# Supplementary material for: Modulation of posterior intestinal mucosal proteome in rainbow trout (Oncorhynchus mykiss) after Yersinia ruckeri infection
Source: Vet Res. 2019 Jul 17;50:54. doi: 10.1186/s13567-019-0673-8 (PMC6637484; doi:10.1186/s13567-019-0673-8)
Supplement: Supplementary file 1 — Additional file 1. Ion library. Text file based on IDA runs (independent data acquisition) of the intestine samples used for data interpretation of SWATH acquisitions obtained by PeakView 2.2 software (Sciex). [file 13567_2019_673_MOESM1_ESM.txt]

Q1	Q3	RT_detected	protein_name	isotype	relative_intensity	stripped_sequence	modification_sequence	prec_z	frg_type	frg_z	frg_nr	iRT	uniprot_id	score	decoy	prec_y	confidence	shared	N	rank	mods	nterm	cterm
776.929748535156	1051.55712890625	73.59	Retention time calibration protein		23505.77	FLLQFGAQGSPLFK	FLLQFGAQGSPLFK	2	y	1	10	73.59	[ RT-Cal protein ]		False		100	False	-1
776.929748535156	904.488708496094	73.59	Retention time calibration protein		18026.17	FLLQFGAQGSPLFK	FLLQFGAQGSPLFK	2	y	1	9	73.59	[ RT-Cal protein ]		False		100	False	-1
776.929748535156	1179.61572265625	73.59	Retention time calibration protein		7051.26	FLLQFGAQGSPLFK	FLLQFGAQGSPLFK	2	y	1	11	73.59	[ RT-Cal protein ]		False		100	False	-1
776.929748535156	847.467224121094	73.59	Retention time calibration protein		4054	FLLQFGAQGSPLFK	FLLQFGAQGSPLFK	2	y	1	8	73.59	[ RT-Cal protein ]		False		100	False	-1
776.929748535156	905.487976074219	73.59	Retention time calibration protein		758.3	FLLQFGAQGSPLFK	FLLQFGAQGSPLFK	2	b	1	8	73.59	[ RT-Cal protein ]		False		100	False	-1
776.929748535156	1049.54150390625	73.59	Retention time calibration protein		306.39	FLLQFGAQGSPLFK	FLLQFGAQGSPLFK	2	b	1	10	73.59	[ RT-Cal protein ]		False		100	False	-1
726.835693359375	1066.48400878906	57.18	Retention time calibration protein		26554.09	DAVTPADFSEWSK	DAVTPADFSEWSK	2	y	1	9	57.18	[ RT-Cal protein ]		False		100	False	-1
726.835693359375	1167.53173828125	57.18	Retention time calibration protein		4637.09	DAVTPADFSEWSK	DAVTPADFSEWSK	2	y	1	10	57.18	[ RT-Cal protein ]		False		100	False	-1
726.835693359375	969.431213378906	57.18	Retention time calibration protein		4231.31	DAVTPADFSEWSK	DAVTPADFSEWSK	2	y	1	8	57.18	[ RT-Cal protein ]		False		100	False	-1
726.835693359375	898.394104003906	57.18	Retention time calibration protein		3809.24	DAVTPADFSEWSK	DAVTPADFSEWSK	2	y	1	7	57.18	[ RT-Cal protein ]		False		100	False	-1
726.835693359375	783.3671875	57.18	Retention time calibration protein		2799.73	DAVTPADFSEWSK	DAVTPADFSEWSK	2	y	1	6	57.18	[ RT-Cal protein ]		False		100	False	-1
726.835693359375	1219.52661132813	57.18	Retention time calibration protein		40	DAVTPADFSEWSK	DAVTPADFSEWSK	2	b	1	11	57.18	[ RT-Cal protein ]		False		100	False	-1
699.338439941406	855.435913085938	52.05	Retention time calibration protein		36388.59	GDLDAASYYAPVR	GDLDAASYYAPVR	2	y	1	7	52.05	[ RT-Cal protein ]		False		100	False	-1
699.338439941406	926.473022460938	52.05	Retention time calibration protein		28023.35	GDLDAASYYAPVR	GDLDAASYYAPVR	2	y	1	8	52.05	[ RT-Cal protein ]		False		100	False	-1
699.338439941406	1112.537109375	52.05	Retention time calibration protein		25618.51	GDLDAASYYAPVR	GDLDAASYYAPVR	2	y	1	10	52.05	[ RT-Cal protein ]		False		100	False	-1
699.338439941406	997.510131835938	52.05	Retention time calibration protein		18305.88	GDLDAASYYAPVR	GDLDAASYYAPVR	2	y	1	9	52.05	[ RT-Cal protein ]		False		100	False	-1
699.338439941406	768.403930664063	52.05	Retention time calibration protein		13216	GDLDAASYYAPVR	GDLDAASYYAPVR	2	y	1	6	52.05	[ RT-Cal protein ]		False		100	False	-1
699.338439941406	793.336303710938	52.05	Retention time calibration protein		346.17	GDLDAASYYAPVR	GDLDAASYYAPVR	2	b	1	8	52.05	[ RT-Cal protein ]		False		100	False	-1
683.853698730469	956.447204589844	47.79	Retention time calibration protein		34761.17	TPVITGAPYYER	TPVITGAPYYER	2	y	1	8	47.79	[ RT-Cal protein ]		False		100	False	-1
683.853698730469	1069.53125	47.79	Retention time calibration protein		22890.38	TPVITGAPYYER	TPVITGAPYYER	2	y	1	9	47.79	[ RT-Cal protein ]		False		100	False	-1
683.853698730469	855.399536132813	47.79	Retention time calibration protein		15111.9	TPVITGAPYYER	TPVITGAPYYER	2	y	1	7	47.79	[ RT-Cal protein ]		False		100	False	-1
683.853698730469	727.340942382813	47.79	Retention time calibration protein		9672.73	TPVITGAPYYER	TPVITGAPYYER	2	y	1	5	47.79	[ RT-Cal protein ]		False		100	False	-1
683.853698730469	1168.59973144531	47.79	Retention time calibration protein		8665.79	TPVITGAPYYER	TPVITGAPYYER	2	y	1	10	47.79	[ RT-Cal protein ]		False		100	False	-1
683.853698730469	798.378051757813	47.79	Retention time calibration protein		4011.89	TPVITGAPYYER	TPVITGAPYYER	2	y	1	6	47.79	[ RT-Cal protein ]		False		100	False	-1
644.822631835938	800.451232910156	30.48	Retention time calibration protein		32908.85	AGGSSEPVTGLADK	AGGSSEPVTGLADK	2	y	1	8	30.48	[ RT-Cal protein ]		False		100	False	-1
644.822631835938	1016.52587890625	30.48	Retention time calibration protein		7537	AGGSSEPVTGLADK	AGGSSEPVTGLADK	2	y	1	10	30.48	[ RT-Cal protein ]		False		100	False	-1
644.822631835938	929.493835449219	30.48	Retention time calibration protein		4882.32	AGGSSEPVTGLADK	AGGSSEPVTGLADK	2	y	1	9	30.48	[ RT-Cal protein ]		False		100	False	-1
644.822631835938	1160.57934570313	30.48	Retention time calibration protein		3167.04	AGGSSEPVTGLADK	AGGSSEPVTGLADK	2	y	1	12	30.48	[ RT-Cal protein ]		False		100	False	-1
644.822631835938	703.398498535156	30.48	Retention time calibration protein		1642.27	AGGSSEPVTGLADK	AGGSSEPVTGLADK	2	y	1	7	30.48	[ RT-Cal protein ]		False		100	False	-1
644.822631835938	1103.55786132813	30.48	Retention time calibration protein		1506	AGGSSEPVTGLADK	AGGSSEPVTGLADK	2	y	1	11	30.48	[ RT-Cal protein ]		False		100	False	-1
547.298034667969	817.44140625	40.89	Retention time calibration protein		10296.08	YILAGVESNK	YILAGVESNK	2	y	1	8	40.89	[ RT-Cal protein ]		False		100	False	-1
547.298034667969	704.357360839844	40.89	Retention time calibration protein		5116.08	YILAGVESNK	YILAGVESNK	2	y	1	7	40.89	[ RT-Cal protein ]		False		100	False	-1
547.298034667969	633.320251464844	40.89	Retention time calibration protein		3932.91	YILAGVESNK	YILAGVESNK	2	y	1	6	40.89	[ RT-Cal protein ]		False		100	False	-1
547.298034667969	477.230346679688	40.89	Retention time calibration protein		1041	YILAGVESNK	YILAGVESNK	2	y	1	4	40.89	[ RT-Cal protein ]		False		100	False	-1
547.298034667969	930.525451660156	40.89	Retention time calibration protein		651.98	YILAGVESNK	YILAGVESNK	2	y	1	9	40.89	[ RT-Cal protein ]		False		100	False	-1
547.298034667969	576.298767089844	40.89	Retention time calibration protein		531	YILAGVESNK	YILAGVESNK	2	y	1	5	40.89	[ RT-Cal protein ]		False		100	False	-1
548.615600585938	538.261962890625	34.03244	myosin-11-like isoform X1 [Oncorhynchus mykiss]		4984.57	VCHLQGVNVVDFTR	VC[CAM]HLQGVNVVDFTR	3	y	1	4	53.14	XP_021412552.1	894284325.039451	False	11889.1103515625	0.999300003051758	False	1
548.615600585938	637.330383300781	34.03244	myosin-11-like isoform X1 [Oncorhynchus mykiss]		4899.45	VCHLQGVNVVDFTR	VC[CAM]HLQGVNVVDFTR	3	y	1	5	53.14	XP_021412552.1	894284325.039451	False	11889.1103515625	0.999300003051758	False	1
548.615600585938	423.235046386719	34.03244	myosin-11-like isoform X1 [Oncorhynchus mykiss]		2630.61	VCHLQGVNVVDFTR	VC[CAM]HLQGVNVVDFTR	3	y	1	3	53.14	XP_021412552.1	894284325.039451	False	11889.1103515625	0.999300003051758	False	1
548.615600585938	695.329345703125	34.03244	myosin-11-like isoform X1 [Oncorhynchus mykiss]		1979.23	VCHLQGVNVVDFTR	VC[CAM]HLQGVNVVDFTR	3	b	1	6	53.14	XP_021412552.1	894284325.039451	False	11889.1103515625	0.999300003051758	False	1
548.615600585938	638.307922363281	34.03244	myosin-11-like isoform X1 [Oncorhynchus mykiss]		1921.13	VCHLQGVNVVDFTR	VC[CAM]HLQGVNVVDFTR	3	b	1	5	53.14	XP_021412552.1	894284325.039451	False	11889.1103515625	0.999300003051758	False	1
548.615600585938	850.441772460938	34.03244	myosin-11-like isoform X1 [Oncorhynchus mykiss]		1225.08	VCHLQGVNVVDFTR	VC[CAM]HLQGVNVVDFTR	3	y	1	7	53.14	XP_021412552.1	894284325.039451	False	11889.1103515625	0.999300003051758	False	1
548.615600585938	397.165252685547	34.03244	myosin-11-like isoform X1 [Oncorhynchus mykiss]		1177.98	VCHLQGVNVVDFTR	VC[CAM]HLQGVNVVDFTR	3	b	1	3	53.14	XP_021412552.1	894284325.039451	False	11889.1103515625	0.999300003051758	False	1
548.615600585938	736.398803710938	34.03244	myosin-11-like isoform X1 [Oncorhynchus mykiss]		1038.4	VCHLQGVNVVDFTR	VC[CAM]HLQGVNVVDFTR	3	y	1	6	53.14	XP_021412552.1	894284325.039451	False	11889.1103515625	0.999300003051758	False	1
548.615600585938	794.397766113281	34.03244	myosin-11-like isoform X1 [Oncorhynchus mykiss]		1006.26	VCHLQGVNVVDFTR	VC[CAM]HLQGVNVVDFTR	3	b	1	7	53.14	XP_021412552.1	894284325.039451	False	11889.1103515625	0.999300003051758	False	1
548.615600585938	908.440673828125	34.03244	myosin-11-like isoform X1 [Oncorhynchus mykiss]		825.55	VCHLQGVNVVDFTR	VC[CAM]HLQGVNVVDFTR	3	b	1	8	53.14	XP_021412552.1	894284325.039451	False	11889.1103515625	0.999300003051758	False	1
548.615600585938	510.249328613281	34.03244	myosin-11-like isoform X1 [Oncorhynchus mykiss]		351.08	VCHLQGVNVVDFTR	VC[CAM]HLQGVNVVDFTR	3	b	1	4	53.14	XP_021412552.1	894284325.039451	False	11889.1103515625	0.999300003051758	False	1
548.615600585938	454.723999023438	34.03244	myosin-11-like isoform X1 [Oncorhynchus mykiss]		243	VCHLQGVNVVDFTR	VC[CAM]HLQGVNVVDFTR	3	b	2	8	53.14	XP_021412552.1	894284325.039451	False	11889.1103515625	0.999300003051758	False	1
548.615600585938	1007.50909423828	34.03244	myosin-11-like isoform X1 [Oncorhynchus mykiss]		242	VCHLQGVNVVDFTR	VC[CAM]HLQGVNVVDFTR	3	b	1	9	53.14	XP_021412552.1	894284325.039451	False	11889.1103515625	0.999300003051758	False	1
548.615600585938	276.166625976563	34.03244	myosin-11-like isoform X1 [Oncorhynchus mykiss]		222	VCHLQGVNVVDFTR	VC[CAM]HLQGVNVVDFTR	3	y	1	2	53.14	XP_021412552.1	894284325.039451	False	11889.1103515625	0.999300003051758	False	1
548.615600585938	504.258178710938	34.03244	myosin-11-like isoform X1 [Oncorhynchus mykiss]		177.01	VCHLQGVNVVDFTR	VC[CAM]HLQGVNVVDFTR	3	b	2	9	53.14	XP_021412552.1	894284325.039451	False	11889.1103515625	0.999300003051758	False	1
425.875396728516	523.264343261719	16.55178	myosin-11-like isoform X1 [Oncorhynchus mykiss]		8973	TEFSVHHYAGK	TEFSVHHYAGK	3	y	2	9	25.2	XP_021412552.1	2159556.18927838	False	7358.56005859375	0.998499989509583	False	1
425.875396728516	425.875396728516	16.55178	myosin-11-like isoform X1 [Oncorhynchus mykiss]		5588.45	TEFSVHHYAGK	TEFSVHHYAGK	3	y	3	11	25.2	XP_021412552.1	2159556.18927838	False	7358.56005859375	0.998499989509583	False	1
425.875396728516	231.097549438477	16.55178	myosin-11-like isoform X1 [Oncorhynchus mykiss]		3480	TEFSVHHYAGK	TEFSVHHYAGK	3	b	1	2	25.2	XP_021412552.1	2159556.18927838	False	7358.56005859375	0.998499989509583	False	1
425.875396728516	575.293640136719	16.55178	myosin-11-like isoform X1 [Oncorhynchus mykiss]		2534.9	TEFSVHHYAGK	TEFSVHHYAGK	3	y	1	5	25.2	XP_021412552.1	2159556.18927838	False	7358.56005859375	0.998499989509583	False	1
425.875396728516	712.3525390625	16.55178	myosin-11-like isoform X1 [Oncorhynchus mykiss]		1665.99	TEFSVHHYAGK	TEFSVHHYAGK	3	y	1	6	25.2	XP_021412552.1	2159556.18927838	False	7358.56005859375	0.998499989509583	False	1
425.875396728516	449.730133056641	16.55178	myosin-11-like isoform X1 [Oncorhynchus mykiss]		1551.17	TEFSVHHYAGK	TEFSVHHYAGK	3	y	2	8	25.2	XP_021412552.1	2159556.18927838	False	7358.56005859375	0.998499989509583	False	1
425.875396728516	587.78564453125	16.55178	myosin-11-like isoform X1 [Oncorhynchus mykiss]		1141	TEFSVHHYAGK	TEFSVHHYAGK	3	y	2	10	25.2	XP_021412552.1	2159556.18927838	False	7358.56005859375	0.998499989509583	False	1
425.875396728516	438.234710693359	16.55178	myosin-11-like isoform X1 [Oncorhynchus mykiss]		960.27	TEFSVHHYAGK	TEFSVHHYAGK	3	y	1	4	25.2	XP_021412552.1	2159556.18927838	False	7358.56005859375	0.998499989509583	False	1
425.875396728516	898.453002929688	16.55178	myosin-11-like isoform X1 [Oncorhynchus mykiss]		655.01	TEFSVHHYAGK	TEFSVHHYAGK	3	y	1	8	25.2	XP_021412552.1	2159556.18927838	False	7358.56005859375	0.998499989509583	False	1
425.875396728516	204.134262084961	16.55178	myosin-11-like isoform X1 [Oncorhynchus mykiss]		641.29	TEFSVHHYAGK	TEFSVHHYAGK	3	y	1	2	25.2	XP_021412552.1	2159556.18927838	False	7358.56005859375	0.998499989509583	False	1
425.875396728516	356.679901123047	16.55178	myosin-11-like isoform X1 [Oncorhynchus mykiss]		510.08	TEFSVHHYAGK	TEFSVHHYAGK	3	y	2	6	25.2	XP_021412552.1	2159556.18927838	False	7358.56005859375	0.998499989509583	False	1
425.875396728516	419.871887207031	16.55178	myosin-11-like isoform X1 [Oncorhynchus mykiss]		494	TEFSVHHYAGK	TEFSVHHYAGK	3	b	3	11	25.2	XP_021412552.1	2159556.18927838	False	7358.56005859375	0.998499989509583	False	1
425.875396728516	811.420959472656	16.55178	myosin-11-like isoform X1 [Oncorhynchus mykiss]		462.57	TEFSVHHYAGK	TEFSVHHYAGK	3	y	1	7	25.2	XP_021412552.1	2159556.18927838	False	7358.56005859375	0.998499989509583	False	1
425.875396728516	275.17138671875	16.55178	myosin-11-like isoform X1 [Oncorhynchus mykiss]		447.98	TEFSVHHYAGK	TEFSVHHYAGK	3	y	1	3	25.2	XP_021412552.1	2159556.18927838	False	7358.56005859375	0.998499989509583	False	1
425.875396728516	406.214111328125	16.55178	myosin-11-like isoform X1 [Oncorhynchus mykiss]		283.09	TEFSVHHYAGK	TEFSVHHYAGK	3	y	2	7	25.2	XP_021412552.1	2159556.18927838	False	7358.56005859375	0.998499989509583	False	1
425.875396728516	288.150451660156	16.55178	myosin-11-like isoform X1 [Oncorhynchus mykiss]		223	TEFSVHHYAGK	TEFSVHHYAGK	3	y	2	5	25.2	XP_021412552.1	2159556.18927838	False	7358.56005859375	0.998499989509583	False	1
425.875396728516	378.165954589844	16.55178	myosin-11-like isoform X1 [Oncorhynchus mykiss]		163	TEFSVHHYAGK	TEFSVHHYAGK	3	b	1	3	25.2	XP_021412552.1	2159556.18927838	False	7358.56005859375	0.998499989509583	False	1
425.875396728516	300.155853271484	16.55178	myosin-11-like isoform X1 [Oncorhynchus mykiss]		121	TEFSVHHYAGK	TEFSVHHYAGK	3	y	3	8	25.2	XP_021412552.1	2159556.18927838	False	7358.56005859375	0.998499989509583	False	1
638.990051269531	1183.61059570313	24.10763	myosin-11-like isoform X1 [Oncorhynchus mykiss]		674.08	KDTSATQPGAFVHGELEK	KDTSATQPGAFVHGELEK	3	y	1	11	38.9	XP_021412552.1	4023527130651.17	False	4730.7001953125	1	False	1
638.990051269531	712.362426757813	24.10763	myosin-11-like isoform X1 [Oncorhynchus mykiss]		326	KDTSATQPGAFVHGELEK	KDTSATQPGAFVHGELEK	3	y	1	6	38.9	XP_021412552.1	4023527130651.17	False	4730.7001953125	1	False	1
638.990051269531	957.463623046875	24.10763	myosin-11-like isoform X1 [Oncorhynchus mykiss]		283	KDTSATQPGAFVHGELEK	KDTSATQPGAFVHGELEK	3	b	1	10	38.9	XP_021412552.1	4023527130651.17	False	4730.7001953125	1	False	1
638.990051269531	638.990051269531	24.10763	myosin-11-like isoform X1 [Oncorhynchus mykiss]		243	KDTSATQPGAFVHGELEK	KDTSATQPGAFVHGELEK	3	y	3	18	38.9	XP_021412552.1	4023527130651.17	False	4730.7001953125	1	False	1
638.990051269531	811.430847167969	24.10763	myosin-11-like isoform X1 [Oncorhynchus mykiss]		203.09	KDTSATQPGAFVHGELEK	KDTSATQPGAFVHGELEK	3	y	1	7	38.9	XP_021412552.1	4023527130651.17	False	4730.7001953125	1	False	1
638.990051269531	592.308959960938	24.10763	myosin-11-like isoform X1 [Oncorhynchus mykiss]		203	KDTSATQPGAFVHGELEK	KDTSATQPGAFVHGELEK	3	y	2	11	38.9	XP_021412552.1	4023527130651.17	False	4730.7001953125	1	False	1
638.990051269531	732.352233886719	24.10763	myosin-11-like isoform X1 [Oncorhynchus mykiss]		203	KDTSATQPGAFVHGELEK	KDTSATQPGAFVHGELEK	3	b	1	7	38.9	XP_021412552.1	4023527130651.17	False	4730.7001953125	1	False	1
638.990051269531	575.303527832031	24.10763	myosin-11-like isoform X1 [Oncorhynchus mykiss]		184.17	KDTSATQPGAFVHGELEK	KDTSATQPGAFVHGELEK	3	y	1	5	38.9	XP_021412552.1	4023527130651.17	False	4730.7001953125	1	False	1
638.990051269531	1086.55786132813	24.10763	myosin-11-like isoform X1 [Oncorhynchus mykiss]		122.17	KDTSATQPGAFVHGELEK	KDTSATQPGAFVHGELEK	3	y	1	10	38.9	XP_021412552.1	4023527130651.17	False	4730.7001953125	1	False	1
638.990051269531	345.176849365234	24.10763	myosin-11-like isoform X1 [Oncorhynchus mykiss]		101.17	KDTSATQPGAFVHGELEK	KDTSATQPGAFVHGELEK	3	b	1	3	38.9	XP_021412552.1	4023527130651.17	False	4730.7001953125	1	False	1
638.990051269531	604.293701171875	24.10763	myosin-11-like isoform X1 [Oncorhynchus mykiss]		101	KDTSATQPGAFVHGELEK	KDTSATQPGAFVHGELEK	3	b	1	6	38.9	XP_021412552.1	4023527130651.17	False	4730.7001953125	1	False	1
638.990051269531	632.986511230469	24.10763	myosin-11-like isoform X1 [Oncorhynchus mykiss]		101	KDTSATQPGAFVHGELEK	KDTSATQPGAFVHGELEK	3	b	3	18	38.9	XP_021412552.1	4023527130651.17	False	4730.7001953125	1	False	1
638.990051269531	958.499267578125	24.10763	myosin-11-like isoform X1 [Oncorhynchus mykiss]		100.09	KDTSATQPGAFVHGELEK	KDTSATQPGAFVHGELEK	3	y	1	8	38.9	XP_021412552.1	4023527130651.17	False	4730.7001953125	1	False	1
638.990051269531	518.282043457031	24.10763	myosin-11-like isoform X1 [Oncorhynchus mykiss]		80	KDTSATQPGAFVHGELEK	KDTSATQPGAFVHGELEK	3	y	1	4	38.9	XP_021412552.1	4023527130651.17	False	4730.7001953125	1	False	1
638.990051269531	1029.53637695313	24.10763	myosin-11-like isoform X1 [Oncorhynchus mykiss]		61	KDTSATQPGAFVHGELEK	KDTSATQPGAFVHGELEK	3	y	1	9	38.9	XP_021412552.1	4023527130651.17	False	4730.7001953125	1	False	1
638.990051269531	893.933959960938	24.10763	myosin-11-like isoform X1 [Oncorhynchus mykiss]		60	KDTSATQPGAFVHGELEK	KDTSATQPGAFVHGELEK	3	y	2	17	38.9	XP_021412552.1	4023527130651.17	False	4730.7001953125	1	False	1
638.990051269531	1104.53198242188	24.10763	myosin-11-like isoform X1 [Oncorhynchus mykiss]		60	KDTSATQPGAFVHGELEK	KDTSATQPGAFVHGELEK	3	b	1	11	38.9	XP_021412552.1	4023527130651.17	False	4730.7001953125	1	False	1
638.990051269531	238.12565612793	24.10763	myosin-11-like isoform X1 [Oncorhynchus mykiss]		40	KDTSATQPGAFVHGELEK	KDTSATQPGAFVHGELEK	3	y	3	6	38.9	XP_021412552.1	4023527130651.17	False	4730.7001953125	1	False	1
596.291748046875	1183.61059570313	27.69017	myosin-11-like isoform X1 [Oncorhynchus mykiss]		3413.78	DTSATQPGAFVHGELEK	DTSATQPGAFVHGELEK	3	y	1	11	45	XP_021412552.1	24910808.9785685	False	3543.44995117188	1	False	1
596.291748046875	592.308959960938	27.69017	myosin-11-like isoform X1 [Oncorhynchus mykiss]		1856	DTSATQPGAFVHGELEK	DTSATQPGAFVHGELEK	3	y	2	11	45	XP_021412552.1	24910808.9785685	False	3543.44995117188	1	False	1
596.291748046875	712.362426757813	27.69017	myosin-11-like isoform X1 [Oncorhynchus mykiss]		944.48	DTSATQPGAFVHGELEK	DTSATQPGAFVHGELEK	3	y	1	6	45	XP_021412552.1	24910808.9785685	False	3543.44995117188	1	False	1
596.291748046875	785.896606445313	27.69017	myosin-11-like isoform X1 [Oncorhynchus mykiss]		937	DTSATQPGAFVHGELEK	DTSATQPGAFVHGELEK	3	y	2	15	45	XP_021412552.1	24910808.9785685	False	3543.44995117188	1	False	1
596.291748046875	811.430847167969	27.69017	myosin-11-like isoform X1 [Oncorhynchus mykiss]		759.55	DTSATQPGAFVHGELEK	DTSATQPGAFVHGELEK	3	y	1	7	45	XP_021412552.1	24910808.9785685	False	3543.44995117188	1	False	1
596.291748046875	575.303527832031	27.69017	myosin-11-like isoform X1 [Oncorhynchus mykiss]		653	DTSATQPGAFVHGELEK	DTSATQPGAFVHGELEK	3	y	1	5	45	XP_021412552.1	24910808.9785685	False	3543.44995117188	1	False	1
596.291748046875	958.499267578125	27.69017	myosin-11-like isoform X1 [Oncorhynchus mykiss]		607.16	DTSATQPGAFVHGELEK	DTSATQPGAFVHGELEK	3	y	1	8	45	XP_021412552.1	24910808.9785685	False	3543.44995117188	1	False	1
596.291748046875	217.081893920898	27.69017	myosin-11-like isoform X1 [Oncorhynchus mykiss]		564.77	DTSATQPGAFVHGELEK	DTSATQPGAFVHGELEK	3	b	1	2	45	XP_021412552.1	24910808.9785685	False	3543.44995117188	1	False	1
596.291748046875	1086.55786132813	27.69017	myosin-11-like isoform X1 [Oncorhynchus mykiss]		508.25	DTSATQPGAFVHGELEK	DTSATQPGAFVHGELEK	3	y	1	10	45	XP_021412552.1	24910808.9785685	False	3543.44995117188	1	False	1
596.291748046875	706.862060546875	27.69017	myosin-11-like isoform X1 [Oncorhynchus mykiss]		407	DTSATQPGAFVHGELEK	DTSATQPGAFVHGELEK	3	y	2	13	45	XP_021412552.1	24910808.9785685	False	3543.44995117188	1	False	1
596.291748046875	518.282043457031	27.69017	myosin-11-like isoform X1 [Oncorhynchus mykiss]		387.17	DTSATQPGAFVHGELEK	DTSATQPGAFVHGELEK	3	y	1	4	45	XP_021412552.1	24910808.9785685	False	3543.44995117188	1	False	1
596.291748046875	742.380615234375	27.69017	myosin-11-like isoform X1 [Oncorhynchus mykiss]		385.17	DTSATQPGAFVHGELEK	DTSATQPGAFVHGELEK	3	y	2	14	45	XP_021412552.1	24910808.9785685	False	3543.44995117188	1	False	1
596.291748046875	596.291748046875	27.69017	myosin-11-like isoform X1 [Oncorhynchus mykiss]		302.17	DTSATQPGAFVHGELEK	DTSATQPGAFVHGELEK	3	y	3	17	45	XP_021412552.1	24910808.9785685	False	3543.44995117188	1	False	1
596.291748046875	304.113922119141	27.69017	myosin-11-like isoform X1 [Oncorhynchus mykiss]		203	DTSATQPGAFVHGELEK	DTSATQPGAFVHGELEK	3	b	1	3	45	XP_021412552.1	24910808.9785685	False	3543.44995117188	1	False	1
596.291748046875	1029.53637695313	27.69017	myosin-11-like isoform X1 [Oncorhynchus mykiss]		163.08	DTSATQPGAFVHGELEK	DTSATQPGAFVHGELEK	3	y	1	9	45	XP_021412552.1	24910808.9785685	False	3543.44995117188	1	False	1
596.291748046875	389.239471435547	27.69017	myosin-11-like isoform X1 [Oncorhynchus mykiss]		162	DTSATQPGAFVHGELEK	DTSATQPGAFVHGELEK	3	y	1	3	45	XP_021412552.1	24910808.9785685	False	3543.44995117188	1	False	1
596.291748046875	276.155395507813	27.69017	myosin-11-like isoform X1 [Oncorhynchus mykiss]		161	DTSATQPGAFVHGELEK	DTSATQPGAFVHGELEK	3	y	1	2	45	XP_021412552.1	24910808.9785685	False	3543.44995117188	1	False	1
596.291748046875	590.288208007813	27.69017	myosin-11-like isoform X1 [Oncorhynchus mykiss]		142.17	DTSATQPGAFVHGELEK	DTSATQPGAFVHGELEK	3	b	3	17	45	XP_021412552.1	24910808.9785685	False	3543.44995117188	1	False	1
596.291748046875	476.19873046875	27.69017	myosin-11-like isoform X1 [Oncorhynchus mykiss]		141	DTSATQPGAFVHGELEK	DTSATQPGAFVHGELEK	3	b	1	5	45	XP_021412552.1	24910808.9785685	False	3543.44995117188	1	False	1
596.291748046875	277.127716064453	27.69017	myosin-11-like isoform X1 [Oncorhynchus mykiss]		121	DTSATQPGAFVHGELEK	DTSATQPGAFVHGELEK	3	b	3	9	45	XP_021412552.1	24910808.9785685	False	3543.44995117188	1	False	1
596.291748046875	375.151031494141	27.69017	myosin-11-like isoform X1 [Oncorhynchus mykiss]		121	DTSATQPGAFVHGELEK	DTSATQPGAFVHGELEK	3	b	1	4	45	XP_021412552.1	24910808.9785685	False	3543.44995117188	1	False	1
596.291748046875	202.090621948242	27.69017	myosin-11-like isoform X1 [Oncorhynchus mykiss]		80	DTSATQPGAFVHGELEK	DTSATQPGAFVHGELEK	3	b	3	6	45	XP_021412552.1	24910808.9785685	False	3543.44995117188	1	False	1
596.291748046875	1412.716796875	27.69017	myosin-11-like isoform X1 [Oncorhynchus mykiss]		21.27	DTSATQPGAFVHGELEK	DTSATQPGAFVHGELEK	3	y	1	13	45	XP_021412552.1	24910808.9785685	False	3543.44995117188	1	False	1
451.221130371094	445.217620849609	9.529702	myosin-11-like isoform X1 [Oncorhynchus mykiss]		845.38	QAEQYKEQAEK	QAEQYKEQAEK	3	b	3	11	12.88	XP_021412552.1	15203483.1485107	False	2084.92993164063	0.996999979019165	False	1
451.221130371094	451.221130371094	9.529702	myosin-11-like isoform X1 [Oncorhynchus mykiss]		666.18	QAEQYKEQAEK	QAEQYKEQAEK	3	y	3	11	12.88	XP_021412552.1	15203483.1485107	False	2084.92993164063	0.996999979019165	False	1
451.221130371094	604.293701171875	9.529702	myosin-11-like isoform X1 [Oncorhynchus mykiss]		253.44	QAEQYKEQAEK	QAEQYKEQAEK	3	y	1	5	12.88	XP_021412552.1	15203483.1485107	False	2084.92993164063	0.996999979019165	False	1
451.221130371094	448.229614257813	9.529702	myosin-11-like isoform X1 [Oncorhynchus mykiss]		171	QAEQYKEQAEK	QAEQYKEQAEK	3	y	2	7	12.88	XP_021412552.1	15203483.1485107	False	2084.92993164063	0.996999979019165	False	1
451.221130371094	475.251098632813	9.529702	myosin-11-like isoform X1 [Oncorhynchus mykiss]		170.34	QAEQYKEQAEK	QAEQYKEQAEK	3	y	1	4	12.88	XP_021412552.1	15203483.1485107	False	2084.92993164063	0.996999979019165	False	1
451.221130371094	347.192504882813	9.529702	myosin-11-like isoform X1 [Oncorhynchus mykiss]		131	QAEQYKEQAEK	QAEQYKEQAEK	3	y	1	3	12.88	XP_021412552.1	15203483.1485107	False	2084.92993164063	0.996999979019165	False	1
451.221130371094	732.388671875	9.529702	myosin-11-like isoform X1 [Oncorhynchus mykiss]		125	QAEQYKEQAEK	QAEQYKEQAEK	3	y	1	6	12.88	XP_021412552.1	15203483.1485107	False	2084.92993164063	0.996999979019165	False	1
451.221130371094	439.206146240234	9.529702	myosin-11-like isoform X1 [Oncorhynchus mykiss]		118	QAEQYKEQAEK	QAEQYKEQAEK	3	b	2	7	12.88	XP_021412552.1	15203483.1485107	False	2084.92993164063	0.996999979019165	False	1
451.221130371094	603.275268554688	9.529702	myosin-11-like isoform X1 [Oncorhynchus mykiss]		117	QAEQYKEQAEK	QAEQYKEQAEK	3	b	2	10	12.88	XP_021412552.1	15203483.1485107	False	2084.92993164063	0.996999979019165	False	1
451.221130371094	576.780212402344	9.529702	myosin-11-like isoform X1 [Oncorhynchus mykiss]		97	QAEQYKEQAEK	QAEQYKEQAEK	3	y	2	9	12.88	XP_021412552.1	15203483.1485107	False	2084.92993164063	0.996999979019165	False	1
451.221130371094	503.235443115234	9.529702	myosin-11-like isoform X1 [Oncorhynchus mykiss]		84	QAEQYKEQAEK	QAEQYKEQAEK	3	b	2	8	12.88	XP_021412552.1	15203483.1485107	False	2084.92993164063	0.996999979019165	False	1
451.221130371094	366.697967529297	9.529702	myosin-11-like isoform X1 [Oncorhynchus mykiss]		82.03	QAEQYKEQAEK	QAEQYKEQAEK	3	y	2	6	12.88	XP_021412552.1	15203483.1485107	False	2084.92993164063	0.996999979019165	False	1
451.221130371094	512.258911132813	9.529702	myosin-11-like isoform X1 [Oncorhynchus mykiss]		76	QAEQYKEQAEK	QAEQYKEQAEK	3	y	2	8	12.88	XP_021412552.1	15203483.1485107	False	2084.92993164063	0.996999979019165	False	1
451.221130371094	612.298767089844	9.529702	myosin-11-like isoform X1 [Oncorhynchus mykiss]		51.11	QAEQYKEQAEK	QAEQYKEQAEK	3	y	2	10	12.88	XP_021412552.1	15203483.1485107	False	2084.92993164063	0.996999979019165	False	1
451.221130371094	895.451965332031	9.529702	myosin-11-like isoform X1 [Oncorhynchus mykiss]		49.03	QAEQYKEQAEK	QAEQYKEQAEK	3	y	1	7	12.88	XP_021412552.1	15203483.1485107	False	2084.92993164063	0.996999979019165	False	1
451.221130371094	329.145568847656	9.529702	myosin-11-like isoform X1 [Oncorhynchus mykiss]		47.71	QAEQYKEQAEK	QAEQYKEQAEK	3	b	1	3	12.88	XP_021412552.1	15203483.1485107	False	2084.92993164063	0.996999979019165	False	1
451.221130371094	276.155395507813	9.529702	myosin-11-like isoform X1 [Oncorhynchus mykiss]		42	QAEQYKEQAEK	QAEQYKEQAEK	3	y	1	2	12.88	XP_021412552.1	15203483.1485107	False	2084.92993164063	0.996999979019165	False	1
451.221130371094	877.405029296875	9.529702	myosin-11-like isoform X1 [Oncorhynchus mykiss]		28	QAEQYKEQAEK	QAEQYKEQAEK	3	b	1	7	12.88	XP_021412552.1	15203483.1485107	False	2084.92993164063	0.996999979019165	False	1
451.221130371094	238.129180908203	9.529702	myosin-11-like isoform X1 [Oncorhynchus mykiss]		19.06	QAEQYKEQAEK	QAEQYKEQAEK	3	y	2	4	12.88	XP_021412552.1	15203483.1485107	False	2084.92993164063	0.996999979019165	False	1
415.250457763672	415.250457763672	16.74427	myosin-11-like isoform X1 [Oncorhynchus mykiss]		4693.55	REQEVTLLKK	REQEVTLLKK	3	y	3	10	25.19	XP_021412552.1	28067165193.3092	False	2019.32995605469	0.998600006103516	False	1
415.250457763672	543.252136230469	16.74427	myosin-11-like isoform X1 [Oncorhynchus mykiss]		2126.91	REQEVTLLKK	REQEVTLLKK	3	b	1	4	25.19	XP_021412552.1	28067165193.3092	False	2019.32995605469	0.998600006103516	False	1
415.250457763672	602.423583984375	16.74427	myosin-11-like isoform X1 [Oncorhynchus mykiss]		1815.09	REQEVTLLKK	REQEVTLLKK	3	y	1	5	25.19	XP_021412552.1	28067165193.3092	False	2019.32995605469	0.998600006103516	False	1
415.250457763672	414.209564208984	16.74427	myosin-11-like isoform X1 [Oncorhynchus mykiss]		610	REQEVTLLKK	REQEVTLLKK	3	b	1	3	25.19	XP_021412552.1	28067165193.3092	False	2019.32995605469	0.998600006103516	False	1
415.250457763672	501.375885009766	16.74427	myosin-11-like isoform X1 [Oncorhynchus mykiss]		572.78	REQEVTLLKK	REQEVTLLKK	3	y	1	4	25.19	XP_021412552.1	28067165193.3092	False	2019.32995605469	0.998600006103516	False	1
415.250457763672	388.291839599609	16.74427	myosin-11-like isoform X1 [Oncorhynchus mykiss]		571.74	REQEVTLLKK	REQEVTLLKK	3	y	1	3	25.19	XP_021412552.1	28067165193.3092	False	2019.32995605469	0.998600006103516	False	1
415.250457763672	642.320556640625	16.74427	myosin-11-like isoform X1 [Oncorhynchus mykiss]		543.08	REQEVTLLKK	REQEVTLLKK	3	b	1	5	25.19	XP_021412552.1	28067165193.3092	False	2019.32995605469	0.998600006103516	False	1
415.250457763672	415.770935058594	16.74427	myosin-11-like isoform X1 [Oncorhynchus mykiss]		385.08	REQEVTLLKK	REQEVTLLKK	3	y	2	7	25.19	XP_021412552.1	28067165193.3092	False	2019.32995605469	0.998600006103516	False	1
415.250457763672	701.492004394531	16.74427	myosin-11-like isoform X1 [Oncorhynchus mykiss]		305.08	REQEVTLLKK	REQEVTLLKK	3	y	1	6	25.19	XP_021412552.1	28067165193.3092	False	2019.32995605469	0.998600006103516	False	1
415.250457763672	275.207763671875	16.74427	myosin-11-like isoform X1 [Oncorhynchus mykiss]		304.09	REQEVTLLKK	REQEVTLLKK	3	y	1	2	25.19	XP_021412552.1	28067165193.3092	False	2019.32995605469	0.998600006103516	False	1
415.250457763672	286.155609130859	16.74427	myosin-11-like isoform X1 [Oncorhynchus mykiss]		287.91	REQEVTLLKK	REQEVTLLKK	3	b	3	7	25.19	XP_021412552.1	28067165193.3092	False	2019.32995605469	0.998600006103516	False	1
415.250457763672	743.368225097656	16.74427	myosin-11-like isoform X1 [Oncorhynchus mykiss]		263.17	REQEVTLLKK	REQEVTLLKK	3	b	1	6	25.19	XP_021412552.1	28067165193.3092	False	2019.32995605469	0.998600006103516	False	1
415.250457763672	372.187774658203	16.74427	myosin-11-like isoform X1 [Oncorhynchus mykiss]		181	REQEVTLLKK	REQEVTLLKK	3	b	2	6	25.19	XP_021412552.1	28067165193.3092	False	2019.32995605469	0.998600006103516	False	1
415.250457763672	272.129699707031	16.74427	myosin-11-like isoform X1 [Oncorhynchus mykiss]		141.09	REQEVTLLKK	REQEVTLLKK	3	b	2	4	25.19	XP_021412552.1	28067165193.3092	False	2019.32995605469	0.998600006103516	False	1
415.250457763672	409.246948242188	16.74427	myosin-11-like isoform X1 [Oncorhynchus mykiss]		103.17	REQEVTLLKK	REQEVTLLKK	3	b	3	10	25.19	XP_021412552.1	28067165193.3092	False	2019.32995605469	0.998600006103516	False	1
415.250457763672	830.534606933594	16.74427	myosin-11-like isoform X1 [Oncorhynchus mykiss]		80	REQEVTLLKK	REQEVTLLKK	3	y	1	7	25.19	XP_021412552.1	28067165193.3092	False	2019.32995605469	0.998600006103516	False	1
415.250457763672	856.452331542969	16.74427	myosin-11-like isoform X1 [Oncorhynchus mykiss]		61	REQEVTLLKK	REQEVTLLKK	3	b	1	7	25.19	XP_021412552.1	28067165193.3092	False	2019.32995605469	0.998600006103516	False	1
415.250457763672	969.536376953125	16.74427	myosin-11-like isoform X1 [Oncorhynchus mykiss]		40	REQEVTLLKK	REQEVTLLKK	3	b	1	8	25.19	XP_021412552.1	28067165193.3092	False	2019.32995605469	0.998600006103516	False	1
425.886199951172	501.277984619141	19.01477	myosin-11-like isoform X1 [Oncorhynchus mykiss]		1769.6	RGTEPSFSAAPR	RGTEPSFSAAPR	3	y	1	5	28.56	XP_021412552.1		False	893.799987792969	1	False	1
425.886199951172	444.220123291016	19.01477	myosin-11-like isoform X1 [Oncorhynchus mykiss]		1118.12	RGTEPSFSAAPR	RGTEPSFSAAPR	3	b	1	4	28.56	XP_021412552.1		False	893.799987792969	1	False	1
425.886199951172	628.304931640625	19.01477	myosin-11-like isoform X1 [Oncorhynchus mykiss]		1019.17	RGTEPSFSAAPR	RGTEPSFSAAPR	3	b	1	6	28.56	XP_021412552.1		False	893.799987792969	1	False	1
425.886199951172	414.245941162109	19.01477	myosin-11-like isoform X1 [Oncorhynchus mykiss]		812.55	RGTEPSFSAAPR	RGTEPSFSAAPR	3	y	1	4	28.56	XP_021412552.1		False	893.799987792969	1	False	1
425.886199951172	648.346374511719	19.01477	myosin-11-like isoform X1 [Oncorhynchus mykiss]		435.32	RGTEPSFSAAPR	RGTEPSFSAAPR	3	y	1	6	28.56	XP_021412552.1		False	893.799987792969	1	False	1
425.886199951172	775.373352050781	19.01477	myosin-11-like isoform X1 [Oncorhynchus mykiss]		387.26	RGTEPSFSAAPR	RGTEPSFSAAPR	3	b	1	7	28.56	XP_021412552.1		False	893.799987792969	1	False	1
425.886199951172	343.208831787109	19.01477	myosin-11-like isoform X1 [Oncorhynchus mykiss]		366.09	RGTEPSFSAAPR	RGTEPSFSAAPR	3	y	1	3	28.56	XP_021412552.1		False	893.799987792969	1	False	1
425.886199951172	272.171722412109	19.01477	myosin-11-like isoform X1 [Oncorhynchus mykiss]		222	RGTEPSFSAAPR	RGTEPSFSAAPR	3	y	1	2	28.56	XP_021412552.1		False	893.799987792969	1	False	1
425.886199951172	735.37841796875	19.01477	myosin-11-like isoform X1 [Oncorhynchus mykiss]		113.75	RGTEPSFSAAPR	RGTEPSFSAAPR	3	y	1	7	28.56	XP_021412552.1		False	893.799987792969	1	False	1
425.886199951172	862.405334472656	19.01477	myosin-11-like isoform X1 [Oncorhynchus mykiss]		81	RGTEPSFSAAPR	RGTEPSFSAAPR	3	b	1	8	28.56	XP_021412552.1		False	893.799987792969	1	False	1
425.886199951172	314.656097412109	19.01477	myosin-11-like isoform X1 [Oncorhynchus mykiss]		80	RGTEPSFSAAPR	RGTEPSFSAAPR	3	b	2	6	28.56	XP_021412552.1		False	893.799987792969	1	False	1
667.814758300781	667.814758300781	15.96253	myosin-11-like isoform X1 [Oncorhynchus mykiss]		1978	QAEQYKEQAEK	[PGQ]-QAEQYKEQAEK	2	y	2	11	23.15	XP_021412552.1		False	1348.63000488281	0.999700009822845	False	1		Gln->pyro-Glu	PGQ
667.814758300781	895.451965332031	15.96253	myosin-11-like isoform X1 [Oncorhynchus mykiss]		391.13	QAEQYKEQAEK	[PGQ]-QAEQYKEQAEK	2	y	1	7	23.15	XP_021412552.1		False	1348.63000488281	0.999700009822845	False	1		Gln->pyro-Glu	PGQ
667.814758300781	732.388671875	15.96253	myosin-11-like isoform X1 [Oncorhynchus mykiss]		313.54	QAEQYKEQAEK	[PGQ]-QAEQYKEQAEK	2	y	1	6	23.15	XP_021412552.1		False	1348.63000488281	0.999700009822845	False	1		Gln->pyro-Glu	PGQ
667.814758300781	440.177581787109	15.96253	myosin-11-like isoform X1 [Oncorhynchus mykiss]		307.58	QAEQYKEQAEK	[PGQ]-QAEQYKEQAEK	2	b	1	4	23.15	XP_021412552.1		False	1348.63000488281	0.999700009822845	False	1		Gln->pyro-Glu	PGQ
667.814758300781	312.119018554688	15.96253	myosin-11-like isoform X1 [Oncorhynchus mykiss]		304.54	QAEQYKEQAEK	[PGQ]-QAEQYKEQAEK	2	b	1	3	23.15	XP_021412552.1		False	1348.63000488281	0.999700009822845	False	1		Gln->pyro-Glu	PGQ
667.814758300781	604.293701171875	15.96253	myosin-11-like isoform X1 [Oncorhynchus mykiss]		204.22	QAEQYKEQAEK	[PGQ]-QAEQYKEQAEK	2	y	1	5	23.15	XP_021412552.1		False	1348.63000488281	0.999700009822845	False	1		Gln->pyro-Glu	PGQ
667.814758300781	860.378479003906	15.96253	myosin-11-like isoform X1 [Oncorhynchus mykiss]		151.95	QAEQYKEQAEK	[PGQ]-QAEQYKEQAEK	2	b	1	7	23.15	XP_021412552.1		False	1348.63000488281	0.999700009822845	False	1		Gln->pyro-Glu	PGQ
667.814758300781	988.437072753906	15.96253	myosin-11-like isoform X1 [Oncorhynchus mykiss]		135.55	QAEQYKEQAEK	[PGQ]-QAEQYKEQAEK	2	b	1	8	23.15	XP_021412552.1		False	1348.63000488281	0.999700009822845	False	1		Gln->pyro-Glu	PGQ
667.814758300781	276.155395507813	15.96253	myosin-11-like isoform X1 [Oncorhynchus mykiss]		100	QAEQYKEQAEK	[PGQ]-QAEQYKEQAEK	2	y	1	2	23.15	XP_021412552.1		False	1348.63000488281	0.999700009822845	False	1		Gln->pyro-Glu	PGQ
667.814758300781	475.251098632813	15.96253	myosin-11-like isoform X1 [Oncorhynchus mykiss]		93.05	QAEQYKEQAEK	[PGQ]-QAEQYKEQAEK	2	y	1	4	23.15	XP_021412552.1		False	1348.63000488281	0.999700009822845	False	1		Gln->pyro-Glu	PGQ
667.814758300781	603.240905761719	15.96253	myosin-11-like isoform X1 [Oncorhynchus mykiss]		90	QAEQYKEQAEK	[PGQ]-QAEQYKEQAEK	2	b	1	5	23.15	XP_021412552.1		False	1348.63000488281	0.999700009822845	False	1		Gln->pyro-Glu	PGQ
667.814758300781	347.192504882813	15.96253	myosin-11-like isoform X1 [Oncorhynchus mykiss]		80	QAEQYKEQAEK	[PGQ]-QAEQYKEQAEK	2	y	1	3	23.15	XP_021412552.1		False	1348.63000488281	0.999700009822845	False	1		Gln->pyro-Glu	PGQ
667.814758300781	1059.47412109375	15.96253	myosin-11-like isoform X1 [Oncorhynchus mykiss]		60.05	QAEQYKEQAEK	[PGQ]-QAEQYKEQAEK	2	b	1	9	23.15	XP_021412552.1		False	1348.63000488281	0.999700009822845	False	1		Gln->pyro-Glu	PGQ
667.814758300781	1023.51055908203	15.96253	myosin-11-like isoform X1 [Oncorhynchus mykiss]		60	QAEQYKEQAEK	[PGQ]-QAEQYKEQAEK	2	y	1	8	23.15	XP_021412552.1		False	1348.63000488281	0.999700009822845	False	1		Gln->pyro-Glu	PGQ
667.814758300781	1188.51672363281	15.96253	myosin-11-like isoform X1 [Oncorhynchus mykiss]		53.01	QAEQYKEQAEK	[PGQ]-QAEQYKEQAEK	2	b	1	10	23.15	XP_021412552.1		False	1348.63000488281	0.999700009822845	False	1		Gln->pyro-Glu	PGQ
667.814758300781	731.335876464844	15.96253	myosin-11-like isoform X1 [Oncorhynchus mykiss]		50	QAEQYKEQAEK	[PGQ]-QAEQYKEQAEK	2	b	1	6	23.15	XP_021412552.1		False	1348.63000488281	0.999700009822845	False	1		Gln->pyro-Glu	PGQ
667.814758300781	658.809509277344	15.96253	myosin-11-like isoform X1 [Oncorhynchus mykiss]		40.54	QAEQYKEQAEK	[PGQ]-QAEQYKEQAEK	2	b	2	11	23.15	XP_021412552.1		False	1348.63000488281	0.999700009822845	False	1		Gln->pyro-Glu	PGQ
451.549133300781	667.814758300781	10.11193	myosin-11-like isoform X1 [Oncorhynchus mykiss]		119	QAEQYKEQAEK	Q[Dea]AEQYKEQAEK	3	b	2	11	12.78	XP_021412552.1		False	133.419998168945	0.566600024700165	False	1		Deamidated
451.549133300781	604.293701171875	10.11193	myosin-11-like isoform X1 [Oncorhynchus mykiss]		108.85	QAEQYKEQAEK	Q[Dea]AEQYKEQAEK	3	y	1	5	12.78	XP_021412552.1		False	133.419998168945	0.566600024700165	False	1		Deamidated
451.549133300781	448.229614257813	10.11193	myosin-11-like isoform X1 [Oncorhynchus mykiss]		69.01	QAEQYKEQAEK	Q[Dea]AEQYKEQAEK	3	y	2	7	12.78	XP_021412552.1		False	133.419998168945	0.566600024700165	False	1		Deamidated
451.549133300781	347.192504882813	10.11193	myosin-11-like isoform X1 [Oncorhynchus mykiss]		42	QAEQYKEQAEK	Q[Dea]AEQYKEQAEK	3	y	1	3	12.78	XP_021412552.1		False	133.419998168945	0.566600024700165	False	1		Deamidated
451.549133300781	451.549133300781	10.11193	myosin-11-like isoform X1 [Oncorhynchus mykiss]		36	QAEQYKEQAEK	Q[Dea]AEQYKEQAEK	3	y	3	11	12.78	XP_021412552.1		False	133.419998168945	0.566600024700165	False	1		Deamidated
451.549133300781	366.697967529297	10.11193	myosin-11-like isoform X1 [Oncorhynchus mykiss]		27.32	QAEQYKEQAEK	Q[Dea]AEQYKEQAEK	3	y	2	6	12.78	XP_021412552.1		False	133.419998168945	0.566600024700165	False	1		Deamidated
451.549133300781	732.388671875	10.11193	myosin-11-like isoform X1 [Oncorhynchus mykiss]		27.16	QAEQYKEQAEK	Q[Dea]AEQYKEQAEK	3	y	1	6	12.78	XP_021412552.1		False	133.419998168945	0.566600024700165	False	1		Deamidated
451.549133300781	311.12939453125	10.11193	myosin-11-like isoform X1 [Oncorhynchus mykiss]		27	QAEQYKEQAEK	Q[Dea]AEQYKEQAEK	3	b	2	5	12.78	XP_021412552.1		False	133.419998168945	0.566600024700165	False	1		Deamidated
451.549133300781	576.780212402344	10.11193	myosin-11-like isoform X1 [Oncorhynchus mykiss]		21	QAEQYKEQAEK	Q[Dea]AEQYKEQAEK	3	y	2	9	12.78	XP_021412552.1		False	133.419998168945	0.566600024700165	False	1		Deamidated
451.549133300781	612.298767089844	10.11193	myosin-11-like isoform X1 [Oncorhynchus mykiss]		21	QAEQYKEQAEK	Q[Dea]AEQYKEQAEK	3	y	2	10	12.78	XP_021412552.1		False	133.419998168945	0.566600024700165	False	1		Deamidated
451.549133300781	512.258911132813	10.11193	myosin-11-like isoform X1 [Oncorhynchus mykiss]		18	QAEQYKEQAEK	Q[Dea]AEQYKEQAEK	3	y	2	8	12.78	XP_021412552.1		False	133.419998168945	0.566600024700165	False	1		Deamidated
451.549133300781	276.155395507813	10.11193	myosin-11-like isoform X1 [Oncorhynchus mykiss]		15	QAEQYKEQAEK	Q[Dea]AEQYKEQAEK	3	y	1	2	12.78	XP_021412552.1		False	133.419998168945	0.566600024700165	False	1		Deamidated
451.549133300781	503.727447509766	10.11193	myosin-11-like isoform X1 [Oncorhynchus mykiss]		11.76	QAEQYKEQAEK	Q[Dea]AEQYKEQAEK	3	b	2	8	12.78	XP_021412552.1		False	133.419998168945	0.566600024700165	False	1		Deamidated
451.549133300781	878.389038085938	10.11193	myosin-11-like isoform X1 [Oncorhynchus mykiss]		10.35	QAEQYKEQAEK	Q[Dea]AEQYKEQAEK	3	b	1	7	12.78	XP_021412552.1		False	133.419998168945	0.566600024700165	False	1		Deamidated
451.549133300781	1206.52734375	10.11193	myosin-11-like isoform X1 [Oncorhynchus mykiss]		9.01	QAEQYKEQAEK	Q[Dea]AEQYKEQAEK	3	b	1	10	12.78	XP_021412552.1		False	133.419998168945	0.566600024700165	False	1		Deamidated
451.549133300781	895.451965332031	10.11193	myosin-11-like isoform X1 [Oncorhynchus mykiss]		8.04	QAEQYKEQAEK	Q[Dea]AEQYKEQAEK	3	y	1	7	12.78	XP_021412552.1		False	133.419998168945	0.566600024700165	False	1		Deamidated
451.549133300781	201.086990356445	10.11193	myosin-11-like isoform X1 [Oncorhynchus mykiss]		6	QAEQYKEQAEK	Q[Dea]AEQYKEQAEK	3	b	1	2	12.78	XP_021412552.1		False	133.419998168945	0.566600024700165	False	1		Deamidated
482.284729003906	763.446105957031	34.93584	plectin-like isoform X7 [Oncorhynchus mykiss]		2691.45	LSYAQLLR	LSYAQLLR	2	y	1	6	56.22	XP_021451735.1	28120239209308.5	False	1690.63000488281	0.999300003051758	False	2
482.284729003906	850.478149414063	34.93584	plectin-like isoform X7 [Oncorhynchus mykiss]		2532.4	LSYAQLLR	LSYAQLLR	2	y	1	7	56.22	XP_021451735.1	28120239209308.5	False	1690.63000488281	0.999300003051758	False	2
482.284729003906	600.382751464844	34.93584	plectin-like isoform X7 [Oncorhynchus mykiss]		1593	LSYAQLLR	LSYAQLLR	2	y	1	5	56.22	XP_021451735.1	28120239209308.5	False	1690.63000488281	0.999300003051758	False	2
482.284729003906	529.345642089844	34.93584	plectin-like isoform X7 [Oncorhynchus mykiss]		897.06	LSYAQLLR	LSYAQLLR	2	y	1	4	56.22	XP_021451735.1	28120239209308.5	False	1690.63000488281	0.999300003051758	False	2
482.284729003906	482.284729003906	34.93584	plectin-like isoform X7 [Oncorhynchus mykiss]		412.95	LSYAQLLR	LSYAQLLR	2	y	2	8	56.22	XP_021451735.1	28120239209308.5	False	1690.63000488281	0.999300003051758	False	2
482.284729003906	401.287078857422	34.93584	plectin-like isoform X7 [Oncorhynchus mykiss]		323	LSYAQLLR	LSYAQLLR	2	y	1	3	56.22	XP_021451735.1	28120239209308.5	False	1690.63000488281	0.999300003051758	False	2
482.284729003906	201.12336730957	34.93584	plectin-like isoform X7 [Oncorhynchus mykiss]		244.09	LSYAQLLR	LSYAQLLR	2	b	1	2	56.22	XP_021451735.1	28120239209308.5	False	1690.63000488281	0.999300003051758	False	2
482.284729003906	288.203002929688	34.93584	plectin-like isoform X7 [Oncorhynchus mykiss]		142	LSYAQLLR	LSYAQLLR	2	y	1	2	56.22	XP_021451735.1	28120239209308.5	False	1690.63000488281	0.999300003051758	False	2
482.284729003906	473.279449462891	34.93584	plectin-like isoform X7 [Oncorhynchus mykiss]		141.09	LSYAQLLR	LSYAQLLR	2	b	2	8	56.22	XP_021451735.1	28120239209308.5	False	1690.63000488281	0.999300003051758	False	2
482.284729003906	563.282409667969	34.93584	plectin-like isoform X7 [Oncorhynchus mykiss]		122.17	LSYAQLLR	LSYAQLLR	2	b	1	5	56.22	XP_021451735.1	28120239209308.5	False	1690.63000488281	0.999300003051758	False	2
482.284729003906	382.226684570313	34.93584	plectin-like isoform X7 [Oncorhynchus mykiss]		120	LSYAQLLR	LSYAQLLR	2	y	2	6	56.22	XP_021451735.1	28120239209308.5	False	1690.63000488281	0.999300003051758	False	2
482.284729003906	435.223815917969	34.93584	plectin-like isoform X7 [Oncorhynchus mykiss]		110.25	LSYAQLLR	LSYAQLLR	2	b	1	4	56.22	XP_021451735.1	28120239209308.5	False	1690.63000488281	0.999300003051758	False	2
524.287658691406	806.425415039063	20.378	plectin-like isoform X7 [Oncorhynchus mykiss]		1612.09	IQAVSISDSK	IQAVSISDSK	2	y	1	8	31.08	XP_021451735.1	5767140438034.83	False	1402.93994140625	0.997699975967407	False	2
524.287658691406	524.287658691406	20.378	plectin-like isoform X7 [Oncorhynchus mykiss]		961.13	IQAVSISDSK	IQAVSISDSK	2	y	2	10	31.08	XP_021451735.1	5767140438034.83	False	1402.93994140625	0.997699975967407	False	2
524.287658691406	636.319885253906	20.378	plectin-like isoform X7 [Oncorhynchus mykiss]		406	IQAVSISDSK	IQAVSISDSK	2	y	1	6	31.08	XP_021451735.1	5767140438034.83	False	1402.93994140625	0.997699975967407	False	2
524.287658691406	242.149917602539	20.378	plectin-like isoform X7 [Oncorhynchus mykiss]		386.09	IQAVSISDSK	IQAVSISDSK	2	b	1	2	31.08	XP_021451735.1	5767140438034.83	False	1402.93994140625	0.997699975967407	False	2
524.287658691406	735.388305664063	20.378	plectin-like isoform X7 [Oncorhynchus mykiss]		304.09	IQAVSISDSK	IQAVSISDSK	2	y	1	7	31.08	XP_021451735.1	5767140438034.83	False	1402.93994140625	0.997699975967407	False	2
524.287658691406	313.187042236328	20.378	plectin-like isoform X7 [Oncorhynchus mykiss]		283.94	IQAVSISDSK	IQAVSISDSK	2	b	1	3	31.08	XP_021451735.1	5767140438034.83	False	1402.93994140625	0.997699975967407	False	2
524.287658691406	436.203796386719	20.378	plectin-like isoform X7 [Oncorhynchus mykiss]		202.09	IQAVSISDSK	IQAVSISDSK	2	y	1	4	31.08	XP_021451735.1	5767140438034.83	False	1402.93994140625	0.997699975967407	False	2
524.287658691406	934.484008789063	20.378	plectin-like isoform X7 [Oncorhynchus mykiss]		162.1	IQAVSISDSK	IQAVSISDSK	2	y	1	9	31.08	XP_021451735.1	5767140438034.83	False	1402.93994140625	0.997699975967407	False	2
524.287658691406	234.144836425781	20.378	plectin-like isoform X7 [Oncorhynchus mykiss]		143	IQAVSISDSK	IQAVSISDSK	2	y	1	2	31.08	XP_021451735.1	5767140438034.83	False	1402.93994140625	0.997699975967407	False	2
524.287658691406	515.282409667969	20.378	plectin-like isoform X7 [Oncorhynchus mykiss]		121	IQAVSISDSK	IQAVSISDSK	2	b	2	10	31.08	XP_021451735.1	5767140438034.83	False	1402.93994140625	0.997699975967407	False	2
524.287658691406	549.287841796875	20.378	plectin-like isoform X7 [Oncorhynchus mykiss]		100	IQAVSISDSK	IQAVSISDSK	2	y	1	5	31.08	XP_021451735.1	5767140438034.83	False	1402.93994140625	0.997699975967407	False	2
524.287658691406	349.171783447266	20.378	plectin-like isoform X7 [Oncorhynchus mykiss]		80	IQAVSISDSK	IQAVSISDSK	2	y	1	3	31.08	XP_021451735.1	5767140438034.83	False	1402.93994140625	0.997699975967407	False	2
780.367309570313	936.954711914063	38.86846	plectin-like isoform X7 [Oncorhynchus mykiss]		222.09	GFFDPNTQENLTYHQLMQR	GFFDPNTQENLTYHQLMQR	3	y	2	15	64.5	XP_021451735.1	116079929.55543	False	1352.0400390625	0.986299991607666	False	2
780.367309570313	205.097152709961	38.86846	plectin-like isoform X7 [Oncorhynchus mykiss]		163	GFFDPNTQENLTYHQLMQR	GFFDPNTQENLTYHQLMQR	3	b	1	2	64.5	XP_021451735.1	116079929.55543	False	1352.0400390625	0.986299991607666	False	2
780.367309570313	812.419555664063	38.86846	plectin-like isoform X7 [Oncorhynchus mykiss]		151.56	GFFDPNTQENLTYHQLMQR	GFFDPNTQENLTYHQLMQR	3	y	1	6	64.5	XP_021451735.1	116079929.55543	False	1352.0400390625	0.986299991607666	False	2
780.367309570313	975.48291015625	38.86846	plectin-like isoform X7 [Oncorhynchus mykiss]		144.5	GFFDPNTQENLTYHQLMQR	GFFDPNTQENLTYHQLMQR	3	y	1	7	64.5	XP_021451735.1	116079929.55543	False	1352.0400390625	0.986299991607666	False	2
780.367309570313	1076.53051757813	38.86846	plectin-like isoform X7 [Oncorhynchus mykiss]		128.18	GFFDPNTQENLTYHQLMQR	GFFDPNTQENLTYHQLMQR	3	y	1	8	64.5	XP_021451735.1	116079929.55543	False	1352.0400390625	0.986299991607666	False	2
780.367309570313	780.882995605469	38.86846	plectin-like isoform X7 [Oncorhynchus mykiss]		121.26	GFFDPNTQENLTYHQLMQR	GFFDPNTQENLTYHQLMQR	3	y	2	12	64.5	XP_021451735.1	116079929.55543	False	1352.0400390625	0.986299991607666	False	2
780.367309570313	352.165557861328	38.86846	plectin-like isoform X7 [Oncorhynchus mykiss]		114.62	GFFDPNTQENLTYHQLMQR	GFFDPNTQENLTYHQLMQR	3	b	1	3	64.5	XP_021451735.1	116079929.55543	False	1352.0400390625	0.986299991607666	False	2
780.367309570313	675.360656738281	38.86846	plectin-like isoform X7 [Oncorhynchus mykiss]		103.17	GFFDPNTQENLTYHQLMQR	GFFDPNTQENLTYHQLMQR	3	y	1	5	64.5	XP_021451735.1	116079929.55543	False	1352.0400390625	0.986299991607666	False	2
780.367309570313	547.302062988281	38.86846	plectin-like isoform X7 [Oncorhynchus mykiss]		101	GFFDPNTQENLTYHQLMQR	GFFDPNTQENLTYHQLMQR	3	y	1	4	64.5	XP_021451735.1	116079929.55543	False	1352.0400390625	0.986299991607666	False	2
780.367309570313	1432.7001953125	38.86846	plectin-like isoform X7 [Oncorhynchus mykiss]		81	GFFDPNTQENLTYHQLMQR	GFFDPNTQENLTYHQLMQR	3	y	1	11	64.5	XP_021451735.1	116079929.55543	False	1352.0400390625	0.986299991607666	False	2
780.367309570313	1303.65759277344	38.86846	plectin-like isoform X7 [Oncorhynchus mykiss]		80	GFFDPNTQENLTYHQLMQR	GFFDPNTQENLTYHQLMQR	3	y	1	10	64.5	XP_021451735.1	116079929.55543	False	1352.0400390625	0.986299991607666	False	2
780.367309570313	1189.61462402344	38.86846	plectin-like isoform X7 [Oncorhynchus mykiss]		60.01	GFFDPNTQENLTYHQLMQR	GFFDPNTQENLTYHQLMQR	3	y	1	9	64.5	XP_021451735.1	116079929.55543	False	1352.0400390625	0.986299991607666	False	2
592.847900390625	573.324279785156	37.82882	plectin-like isoform X7 [Oncorhynchus mykiss]		1326.3	SGLQLLPLSEK	SGLQLLPLSEK	2	y	1	5	61.6	XP_021451735.1	7928880146.99241	False	1230.32995605469	0.999800026416779	False	2
592.847900390625	799.492370605469	37.82882	plectin-like isoform X7 [Oncorhynchus mykiss]		777.08	SGLQLLPLSEK	SGLQLLPLSEK	2	y	1	7	61.6	XP_021451735.1	7928880146.99241	False	1230.32995605469	0.999800026416779	False	2
592.847900390625	686.408325195313	37.82882	plectin-like isoform X7 [Oncorhynchus mykiss]		632.31	SGLQLLPLSEK	SGLQLLPLSEK	2	y	1	6	61.6	XP_021451735.1	7928880146.99241	False	1230.32995605469	0.999800026416779	False	2
592.847900390625	927.550964355469	37.82882	plectin-like isoform X7 [Oncorhynchus mykiss]		364	SGLQLLPLSEK	SGLQLLPLSEK	2	y	1	8	61.6	XP_021451735.1	7928880146.99241	False	1230.32995605469	0.999800026416779	False	2
592.847900390625	363.187438964844	37.82882	plectin-like isoform X7 [Oncorhynchus mykiss]		283.09	SGLQLLPLSEK	SGLQLLPLSEK	2	y	1	3	61.6	XP_021451735.1	7928880146.99241	False	1230.32995605469	0.999800026416779	False	2
592.847900390625	386.203399658203	37.82882	plectin-like isoform X7 [Oncorhynchus mykiss]		189.68	SGLQLLPLSEK	SGLQLLPLSEK	2	b	1	4	61.6	XP_021451735.1	7928880146.99241	False	1230.32995605469	0.999800026416779	False	2
592.847900390625	258.144836425781	37.82882	plectin-like isoform X7 [Oncorhynchus mykiss]		143.17	SGLQLLPLSEK	SGLQLLPLSEK	2	b	1	3	61.6	XP_021451735.1	7928880146.99241	False	1230.32995605469	0.999800026416779	False	2
592.847900390625	499.287475585938	37.82882	plectin-like isoform X7 [Oncorhynchus mykiss]		142	SGLQLLPLSEK	SGLQLLPLSEK	2	b	1	5	61.6	XP_021451735.1	7928880146.99241	False	1230.32995605469	0.999800026416779	False	2
592.847900390625	276.155395507813	37.82882	plectin-like isoform X7 [Oncorhynchus mykiss]		101.09	SGLQLLPLSEK	SGLQLLPLSEK	2	y	1	2	61.6	XP_021451735.1	7928880146.99241	False	1230.32995605469	0.999800026416779	False	2
592.847900390625	455.273834228516	37.82882	plectin-like isoform X7 [Oncorhynchus mykiss]		81.17	SGLQLLPLSEK	SGLQLLPLSEK	2	b	2	9	61.6	XP_021451735.1	7928880146.99241	False	1230.32995605469	0.999800026416779	False	2
592.847900390625	1040.63500976563	37.82882	plectin-like isoform X7 [Oncorhynchus mykiss]		51.78	SGLQLLPLSEK	SGLQLLPLSEK	2	y	1	9	61.6	XP_021451735.1	7928880146.99241	False	1230.32995605469	0.999800026416779	False	2
633.327880859375	633.327880859375	19.17827	plectin-like isoform X7 [Oncorhynchus mykiss]		1664.08	HILNNPTDDVK	HILNNPTDDVK	2	y	2	11	29.41	XP_021451735.1	382119039.852531	False	1227.44995117188	0.999000012874603	False	2
633.327880859375	1015.50549316406	19.17827	plectin-like isoform X7 [Oncorhynchus mykiss]		658.01	HILNNPTDDVK	HILNNPTDDVK	2	y	1	9	29.41	XP_021451735.1	382119039.852531	False	1227.44995117188	0.999000012874603	False	2
633.327880859375	1020.47448730469	19.17827	plectin-like isoform X7 [Oncorhynchus mykiss]		244	HILNNPTDDVK	HILNNPTDDVK	2	b	1	9	29.41	XP_021451735.1	382119039.852531	False	1227.44995117188	0.999000012874603	False	2
633.327880859375	592.320190429688	19.17827	plectin-like isoform X7 [Oncorhynchus mykiss]		162	HILNNPTDDVK	HILNNPTDDVK	2	b	1	5	29.41	XP_021451735.1	382119039.852531	False	1227.44995117188	0.999000012874603	False	2
633.327880859375	251.150253295898	19.17827	plectin-like isoform X7 [Oncorhynchus mykiss]		161	HILNNPTDDVK	HILNNPTDDVK	2	b	1	2	29.41	XP_021451735.1	382119039.852531	False	1227.44995117188	0.999000012874603	False	2
633.327880859375	902.42138671875	19.17827	plectin-like isoform X7 [Oncorhynchus mykiss]		161	HILNNPTDDVK	HILNNPTDDVK	2	y	1	8	29.41	XP_021451735.1	382119039.852531	False	1227.44995117188	0.999000012874603	False	2
633.327880859375	674.335571289063	19.17827	plectin-like isoform X7 [Oncorhynchus mykiss]		142.08	HILNNPTDDVK	HILNNPTDDVK	2	y	1	6	29.41	XP_021451735.1	382119039.852531	False	1227.44995117188	0.999000012874603	False	2
633.327880859375	246.181213378906	19.17827	plectin-like isoform X7 [Oncorhynchus mykiss]		140	HILNNPTDDVK	HILNNPTDDVK	2	y	1	2	29.41	XP_021451735.1	382119039.852531	False	1227.44995117188	0.999000012874603	False	2
633.327880859375	788.378479003906	19.17827	plectin-like isoform X7 [Oncorhynchus mykiss]		120	HILNNPTDDVK	HILNNPTDDVK	2	y	1	7	29.41	XP_021451735.1	382119039.852531	False	1227.44995117188	0.999000012874603	False	2
633.327880859375	905.447570800781	19.17827	plectin-like isoform X7 [Oncorhynchus mykiss]		81	HILNNPTDDVK	HILNNPTDDVK	2	b	1	8	29.41	XP_021451735.1	382119039.852531	False	1227.44995117188	0.999000012874603	False	2
633.327880859375	364.234313964844	19.17827	plectin-like isoform X7 [Oncorhynchus mykiss]		61	HILNNPTDDVK	HILNNPTDDVK	2	b	1	3	29.41	XP_021451735.1	382119039.852531	False	1227.44995117188	0.999000012874603	False	2
633.327880859375	1128.58947753906	19.17827	plectin-like isoform X7 [Oncorhynchus mykiss]		61	HILNNPTDDVK	HILNNPTDDVK	2	y	1	10	29.41	XP_021451735.1	382119039.852531	False	1227.44995117188	0.999000012874603	False	2
633.327880859375	1119.54296875	19.17827	plectin-like isoform X7 [Oncorhynchus mykiss]		60.09	HILNNPTDDVK	HILNNPTDDVK	2	b	1	10	29.41	XP_021451735.1	382119039.852531	False	1227.44995117188	0.999000012874603	False	2
940.165100097656	1117.5673828125	43.33218	plectin-like isoform X7 [Oncorhynchus mykiss]		628.83	NMIRPGTAFELLEAQAATGYVIDPIK	NMIRPGTAFELLEAQAATGYVIDPIK	3	b	2	21	74.44	XP_021451735.1	696192423.122717	False	1166.53002929688	0.999899983406067	False	2
940.165100097656	1230.66027832031	43.33218	plectin-like isoform X7 [Oncorhynchus mykiss]		432	NMIRPGTAFELLEAQAATGYVIDPIK	NMIRPGTAFELLEAQAATGYVIDPIK	3	y	2	23	74.44	XP_021451735.1	696192423.122717	False	1166.53002929688	0.999899983406067	False	2
940.165100097656	357.249633789063	43.33218	plectin-like isoform X7 [Oncorhynchus mykiss]		409.84	NMIRPGTAFELLEAQAATGYVIDPIK	NMIRPGTAFELLEAQAATGYVIDPIK	3	y	1	3	74.44	XP_021451735.1	696192423.122717	False	1166.53002929688	0.999899983406067	False	2
940.165100097656	472.276580810547	43.33218	plectin-like isoform X7 [Oncorhynchus mykiss]		224.08	NMIRPGTAFELLEAQAATGYVIDPIK	NMIRPGTAFELLEAQAATGYVIDPIK	3	y	1	4	74.44	XP_021451735.1	696192423.122717	False	1166.53002929688	0.999899983406067	False	2
940.165100097656	1147.6357421875	43.33218	plectin-like isoform X7 [Oncorhynchus mykiss]		211.09	NMIRPGTAFELLEAQAATGYVIDPIK	NMIRPGTAFELLEAQAATGYVIDPIK	3	y	1	11	74.44	XP_021451735.1	696192423.122717	False	1166.53002929688	0.999899983406067	False	2
940.165100097656	1005.5615234375	43.33218	plectin-like isoform X7 [Oncorhynchus mykiss]		202.08	NMIRPGTAFELLEAQAATGYVIDPIK	NMIRPGTAFELLEAQAATGYVIDPIK	3	y	1	9	74.44	XP_021451735.1	696192423.122717	False	1166.53002929688	0.999899983406067	False	2
940.165100097656	841.434875488281	43.33218	plectin-like isoform X7 [Oncorhynchus mykiss]		201	NMIRPGTAFELLEAQAATGYVIDPIK	NMIRPGTAFELLEAQAATGYVIDPIK	3	b	1	8	74.44	XP_021451735.1	696192423.122717	False	1166.53002929688	0.999899983406067	False	2
940.165100097656	1076.5986328125	43.33218	plectin-like isoform X7 [Oncorhynchus mykiss]		166.56	NMIRPGTAFELLEAQAATGYVIDPIK	NMIRPGTAFELLEAQAATGYVIDPIK	3	y	1	10	74.44	XP_021451735.1	696192423.122717	False	1166.53002929688	0.999899983406067	False	2
940.165100097656	1475.77404785156	43.33218	plectin-like isoform X7 [Oncorhynchus mykiss]		163.17	NMIRPGTAFELLEAQAATGYVIDPIK	NMIRPGTAFELLEAQAATGYVIDPIK	3	y	1	14	74.44	XP_021451735.1	696192423.122717	False	1166.53002929688	0.999899983406067	False	2
940.165100097656	1275.6943359375	43.33218	plectin-like isoform X7 [Oncorhynchus mykiss]		132.58	NMIRPGTAFELLEAQAATGYVIDPIK	NMIRPGTAFELLEAQAATGYVIDPIK	3	y	1	12	74.44	XP_021451735.1	696192423.122717	False	1166.53002929688	0.999899983406067	False	2
940.165100097656	770.397766113281	43.33218	plectin-like isoform X7 [Oncorhynchus mykiss]		120	NMIRPGTAFELLEAQAATGYVIDPIK	NMIRPGTAFELLEAQAATGYVIDPIK	3	b	1	7	74.44	XP_021451735.1	696192423.122717	False	1166.53002929688	0.999899983406067	False	2
940.165100097656	559.276611328125	43.33218	plectin-like isoform X7 [Oncorhynchus mykiss]		112.36	NMIRPGTAFELLEAQAATGYVIDPIK	NMIRPGTAFELLEAQAATGYVIDPIK	3	b	2	10	74.44	XP_021451735.1	696192423.122717	False	1166.53002929688	0.999899983406067	False	2
940.165100097656	515.269409179688	43.33218	plectin-like isoform X7 [Oncorhynchus mykiss]		101	NMIRPGTAFELLEAQAATGYVIDPIK	NMIRPGTAFELLEAQAATGYVIDPIK	3	b	3	14	74.44	XP_021451735.1	696192423.122717	False	1166.53002929688	0.999899983406067	False	2
940.165100097656	988.503295898438	43.33218	plectin-like isoform X7 [Oncorhynchus mykiss]		101	NMIRPGTAFELLEAQAATGYVIDPIK	NMIRPGTAFELLEAQAATGYVIDPIK	3	b	1	9	74.44	XP_021451735.1	696192423.122717	False	1166.53002929688	0.999899983406067	False	2
940.165100097656	989.530212402344	43.33218	plectin-like isoform X7 [Oncorhynchus mykiss]		100.09	NMIRPGTAFELLEAQAATGYVIDPIK	NMIRPGTAFELLEAQAATGYVIDPIK	3	y	2	18	74.44	XP_021451735.1	696192423.122717	False	1166.53002929688	0.999899983406067	False	2
940.165100097656	1472.75659179688	43.33218	plectin-like isoform X7 [Oncorhynchus mykiss]		81.09	NMIRPGTAFELLEAQAATGYVIDPIK	NMIRPGTAFELLEAQAATGYVIDPIK	3	b	1	13	74.44	XP_021451735.1	696192423.122717	False	1166.53002929688	0.999899983406067	False	2
940.165100097656	904.513854980469	43.33218	plectin-like isoform X7 [Oncorhynchus mykiss]		80.09	NMIRPGTAFELLEAQAATGYVIDPIK	NMIRPGTAFELLEAQAATGYVIDPIK	3	y	1	8	74.44	XP_021451735.1	696192423.122717	False	1166.53002929688	0.999899983406067	False	2
940.165100097656	672.360656738281	43.33218	plectin-like isoform X7 [Oncorhynchus mykiss]		80	NMIRPGTAFELLEAQAATGYVIDPIK	NMIRPGTAFELLEAQAATGYVIDPIK	3	b	2	12	74.44	XP_021451735.1	696192423.122717	False	1166.53002929688	0.999899983406067	False	2
940.165100097656	1346.7314453125	43.33218	plectin-like isoform X7 [Oncorhynchus mykiss]		39.57	NMIRPGTAFELLEAQAATGYVIDPIK	NMIRPGTAFELLEAQAATGYVIDPIK	3	y	1	13	74.44	XP_021451735.1	696192423.122717	False	1166.53002929688	0.999899983406067	False	2
940.165100097656	1231.62280273438	43.33218	plectin-like isoform X7 [Oncorhynchus mykiss]		20.82	NMIRPGTAFELLEAQAATGYVIDPIK	NMIRPGTAFELLEAQAATGYVIDPIK	3	b	2	23	74.44	XP_021451735.1	696192423.122717	False	1166.53002929688	0.999899983406067	False	2
470.252044677734	470.252044677734	26.39432	plectin-like isoform X7 [Oncorhynchus mykiss]		2445.4	LSVYQAMK	LSVYQAMK	2	y	2	8	41.64	XP_021451735.1		False	1153.30004882813	0.995100021362305	False	2
470.252044677734	826.412780761719	26.39432	plectin-like isoform X7 [Oncorhynchus mykiss]		938.08	LSVYQAMK	LSVYQAMK	2	y	1	7	41.64	XP_021451735.1		False	1153.30004882813	0.995100021362305	False	2
470.252044677734	739.380737304688	26.39432	plectin-like isoform X7 [Oncorhynchus mykiss]		774	LSVYQAMK	LSVYQAMK	2	y	1	6	41.64	XP_021451735.1		False	1153.30004882813	0.995100021362305	False	2
470.252044677734	640.312316894531	26.39432	plectin-like isoform X7 [Oncorhynchus mykiss]		549.98	LSVYQAMK	LSVYQAMK	2	y	1	5	41.64	XP_021451735.1		False	1153.30004882813	0.995100021362305	False	2
470.252044677734	349.190399169922	26.39432	plectin-like isoform X7 [Oncorhynchus mykiss]		163.17	LSVYQAMK	LSVYQAMK	2	y	1	3	41.64	XP_021451735.1		False	1153.30004882813	0.995100021362305	False	2
470.252044677734	201.12336730957	26.39432	plectin-like isoform X7 [Oncorhynchus mykiss]		101	LSVYQAMK	LSVYQAMK	2	b	1	2	41.64	XP_021451735.1		False	1153.30004882813	0.995100021362305	False	2
470.252044677734	461.246765136719	26.39432	plectin-like isoform X7 [Oncorhynchus mykiss]		80.09	LSVYQAMK	LSVYQAMK	2	b	2	8	41.64	XP_021451735.1		False	1153.30004882813	0.995100021362305	False	2
470.252044677734	477.248992919922	26.39432	plectin-like isoform X7 [Oncorhynchus mykiss]		80.09	LSVYQAMK	LSVYQAMK	2	y	1	4	41.64	XP_021451735.1		False	1153.30004882813	0.995100021362305	False	2
470.252044677734	278.153289794922	26.39432	plectin-like isoform X7 [Oncorhynchus mykiss]		60	LSVYQAMK	LSVYQAMK	2	y	1	2	41.64	XP_021451735.1		False	1153.30004882813	0.995100021362305	False	2
628.858459472656	890.48291015625	37.40722	plectin-like isoform X7 [Oncorhynchus mykiss]		933.16	GPVLATELLESK	GPVLATELLESK	2	y	1	8	61.16	XP_021451735.1		False	863.429992675781	1	False	2
628.858459472656	1003.56701660156	37.40722	plectin-like isoform X7 [Oncorhynchus mykiss]		846.95	GPVLATELLESK	GPVLATELLESK	2	y	1	9	61.16	XP_021451735.1		False	863.429992675781	1	False	2
628.858459472656	254.149917602539	37.40722	plectin-like isoform X7 [Oncorhynchus mykiss]		426	GPVLATELLESK	GPVLATELLESK	2	b	1	3	61.16	XP_021451735.1		False	863.429992675781	1	False	2
628.858459472656	819.44580078125	37.40722	plectin-like isoform X7 [Oncorhynchus mykiss]		283.09	GPVLATELLESK	GPVLATELLESK	2	y	1	7	61.16	XP_021451735.1		False	863.429992675781	1	False	2
628.858459472656	1102.63537597656	37.40722	plectin-like isoform X7 [Oncorhynchus mykiss]		207.74	GPVLATELLESK	GPVLATELLESK	2	y	1	10	61.16	XP_021451735.1		False	863.429992675781	1	False	2
628.858459472656	363.187438964844	37.40722	plectin-like isoform X7 [Oncorhynchus mykiss]		202	GPVLATELLESK	GPVLATELLESK	2	y	1	3	61.16	XP_021451735.1		False	863.429992675781	1	False	2
628.858459472656	476.271484375	37.40722	plectin-like isoform X7 [Oncorhynchus mykiss]		170.35	GPVLATELLESK	GPVLATELLESK	2	y	1	4	61.16	XP_021451735.1		False	863.429992675781	1	False	2
628.858459472656	589.355529785156	37.40722	plectin-like isoform X7 [Oncorhynchus mykiss]		163	GPVLATELLESK	GPVLATELLESK	2	y	1	5	61.16	XP_021451735.1		False	863.429992675781	1	False	2
628.858459472656	234.144836425781	37.40722	plectin-like isoform X7 [Oncorhynchus mykiss]		141	GPVLATELLESK	GPVLATELLESK	2	y	1	2	61.16	XP_021451735.1		False	863.429992675781	1	False	2
628.858459472656	628.858459472656	37.40722	plectin-like isoform X7 [Oncorhynchus mykiss]		121.09	GPVLATELLESK	GPVLATELLESK	2	y	2	12	61.16	XP_021451735.1		False	863.429992675781	1	False	2
628.858459472656	438.271087646484	37.40722	plectin-like isoform X7 [Oncorhynchus mykiss]		102.08	GPVLATELLESK	GPVLATELLESK	2	b	1	5	61.16	XP_021451735.1		False	863.429992675781	1	False	2
628.858459472656	367.233978271484	37.40722	plectin-like isoform X7 [Oncorhynchus mykiss]		101.17	GPVLATELLESK	GPVLATELLESK	2	b	1	4	61.16	XP_021451735.1		False	863.429992675781	1	False	2
628.858459472656	718.398132324219	37.40722	plectin-like isoform X7 [Oncorhynchus mykiss]		101.09	GPVLATELLESK	GPVLATELLESK	2	y	1	6	61.16	XP_021451735.1		False	863.429992675781	1	False	2
628.858459472656	894.529479980469	37.40722	plectin-like isoform X7 [Oncorhynchus mykiss]		60	GPVLATELLESK	GPVLATELLESK	2	b	1	9	61.16	XP_021451735.1		False	863.429992675781	1	False	2
709.358825683594	1062.52478027344	33.83592	plectin-like isoform X7 [Oncorhynchus mykiss]		202	NQLQATMDAALNK	NQLQATMDAALNK	2	y	1	10	54.83	XP_021451735.1		False	627.559997558594	0.999100029468536	False	2
709.358825683594	243.108779907227	33.83592	plectin-like isoform X7 [Oncorhynchus mykiss]		201	NQLQATMDAALNK	NQLQATMDAALNK	2	b	1	2	54.83	XP_021451735.1		False	627.559997558594	0.999100029468536	False	2
709.358825683594	934.466247558594	33.83592	plectin-like isoform X7 [Oncorhynchus mykiss]		127.56	NQLQATMDAALNK	NQLQATMDAALNK	2	y	1	9	54.83	XP_021451735.1		False	627.559997558594	0.999100029468536	False	2
709.358825683594	709.358825683594	33.83592	plectin-like isoform X7 [Oncorhynchus mykiss]		120	NQLQATMDAALNK	NQLQATMDAALNK	2	y	2	13	54.83	XP_021451735.1		False	627.559997558594	0.999100029468536	False	2
709.358825683594	261.155731201172	33.83592	plectin-like isoform X7 [Oncorhynchus mykiss]		102.17	NQLQATMDAALNK	NQLQATMDAALNK	2	y	1	2	54.83	XP_021451735.1		False	627.559997558594	0.999100029468536	False	2
709.358825683594	356.192840576172	33.83592	plectin-like isoform X7 [Oncorhynchus mykiss]		101.17	NQLQATMDAALNK	NQLQATMDAALNK	2	b	1	3	54.83	XP_021451735.1		False	627.559997558594	0.999100029468536	False	2
709.358825683594	516.314025878906	33.83592	plectin-like isoform X7 [Oncorhynchus mykiss]		100	NQLQATMDAALNK	NQLQATMDAALNK	2	y	1	5	54.83	XP_021451735.1		False	627.559997558594	0.999100029468536	False	2
709.358825683594	762.381469726563	33.83592	plectin-like isoform X7 [Oncorhynchus mykiss]		81	NQLQATMDAALNK	NQLQATMDAALNK	2	y	1	7	54.83	XP_021451735.1		False	627.559997558594	0.999100029468536	False	2
709.358825683594	863.429138183594	33.83592	plectin-like isoform X7 [Oncorhynchus mykiss]		60	NQLQATMDAALNK	NQLQATMDAALNK	2	y	1	8	54.83	XP_021451735.1		False	627.559997558594	0.999100029468536	False	2
709.358825683594	1175.60888671875	33.83592	plectin-like isoform X7 [Oncorhynchus mykiss]		47.79	NQLQATMDAALNK	NQLQATMDAALNK	2	y	1	11	54.83	XP_021451735.1		False	627.559997558594	0.999100029468536	False	2
877.908020019531	1137.56091308594	35.14483	plectin-like isoform X7 [Oncorhynchus mykiss]		306.17	EAMSQATMELQSGPFK	EAMSQATMELQSGPFK	2	y	1	10	57.15	XP_021451735.1		False	570.909973144531	1	False	2
877.908020019531	535.287475585938	35.14483	plectin-like isoform X7 [Oncorhynchus mykiss]		222	EAMSQATMELQSGPFK	EAMSQATMELQSGPFK	2	y	1	5	57.15	XP_021451735.1		False	570.909973144531	1	False	2
877.908020019531	1423.68859863281	35.14483	plectin-like isoform X7 [Oncorhynchus mykiss]		141	EAMSQATMELQSGPFK	EAMSQATMELQSGPFK	2	y	1	13	57.15	XP_021451735.1		False	570.909973144531	1	False	2
877.908020019531	1208.59802246094	35.14483	plectin-like isoform X7 [Oncorhynchus mykiss]		122.17	EAMSQATMELQSGPFK	EAMSQATMELQSGPFK	2	y	1	11	57.15	XP_021451735.1		False	570.909973144531	1	False	2
877.908020019531	776.430114746094	35.14483	plectin-like isoform X7 [Oncorhynchus mykiss]		104.05	EAMSQATMELQSGPFK	EAMSQATMELQSGPFK	2	y	1	7	57.15	XP_021451735.1		False	570.909973144531	1	False	2
877.908020019531	294.181213378906	35.14483	plectin-like isoform X7 [Oncorhynchus mykiss]		102	EAMSQATMELQSGPFK	EAMSQATMELQSGPFK	2	y	1	2	57.15	XP_021451735.1		False	570.909973144531	1	False	2
877.908020019531	663.346069335938	35.14483	plectin-like isoform X7 [Oncorhynchus mykiss]		101.09	EAMSQATMELQSGPFK	EAMSQATMELQSGPFK	2	y	1	6	57.15	XP_021451735.1		False	570.909973144531	1	False	2
877.908020019531	1036.51318359375	35.14483	plectin-like isoform X7 [Oncorhynchus mykiss]		101	EAMSQATMELQSGPFK	EAMSQATMELQSGPFK	2	y	1	9	57.15	XP_021451735.1		False	570.909973144531	1	False	2
877.908020019531	448.255432128906	35.14483	plectin-like isoform X7 [Oncorhynchus mykiss]		100	EAMSQATMELQSGPFK	EAMSQATMELQSGPFK	2	y	1	4	57.15	XP_021451735.1		False	570.909973144531	1	False	2
877.908020019531	201.086990356445	35.14483	plectin-like isoform X7 [Oncorhynchus mykiss]		60	EAMSQATMELQSGPFK	EAMSQATMELQSGPFK	2	b	1	2	57.15	XP_021451735.1		False	570.909973144531	1	False	2
877.908020019531	905.472717285156	35.14483	plectin-like isoform X7 [Oncorhynchus mykiss]		60	EAMSQATMELQSGPFK	EAMSQATMELQSGPFK	2	y	1	8	57.15	XP_021451735.1		False	570.909973144531	1	False	2
877.908020019531	850.343322753906	35.14483	plectin-like isoform X7 [Oncorhynchus mykiss]		41.17	EAMSQATMELQSGPFK	EAMSQATMELQSGPFK	2	b	1	8	57.15	XP_021451735.1		False	570.909973144531	1	False	2
877.908020019531	490.196624755859	35.14483	plectin-like isoform X7 [Oncorhynchus mykiss]		40.09	EAMSQATMELQSGPFK	EAMSQATMELQSGPFK	2	b	2	9	57.15	XP_021451735.1		False	570.909973144531	1	False	2
877.908020019531	1336.65661621094	35.14483	plectin-like isoform X7 [Oncorhynchus mykiss]		40	EAMSQATMELQSGPFK	EAMSQATMELQSGPFK	2	y	1	12	57.15	XP_021451735.1		False	570.909973144531	1	False	2
877.908020019531	1364.58203125	35.14483	plectin-like isoform X7 [Oncorhynchus mykiss]		40	EAMSQATMELQSGPFK	EAMSQATMELQSGPFK	2	b	1	13	57.15	XP_021451735.1		False	570.909973144531	1	False	2
526.810607910156	840.46142578125	43.47785	plectin-like isoform X7 [Oncorhynchus mykiss]		2509	VIYELLFR	VIYELLFR	2	y	1	6	71.92	XP_021451735.1		False	493.010009765625	0.995700001716614	False	2
526.810607910156	677.398071289063	43.47785	plectin-like isoform X7 [Oncorhynchus mykiss]		618.09	VIYELLFR	VIYELLFR	2	y	1	5	71.92	XP_021451735.1		False	493.010009765625	0.995700001716614	False	2
526.810607910156	548.35546875	43.47785	plectin-like isoform X7 [Oncorhynchus mykiss]		550	VIYELLFR	VIYELLFR	2	y	1	4	71.92	XP_021451735.1		False	493.010009765625	0.995700001716614	False	2
526.810607910156	953.545471191406	43.47785	plectin-like isoform X7 [Oncorhynchus mykiss]		147.01	VIYELLFR	VIYELLFR	2	y	1	7	71.92	XP_021451735.1		False	493.010009765625	0.995700001716614	False	2
526.810607910156	213.159759521484	43.47785	plectin-like isoform X7 [Oncorhynchus mykiss]		142	VIYELLFR	VIYELLFR	2	b	1	2	71.92	XP_021451735.1		False	493.010009765625	0.995700001716614	False	2
526.810607910156	435.271423339844	43.47785	plectin-like isoform X7 [Oncorhynchus mykiss]		93.14	VIYELLFR	VIYELLFR	2	y	1	3	71.92	XP_021451735.1		False	493.010009765625	0.995700001716614	False	2
526.810607910156	322.187377929688	43.47785	plectin-like isoform X7 [Oncorhynchus mykiss]		80	VIYELLFR	VIYELLFR	2	y	1	2	71.92	XP_021451735.1		False	493.010009765625	0.995700001716614	False	2
630.31494140625	630.31494140625	14.12893	plectin-like isoform X7 [Oncorhynchus mykiss]		1798.04	QAAELEASNQAK	QAAELEASNQAK	2	y	2	12	19.9	XP_021451735.1		False	398.670013427734	0.996200025081635	False	2
630.31494140625	618.320556640625	14.12893	plectin-like isoform X7 [Oncorhynchus mykiss]		183.04	QAAELEASNQAK	QAAELEASNQAK	2	y	1	6	19.9	XP_021451735.1		False	398.670013427734	0.996200025081635	False	2
630.31494140625	860.447204589844	14.12893	plectin-like isoform X7 [Oncorhynchus mykiss]		181	QAAELEASNQAK	QAAELEASNQAK	2	y	1	8	19.9	XP_021451735.1		False	398.670013427734	0.996200025081635	False	2
630.31494140625	621.309692382813	14.12893	plectin-like isoform X7 [Oncorhynchus mykiss]		153.75	QAAELEASNQAK	QAAELEASNQAK	2	b	2	12	19.9	XP_021451735.1		False	398.670013427734	0.996200025081635	False	2
630.31494140625	1060.52697753906	14.12893	plectin-like isoform X7 [Oncorhynchus mykiss]		153.59	QAAELEASNQAK	QAAELEASNQAK	2	y	1	10	19.9	XP_021451735.1		False	398.670013427734	0.996200025081635	False	2
630.31494140625	547.283447265625	14.12893	plectin-like isoform X7 [Oncorhynchus mykiss]		150	QAAELEASNQAK	QAAELEASNQAK	2	y	1	5	19.9	XP_021451735.1		False	398.670013427734	0.996200025081635	False	2
630.31494140625	747.363159179688	14.12893	plectin-like isoform X7 [Oncorhynchus mykiss]		120.58	QAAELEASNQAK	QAAELEASNQAK	2	y	1	7	19.9	XP_021451735.1		False	398.670013427734	0.996200025081635	False	2
630.31494140625	218.149917602539	14.12893	plectin-like isoform X7 [Oncorhynchus mykiss]		60	QAAELEASNQAK	QAAELEASNQAK	2	y	1	2	19.9	XP_021451735.1		False	398.670013427734	0.996200025081635	False	2
630.31494140625	989.489807128906	14.12893	plectin-like isoform X7 [Oncorhynchus mykiss]		50	QAAELEASNQAK	QAAELEASNQAK	2	y	1	9	19.9	XP_021451735.1		False	398.670013427734	0.996200025081635	False	2
630.31494140625	460.251434326172	14.12893	plectin-like isoform X7 [Oncorhynchus mykiss]		37.08	QAAELEASNQAK	QAAELEASNQAK	2	y	1	4	19.9	XP_021451735.1		False	398.670013427734	0.996200025081635	False	2
630.31494140625	495.24853515625	14.12893	plectin-like isoform X7 [Oncorhynchus mykiss]		30	QAAELEASNQAK	QAAELEASNQAK	2	y	2	9	19.9	XP_021451735.1		False	398.670013427734	0.996200025081635	False	2
630.31494140625	713.346435546875	14.12893	plectin-like isoform X7 [Oncorhynchus mykiss]		20	QAAELEASNQAK	QAAELEASNQAK	2	b	1	7	19.9	XP_021451735.1		False	398.670013427734	0.996200025081635	False	2
630.31494140625	1131.56408691406	14.12893	plectin-like isoform X7 [Oncorhynchus mykiss]		20	QAAELEASNQAK	QAAELEASNQAK	2	y	1	11	19.9	XP_021451735.1		False	398.670013427734	0.996200025081635	False	2
520.765319824219	753.396362304688	40.12659	plectin-like isoform X7 [Oncorhynchus mykiss]		428.09	TWNITMFK	TWNITMFK	2	y	1	6	65.98	XP_021451735.1		False	348.140014648438	0.99099999666214	False	2
520.765319824219	520.765319824219	40.12659	plectin-like isoform X7 [Oncorhynchus mykiss]		141	TWNITMFK	TWNITMFK	2	y	2	8	65.98	XP_021451735.1		False	348.140014648438	0.99099999666214	False	2
520.765319824219	288.13427734375	40.12659	plectin-like isoform X7 [Oncorhynchus mykiss]		121	TWNITMFK	TWNITMFK	2	b	1	2	65.98	XP_021451735.1		False	348.140014648438	0.99099999666214	False	2
520.765319824219	294.181213378906	40.12659	plectin-like isoform X7 [Oncorhynchus mykiss]		101.09	TWNITMFK	TWNITMFK	2	y	1	2	65.98	XP_021451735.1		False	348.140014648438	0.99099999666214	False	2
520.765319824219	639.353454589844	40.12659	plectin-like isoform X7 [Oncorhynchus mykiss]		81	TWNITMFK	TWNITMFK	2	y	1	5	65.98	XP_021451735.1		False	348.140014648438	0.99099999666214	False	2
520.765319824219	526.269409179688	40.12659	plectin-like isoform X7 [Oncorhynchus mykiss]		61	TWNITMFK	TWNITMFK	2	y	1	4	65.98	XP_021451735.1		False	348.140014648438	0.99099999666214	False	2
520.765319824219	402.177185058594	40.12659	plectin-like isoform X7 [Oncorhynchus mykiss]		60	TWNITMFK	TWNITMFK	2	b	1	3	65.98	XP_021451735.1		False	348.140014648438	0.99099999666214	False	2
520.765319824219	425.221710205078	40.12659	plectin-like isoform X7 [Oncorhynchus mykiss]		60	TWNITMFK	TWNITMFK	2	y	1	3	65.98	XP_021451735.1		False	348.140014648438	0.99099999666214	False	2
412.983703613281	646.351867675781	16.48722	plectin-like isoform X7 [Oncorhynchus mykiss]		272.51	LLSAGKPAQHTAEVAR	LLSAGKPAQHTAEVAR	4	y	1	6	24.08	XP_021451735.1		False	319.420013427734	0.992900013923645	False	2
412.983703613281	545.30419921875	16.48722	plectin-like isoform X7 [Oncorhynchus mykiss]		263	LLSAGKPAQHTAEVAR	LLSAGKPAQHTAEVAR	4	y	1	5	24.08	XP_021451735.1		False	319.420013427734	0.992900013923645	False	2
412.983703613281	540.283264160156	16.48722	plectin-like isoform X7 [Oncorhynchus mykiss]		242.01	LLSAGKPAQHTAEVAR	LLSAGKPAQHTAEVAR	4	y	2	10	24.08	XP_021451735.1		False	319.420013427734	0.992900013923645	False	2
412.983703613281	474.919799804688	16.48722	plectin-like isoform X7 [Oncorhynchus mykiss]		162	LLSAGKPAQHTAEVAR	LLSAGKPAQHTAEVAR	4	y	3	14	24.08	XP_021451735.1		False	319.420013427734	0.992900013923645	False	2
412.983703613281	1079.55920410156	16.48722	plectin-like isoform X7 [Oncorhynchus mykiss]		121	LLSAGKPAQHTAEVAR	LLSAGKPAQHTAEVAR	4	y	1	10	24.08	XP_021451735.1		False	319.420013427734	0.992900013923645	False	2
412.983703613281	474.267059326172	16.48722	plectin-like isoform X7 [Oncorhynchus mykiss]		80	LLSAGKPAQHTAEVAR	LLSAGKPAQHTAEVAR	4	y	1	4	24.08	XP_021451735.1		False	319.420013427734	0.992900013923645	False	2
412.983703613281	345.224487304688	16.48722	plectin-like isoform X7 [Oncorhynchus mykiss]		60	LLSAGKPAQHTAEVAR	LLSAGKPAQHTAEVAR	4	y	1	3	24.08	XP_021451735.1		False	319.420013427734	0.992900013923645	False	2
412.983703613281	711.876037597656	16.48722	plectin-like isoform X7 [Oncorhynchus mykiss]		46.81	LLSAGKPAQHTAEVAR	LLSAGKPAQHTAEVAR	4	y	2	14	24.08	XP_021451735.1		False	319.420013427734	0.992900013923645	False	2
412.983703613281	783.410766601563	16.48722	plectin-like isoform X7 [Oncorhynchus mykiss]		41.17	LLSAGKPAQHTAEVAR	LLSAGKPAQHTAEVAR	4	y	1	7	24.08	XP_021451735.1		False	319.420013427734	0.992900013923645	False	2
412.983703613281	227.175399780273	16.48722	plectin-like isoform X7 [Oncorhynchus mykiss]		40.09	LLSAGKPAQHTAEVAR	LLSAGKPAQHTAEVAR	4	b	1	2	24.08	XP_021451735.1		False	319.420013427734	0.992900013923645	False	2
412.983703613281	982.506469726563	16.48722	plectin-like isoform X7 [Oncorhynchus mykiss]		40	LLSAGKPAQHTAEVAR	LLSAGKPAQHTAEVAR	4	y	1	9	24.08	XP_021451735.1		False	319.420013427734	0.992900013923645	False	2
548.233093261719	548.233093261719	13.72836	plectin-like isoform X7 [Oncorhynchus mykiss]		872.45	AFSDPNSDDK	AFSDPNSDDK	2	y	2	10	19.19	XP_021451735.1		False	236.419998168945	0.979700028896332	False	2
548.233093261719	675.29443359375	13.72836	plectin-like isoform X7 [Oncorhynchus mykiss]		264	AFSDPNSDDK	AFSDPNSDDK	2	y	1	6	19.19	XP_021451735.1		False	236.419998168945	0.979700028896332	False	2
548.233093261719	877.353393554688	13.72836	plectin-like isoform X7 [Oncorhynchus mykiss]		220.12	AFSDPNSDDK	AFSDPNSDDK	2	y	1	8	19.19	XP_021451735.1		False	236.419998168945	0.979700028896332	False	2
548.233093261719	464.19873046875	13.72836	plectin-like isoform X7 [Oncorhynchus mykiss]		60	AFSDPNSDDK	AFSDPNSDDK	2	y	1	4	19.19	XP_021451735.1		False	236.419998168945	0.979700028896332	False	2
548.233093261719	578.241638183594	13.72836	plectin-like isoform X7 [Oncorhynchus mykiss]		60	AFSDPNSDDK	AFSDPNSDDK	2	y	1	5	19.19	XP_021451735.1		False	236.419998168945	0.979700028896332	False	2
548.233093261719	790.321350097656	13.72836	plectin-like isoform X7 [Oncorhynchus mykiss]		60	AFSDPNSDDK	AFSDPNSDDK	2	y	1	7	19.19	XP_021451735.1		False	236.419998168945	0.979700028896332	False	2
548.233093261719	306.144836425781	13.72836	plectin-like isoform X7 [Oncorhynchus mykiss]		50	AFSDPNSDDK	AFSDPNSDDK	2	b	1	3	19.19	XP_021451735.1		False	236.419998168945	0.979700028896332	False	2
548.233093261719	512.714538574219	13.72836	plectin-like isoform X7 [Oncorhynchus mykiss]		40	AFSDPNSDDK	AFSDPNSDDK	2	y	2	9	19.19	XP_021451735.1		False	236.419998168945	0.979700028896332	False	2
548.233093261719	338.150848388672	13.72836	plectin-like isoform X7 [Oncorhynchus mykiss]		30	AFSDPNSDDK	AFSDPNSDDK	2	y	2	6	19.19	XP_021451735.1		False	236.419998168945	0.979700028896332	False	2
548.233093261719	377.166687011719	13.72836	plectin-like isoform X7 [Oncorhynchus mykiss]		30	AFSDPNSDDK	AFSDPNSDDK	2	y	1	3	19.19	XP_021451735.1		False	236.419998168945	0.979700028896332	False	2
587.806762695313	587.806762695313	9.869328	plectin-like isoform X7 [Oncorhynchus mykiss]		353.6	KVNDIQGTGDK	KVNDIQGTGDK	2	y	2	11	12.35	XP_021451735.1		False	235.619995117188	0.999800026416779	False	2
587.806762695313	947.44287109375	9.869328	plectin-like isoform X7 [Oncorhynchus mykiss]		109.61	KVNDIQGTGDK	KVNDIQGTGDK	2	y	1	9	12.35	XP_021451735.1		False	235.619995117188	0.999800026416779	False	2
587.806762695313	1046.51123046875	9.869328	plectin-like isoform X7 [Oncorhynchus mykiss]		50.21	KVNDIQGTGDK	KVNDIQGTGDK	2	y	1	10	12.35	XP_021451735.1		False	235.619995117188	0.999800026416779	False	2
587.806762695313	477.230346679688	9.869328	plectin-like isoform X7 [Oncorhynchus mykiss]		40.01	KVNDIQGTGDK	KVNDIQGTGDK	2	y	1	5	12.35	XP_021451735.1		False	235.619995117188	0.999800026416779	False	2
587.806762695313	605.288940429688	9.869328	plectin-like isoform X7 [Oncorhynchus mykiss]		38	KVNDIQGTGDK	KVNDIQGTGDK	2	y	1	6	12.35	XP_021451735.1		False	235.619995117188	0.999800026416779	False	2
587.806762695313	718.372985839844	9.869328	plectin-like isoform X7 [Oncorhynchus mykiss]		34.71	KVNDIQGTGDK	KVNDIQGTGDK	2	y	1	7	12.35	XP_021451735.1		False	235.619995117188	0.999800026416779	False	2
587.806762695313	1028.50073242188	9.869328	plectin-like isoform X7 [Oncorhynchus mykiss]		28.12	KVNDIQGTGDK	KVNDIQGTGDK	2	b	1	10	12.35	XP_021451735.1		False	235.619995117188	0.999800026416779	False	2
587.806762695313	420.208892822266	9.869328	plectin-like isoform X7 [Oncorhynchus mykiss]		18	KVNDIQGTGDK	KVNDIQGTGDK	2	y	1	4	12.35	XP_021451735.1		False	235.619995117188	0.999800026416779	False	2
587.806762695313	319.161224365234	9.869328	plectin-like isoform X7 [Oncorhynchus mykiss]		16	KVNDIQGTGDK	KVNDIQGTGDK	2	y	1	3	12.35	XP_021451735.1		False	235.619995117188	0.999800026416779	False	2
587.806762695313	457.240509033203	9.869328	plectin-like isoform X7 [Oncorhynchus mykiss]		16	KVNDIQGTGDK	KVNDIQGTGDK	2	b	2	9	12.35	XP_021451735.1		False	235.619995117188	0.999800026416779	False	2
587.806762695313	833.399963378906	9.869328	plectin-like isoform X7 [Oncorhynchus mykiss]		14	KVNDIQGTGDK	KVNDIQGTGDK	2	y	1	8	12.35	XP_021451735.1		False	235.619995117188	0.999800026416779	False	2
587.806762695313	262.139739990234	9.869328	plectin-like isoform X7 [Oncorhynchus mykiss]		12	KVNDIQGTGDK	KVNDIQGTGDK	2	y	1	2	12.35	XP_021451735.1		False	235.619995117188	0.999800026416779	False	2
587.806762695313	228.170654296875	9.869328	plectin-like isoform X7 [Oncorhynchus mykiss]		6	KVNDIQGTGDK	KVNDIQGTGDK	2	b	1	2	12.35	XP_021451735.1		False	235.619995117188	0.999800026416779	False	2
1022.53149414063	1183.64294433594	29.44092	plectin-like isoform X7 [Oncorhynchus mykiss]		248.91	TEEVLSTTPQQSSTAPVLR	TEEVLSTTPQQSSTAPVLR	2	y	1	11	47.04	XP_021451735.1		False	216.770004272461	0.990599989891052	False	2
1022.53149414063	1472.77038574219	29.44092	plectin-like isoform X7 [Oncorhynchus mykiss]		162	TEEVLSTTPQQSSTAPVLR	TEEVLSTTPQQSSTAPVLR	2	y	1	14	47.04	XP_021451735.1		False	216.770004272461	0.990599989891052	False	2
1022.53149414063	360.14013671875	29.44092	plectin-like isoform X7 [Oncorhynchus mykiss]		143	TEEVLSTTPQQSSTAPVLR	TEEVLSTTPQQSSTAPVLR	2	b	1	3	47.04	XP_021451735.1		False	216.770004272461	0.990599989891052	False	2
1022.53149414063	1022.53149414063	29.44092	plectin-like isoform X7 [Oncorhynchus mykiss]		81	TEEVLSTTPQQSSTAPVLR	TEEVLSTTPQQSSTAPVLR	2	y	2	19	47.04	XP_021451735.1		False	216.770004272461	0.990599989891052	False	2
1022.53149414063	231.097549438477	29.44092	plectin-like isoform X7 [Oncorhynchus mykiss]		80	TEEVLSTTPQQSSTAPVLR	TEEVLSTTPQQSSTAPVLR	2	b	1	2	47.04	XP_021451735.1		False	216.770004272461	0.990599989891052	False	2
1022.53149414063	1284.69067382813	29.44092	plectin-like isoform X7 [Oncorhynchus mykiss]		80	TEEVLSTTPQQSSTAPVLR	TEEVLSTTPQQSSTAPVLR	2	y	1	12	47.04	XP_021451735.1		False	216.770004272461	0.990599989891052	False	2
1022.53149414063	484.324188232422	29.44092	plectin-like isoform X7 [Oncorhynchus mykiss]		72.4	TEEVLSTTPQQSSTAPVLR	TEEVLSTTPQQSSTAPVLR	2	y	1	4	47.04	XP_021451735.1		False	216.770004272461	0.990599989891052	False	2
1022.53149414063	830.473022460938	29.44092	plectin-like isoform X7 [Oncorhynchus mykiss]		61	TEEVLSTTPQQSSTAPVLR	TEEVLSTTPQQSSTAPVLR	2	y	1	8	47.04	XP_021451735.1		False	216.770004272461	0.990599989891052	False	2
1022.53149414063	572.292602539063	29.44092	plectin-like isoform X7 [Oncorhynchus mykiss]		60	TEEVLSTTPQQSSTAPVLR	TEEVLSTTPQQSSTAPVLR	2	b	1	5	47.04	XP_021451735.1		False	216.770004272461	0.990599989891052	False	2
1022.53149414063	1385.73828125	29.44092	plectin-like isoform X7 [Oncorhynchus mykiss]		41.17	TEEVLSTTPQQSSTAPVLR	TEEVLSTTPQQSSTAPVLR	2	y	1	13	47.04	XP_021451735.1		False	216.770004272461	0.990599989891052	False	2
1022.53149414063	958.531616210938	29.44092	plectin-like isoform X7 [Oncorhynchus mykiss]		40	TEEVLSTTPQQSSTAPVLR	TEEVLSTTPQQSSTAPVLR	2	y	1	9	47.04	XP_021451735.1		False	216.770004272461	0.990599989891052	False	2
624.317016601563	1112.53308105469	43.78251	plectin-like isoform X7 [Oncorhynchus mykiss]		404.47	QVAEQEAARQRVEAER	QVAEQEAARQ[Dea]RVEAER	3	b	1	10	72.46	XP_021451735.1		False	2012.91003417969	0.177000001072884	False	2		Deamidated
624.317016601563	685.315124511719	43.78251	plectin-like isoform X7 [Oncorhynchus mykiss]		164.17	QVAEQEAARQRVEAER	QVAEQEAARQ[Dea]RVEAER	3	b	1	6	72.46	XP_021451735.1		False	2012.91003417969	0.177000001072884	False	2		Deamidated
624.317016601563	228.134262084961	43.78251	plectin-like isoform X7 [Oncorhynchus mykiss]		162	QVAEQEAARQRVEAER	QVAEQEAARQ[Dea]RVEAER	3	b	1	2	72.46	XP_021451735.1		False	2012.91003417969	0.177000001072884	False	2		Deamidated
624.317016601563	556.272521972656	43.78251	plectin-like isoform X7 [Oncorhynchus mykiss]		140.29	QVAEQEAARQRVEAER	QVAEQEAARQ[Dea]RVEAER	3	b	1	5	72.46	XP_021451735.1		False	2012.91003417969	0.177000001072884	False	2		Deamidated
624.317016601563	299.17138671875	43.78251	plectin-like isoform X7 [Oncorhynchus mykiss]		140	QVAEQEAARQRVEAER	QVAEQEAARQ[Dea]RVEAER	3	b	1	3	72.46	XP_021451735.1		False	2012.91003417969	0.177000001072884	False	2		Deamidated
624.317016601563	375.198669433594	43.78251	plectin-like isoform X7 [Oncorhynchus mykiss]		140	QVAEQEAARQRVEAER	QVAEQEAARQ[Dea]RVEAER	3	y	1	3	72.46	XP_021451735.1		False	2012.91003417969	0.177000001072884	False	2		Deamidated
624.317016601563	784.394775390625	43.78251	plectin-like isoform X7 [Oncorhynchus mykiss]		121	QVAEQEAARQRVEAER	QVAEQEAARQ[Dea]RVEAER	3	b	2	14	72.46	XP_021451735.1		False	2012.91003417969	0.177000001072884	False	2		Deamidated
624.317016601563	722.368591308594	43.78251	plectin-like isoform X7 [Oncorhynchus mykiss]		120	QVAEQEAARQRVEAER	QVAEQEAARQ[Dea]RVEAER	3	y	2	12	72.46	XP_021451735.1		False	2012.91003417969	0.177000001072884	False	2		Deamidated
624.317016601563	1268.63415527344	43.78251	plectin-like isoform X7 [Oncorhynchus mykiss]		108.1	QVAEQEAARQRVEAER	QVAEQEAARQ[Dea]RVEAER	3	b	1	11	72.46	XP_021451735.1		False	2012.91003417969	0.177000001072884	False	2		Deamidated
624.317016601563	343.161224365234	43.78251	plectin-like isoform X7 [Oncorhynchus mykiss]		102	QVAEQEAARQRVEAER	QVAEQEAARQ[Dea]RVEAER	3	b	2	6	72.46	XP_021451735.1		False	2012.91003417969	0.177000001072884	False	2		Deamidated
624.317016601563	634.820739746094	43.78251	plectin-like isoform X7 [Oncorhynchus mykiss]		101	QVAEQEAARQRVEAER	QVAEQEAARQ[Dea]RVEAER	3	b	2	11	72.46	XP_021451735.1		False	2012.91003417969	0.177000001072884	False	2		Deamidated
624.317016601563	1367.70263671875	43.78251	plectin-like isoform X7 [Oncorhynchus mykiss]		41.17	QVAEQEAARQRVEAER	QVAEQEAARQ[Dea]RVEAER	3	b	1	12	72.46	XP_021451735.1		False	2012.91003417969	0.177000001072884	False	2		Deamidated
624.317016601563	624.317016601563	43.78251	plectin-like isoform X7 [Oncorhynchus mykiss]		36.01	QVAEQEAARQRVEAER	QVAEQEAARQ[Dea]RVEAER	3	y	3	16	72.46	XP_021451735.1		False	2012.91003417969	0.177000001072884	False	2		Deamidated
863.409606933594	691.340942382813	44.47646	plectin-like isoform X7 [Oncorhynchus mykiss]		183	ESYDWLIQWTGEAK	ESYDWLIQWTGEAK	2	y	1	6	73.69	XP_021451735.1		False	2010.17004394531	0.585799992084503	False	2
863.409606933594	932.483581542969	44.47646	plectin-like isoform X7 [Oncorhynchus mykiss]		182.26	ESYDWLIQWTGEAK	ESYDWLIQWTGEAK	2	y	1	8	73.69	XP_021451735.1		False	2010.17004394531	0.585799992084503	False	2
863.409606933594	1045.56762695313	44.47646	plectin-like isoform X7 [Oncorhynchus mykiss]		121.09	ESYDWLIQWTGEAK	ESYDWLIQWTGEAK	2	y	1	9	73.69	XP_021451735.1		False	2010.17004394531	0.585799992084503	False	2
863.409606933594	505.261657714844	44.47646	plectin-like isoform X7 [Oncorhynchus mykiss]		121	ESYDWLIQWTGEAK	ESYDWLIQWTGEAK	2	y	1	5	73.69	XP_021451735.1		False	2010.17004394531	0.585799992084503	False	2
863.409606933594	819.399536132813	44.47646	plectin-like isoform X7 [Oncorhynchus mykiss]		120	ESYDWLIQWTGEAK	ESYDWLIQWTGEAK	2	y	1	7	73.69	XP_021451735.1		False	2010.17004394531	0.585799992084503	False	2
863.409606933594	217.081893920898	44.47646	plectin-like isoform X7 [Oncorhynchus mykiss]		100	ESYDWLIQWTGEAK	ESYDWLIQWTGEAK	2	b	1	2	73.69	XP_021451735.1		False	2010.17004394531	0.585799992084503	False	2
863.409606933594	346.174133300781	44.47646	plectin-like isoform X7 [Oncorhynchus mykiss]		100	ESYDWLIQWTGEAK	ESYDWLIQWTGEAK	2	y	2	6	73.69	XP_021451735.1		False	2010.17004394531	0.585799992084503	False	2
863.409606933594	863.409606933594	44.47646	plectin-like isoform X7 [Oncorhynchus mykiss]		81	ESYDWLIQWTGEAK	ESYDWLIQWTGEAK	2	y	2	14	73.69	XP_021451735.1		False	2010.17004394531	0.585799992084503	False	2
863.409606933594	1346.67395019531	44.47646	plectin-like isoform X7 [Oncorhynchus mykiss]		81	ESYDWLIQWTGEAK	ESYDWLIQWTGEAK	2	y	1	11	73.69	XP_021451735.1		False	2010.17004394531	0.585799992084503	False	2
863.409606933594	1231.64697265625	44.47646	plectin-like isoform X7 [Oncorhynchus mykiss]		60	ESYDWLIQWTGEAK	ESYDWLIQWTGEAK	2	y	1	10	73.69	XP_021451735.1		False	2010.17004394531	0.585799992084503	False	2
710.035827636719	672.351318359375	40.49331	plectin-like isoform X7 [Oncorhynchus mykiss]		312.09	DITQIRTWNITMFKTMK	DITQ[Dea]IRTWNITMFKTMK	3	b	2	11	66.63	XP_021451735.1		False	1661.5	0.182500004768372	False	2		Deamidated
710.035827636719	785.404846191406	40.49331	plectin-like isoform X7 [Oncorhynchus mykiss]		304	DITQIRTWNITMFKTMK	DITQ[Dea]IRTWNITMFKTMK	3	y	1	6	66.63	XP_021451735.1		False	1661.5	0.182500004768372	False	2		Deamidated
710.035827636719	1015.52075195313	40.49331	plectin-like isoform X7 [Oncorhynchus mykiss]		261	DITQIRTWNITMFKTMK	DITQ[Dea]IRTWNITMFKTMK	3	b	1	8	66.63	XP_021451735.1		False	1661.5	0.182500004768372	False	2		Deamidated
710.035827636719	886.452514648438	40.49331	plectin-like isoform X7 [Oncorhynchus mykiss]		120	DITQIRTWNITMFKTMK	DITQ[Dea]IRTWNITMFKTMK	3	y	1	7	66.63	XP_021451735.1		False	1661.5	0.182500004768372	False	2		Deamidated
710.035827636719	229.118286132813	40.49331	plectin-like isoform X7 [Oncorhynchus mykiss]		101	DITQIRTWNITMFKTMK	DITQ[Dea]IRTWNITMFKTMK	3	b	1	2	66.63	XP_021451735.1		False	1661.5	0.182500004768372	False	2		Deamidated
710.035827636719	330.165954589844	40.49331	plectin-like isoform X7 [Oncorhynchus mykiss]		100	DITQIRTWNITMFKTMK	DITQ[Dea]IRTWNITMFKTMK	3	b	1	3	66.63	XP_021451735.1		False	1661.5	0.182500004768372	False	2		Deamidated
710.035827636719	1343.69543457031	40.49331	plectin-like isoform X7 [Oncorhynchus mykiss]		60	DITQIRTWNITMFKTMK	DITQ[Dea]IRTWNITMFKTMK	3	b	1	11	66.63	XP_021451735.1		False	1661.5	0.182500004768372	False	2		Deamidated
710.035827636719	230.10791015625	40.49331	plectin-like isoform X7 [Oncorhynchus mykiss]		40	DITQIRTWNITMFKTMK	DITQ[Dea]IRTWNITMFKTMK	3	b	2	4	66.63	XP_021451735.1		False	1661.5	0.182500004768372	False	2		Deamidated
454.739837646484	660.356262207031	23.70315	plectin-like isoform X7 [Oncorhynchus mykiss]		1143	FTVDEAVK	FTVDEAVK	2	y	1	6	36.87	XP_021451735.1		False	991.27001953125	0.603500008583069	False	2
454.739837646484	761.403930664063	23.70315	plectin-like isoform X7 [Oncorhynchus mykiss]		723	FTVDEAVK	FTVDEAVK	2	y	1	7	36.87	XP_021451735.1		False	991.27001953125	0.603500008583069	False	2
454.739837646484	454.739837646484	23.70315	plectin-like isoform X7 [Oncorhynchus mykiss]		552.03	FTVDEAVK	FTVDEAVK	2	y	2	8	36.87	XP_021451735.1		False	991.27001953125	0.603500008583069	False	2
454.739837646484	561.287841796875	23.70315	plectin-like isoform X7 [Oncorhynchus mykiss]		327.25	FTVDEAVK	FTVDEAVK	2	y	1	5	36.87	XP_021451735.1		False	991.27001953125	0.603500008583069	False	2
454.739837646484	249.12336730957	23.70315	plectin-like isoform X7 [Oncorhynchus mykiss]		162	FTVDEAVK	FTVDEAVK	2	b	1	2	36.87	XP_021451735.1		False	991.27001953125	0.603500008583069	False	2
454.739837646484	762.366821289063	23.70315	plectin-like isoform X7 [Oncorhynchus mykiss]		91.59	FTVDEAVK	FTVDEAVK	2	b	1	7	36.87	XP_021451735.1		False	991.27001953125	0.603500008583069	False	2
454.739837646484	445.734558105469	23.70315	plectin-like isoform X7 [Oncorhynchus mykiss]		90.58	FTVDEAVK	FTVDEAVK	2	b	2	8	36.87	XP_021451735.1		False	991.27001953125	0.603500008583069	False	2
454.739837646484	246.181213378906	23.70315	plectin-like isoform X7 [Oncorhynchus mykiss]		60	FTVDEAVK	FTVDEAVK	2	y	1	2	36.87	XP_021451735.1		False	991.27001953125	0.603500008583069	False	2
454.739837646484	446.260925292969	23.70315	plectin-like isoform X7 [Oncorhynchus mykiss]		60	FTVDEAVK	FTVDEAVK	2	y	1	4	36.87	XP_021451735.1		False	991.27001953125	0.603500008583069	False	2
780.6953125	812.419555664063	39.3198	plectin-like isoform X7 [Oncorhynchus mykiss]		182	GFFDPNTQENLTYHQLMQR	GFFDPN[Dea]TQENLTYHQLMQR	3	y	1	6	64.55	XP_021451735.1		False	968.080017089844	0.97350001335144	False	2		Deamidated
780.6953125	937.446716308594	39.3198	plectin-like isoform X7 [Oncorhynchus mykiss]		122.09	GFFDPNTQENLTYHQLMQR	GFFDPN[Dea]TQENLTYHQLMQR	3	y	2	15	64.55	XP_021451735.1		False	968.080017089844	0.97350001335144	False	2		Deamidated
780.6953125	975.48291015625	39.3198	plectin-like isoform X7 [Oncorhynchus mykiss]		121	GFFDPNTQENLTYHQLMQR	GFFDPN[Dea]TQENLTYHQLMQR	3	y	1	7	64.55	XP_021451735.1		False	968.080017089844	0.97350001335144	False	2		Deamidated
780.6953125	1076.53051757813	39.3198	plectin-like isoform X7 [Oncorhynchus mykiss]		102.17	GFFDPNTQENLTYHQLMQR	GFFDPN[Dea]TQENLTYHQLMQR	3	y	1	8	64.55	XP_021451735.1		False	968.080017089844	0.97350001335144	False	2		Deamidated
780.6953125	780.319885253906	39.3198	plectin-like isoform X7 [Oncorhynchus mykiss]		100.19	GFFDPNTQENLTYHQLMQR	GFFDPN[Dea]TQENLTYHQLMQR	3	b	1	7	64.55	XP_021451735.1		False	968.080017089844	0.97350001335144	False	2		Deamidated
780.6953125	434.218017578125	39.3198	plectin-like isoform X7 [Oncorhynchus mykiss]		100	GFFDPNTQENLTYHQLMQR	GFFDPN[Dea]TQENLTYHQLMQR	3	y	1	3	64.55	XP_021451735.1		False	968.080017089844	0.97350001335144	False	2		Deamidated
780.6953125	780.882995605469	39.3198	plectin-like isoform X7 [Oncorhynchus mykiss]		81.17	GFFDPNTQENLTYHQLMQR	GFFDPN[Dea]TQENLTYHQLMQR	3	y	2	12	64.55	XP_021451735.1		False	968.080017089844	0.97350001335144	False	2		Deamidated
780.6953125	675.360656738281	39.3198	plectin-like isoform X7 [Oncorhynchus mykiss]		80	GFFDPNTQENLTYHQLMQR	GFFDPN[Dea]TQENLTYHQLMQR	3	y	1	5	64.55	XP_021451735.1		False	968.080017089844	0.97350001335144	False	2		Deamidated
780.6953125	1432.7001953125	39.3198	plectin-like isoform X7 [Oncorhynchus mykiss]		80	GFFDPNTQENLTYHQLMQR	GFFDPN[Dea]TQENLTYHQLMQR	3	y	1	11	64.55	XP_021451735.1		False	968.080017089844	0.97350001335144	False	2		Deamidated
780.6953125	205.097152709961	39.3198	plectin-like isoform X7 [Oncorhynchus mykiss]		60	GFFDPNTQENLTYHQLMQR	GFFDPN[Dea]TQENLTYHQLMQR	3	b	1	2	64.55	XP_021451735.1		False	968.080017089844	0.97350001335144	False	2		Deamidated
780.6953125	1189.61462402344	39.3198	plectin-like isoform X7 [Oncorhynchus mykiss]		60	GFFDPNTQENLTYHQLMQR	GFFDPN[Dea]TQENLTYHQLMQR	3	y	1	9	64.55	XP_021451735.1		False	968.080017089844	0.97350001335144	False	2		Deamidated
780.6953125	1303.65759277344	39.3198	plectin-like isoform X7 [Oncorhynchus mykiss]		60	GFFDPNTQENLTYHQLMQR	GFFDPN[Dea]TQENLTYHQLMQR	3	y	1	10	64.55	XP_021451735.1		False	968.080017089844	0.97350001335144	False	2		Deamidated
648.345703125	1095.56811523438	26.43381	plectin-like isoform X7 [Oncorhynchus mykiss]		289.1	TVLQQTFTTEK	TVLQQTFTTEK	2	y	1	9	41.71	XP_021451735.1		False	609.349975585938	0.96450001001358	False	2
648.345703125	648.345703125	26.43381	plectin-like isoform X7 [Oncorhynchus mykiss]		269.99	TVLQQTFTTEK	TVLQQTFTTEK	2	y	2	11	41.71	XP_021451735.1		False	609.349975585938	0.96450001001358	False	2
648.345703125	854.425415039063	26.43381	plectin-like isoform X7 [Oncorhynchus mykiss]		263.08	TVLQQTFTTEK	TVLQQTFTTEK	2	y	1	7	41.71	XP_021451735.1		False	609.349975585938	0.96450001001358	False	2
648.345703125	201.12336730957	26.43381	plectin-like isoform X7 [Oncorhynchus mykiss]		203	TVLQQTFTTEK	TVLQQTFTTEK	2	b	1	2	41.71	XP_021451735.1		False	609.349975585938	0.96450001001358	False	2
648.345703125	726.366821289063	26.43381	plectin-like isoform X7 [Oncorhynchus mykiss]		202	TVLQQTFTTEK	TVLQQTFTTEK	2	y	1	6	41.71	XP_021451735.1		False	609.349975585938	0.96450001001358	False	2
648.345703125	982.484008789063	26.43381	plectin-like isoform X7 [Oncorhynchus mykiss]		180	TVLQQTFTTEK	TVLQQTFTTEK	2	y	1	8	41.71	XP_021451735.1		False	609.349975585938	0.96450001001358	False	2
648.345703125	478.250762939453	26.43381	plectin-like isoform X7 [Oncorhynchus mykiss]		143.26	TVLQQTFTTEK	TVLQQTFTTEK	2	y	1	4	41.71	XP_021451735.1		False	609.349975585938	0.96450001001358	False	2
648.345703125	625.319152832031	26.43381	plectin-like isoform X7 [Oncorhynchus mykiss]		142.26	TVLQQTFTTEK	TVLQQTFTTEK	2	y	1	5	41.71	XP_021451735.1		False	609.349975585938	0.96450001001358	False	2
648.345703125	377.203063964844	26.43381	plectin-like isoform X7 [Oncorhynchus mykiss]		113.78	TVLQQTFTTEK	TVLQQTFTTEK	2	y	1	3	41.71	XP_021451735.1		False	609.349975585938	0.96450001001358	False	2
593.339904785156	573.324279785156	37.5934	plectin-like isoform X7 [Oncorhynchus mykiss]		653	SGLQLLPLSEK	SGLQ[Dea]LLPLSEK	2	y	1	5	61.49	XP_021451735.1		False	592.309997558594	0.723599970340729	False	2		Deamidated
593.339904785156	799.492370605469	37.5934	plectin-like isoform X7 [Oncorhynchus mykiss]		430.31	SGLQLLPLSEK	SGLQ[Dea]LLPLSEK	2	y	1	7	61.49	XP_021451735.1		False	592.309997558594	0.723599970340729	False	2		Deamidated
593.339904785156	363.187438964844	37.5934	plectin-like isoform X7 [Oncorhynchus mykiss]		284.08	SGLQLLPLSEK	SGLQ[Dea]LLPLSEK	2	y	1	3	61.49	XP_021451735.1		False	592.309997558594	0.723599970340729	False	2		Deamidated
593.339904785156	686.408325195313	37.5934	plectin-like isoform X7 [Oncorhynchus mykiss]		244.27	SGLQLLPLSEK	SGLQ[Dea]LLPLSEK	2	y	1	6	61.49	XP_021451735.1		False	592.309997558594	0.723599970340729	False	2		Deamidated
593.339904785156	910.5244140625	37.5934	plectin-like isoform X7 [Oncorhynchus mykiss]		123.25	SGLQLLPLSEK	SGLQ[Dea]LLPLSEK	2	b	1	9	61.49	XP_021451735.1		False	592.309997558594	0.723599970340729	False	2		Deamidated
593.339904785156	258.144836425781	37.5934	plectin-like isoform X7 [Oncorhynchus mykiss]		101	SGLQLLPLSEK	SGLQ[Dea]LLPLSEK	2	b	1	3	61.49	XP_021451735.1		False	592.309997558594	0.723599970340729	False	2		Deamidated
593.339904785156	928.534973144531	37.5934	plectin-like isoform X7 [Oncorhynchus mykiss]		17.84	SGLQLLPLSEK	SGLQ[Dea]LLPLSEK	2	y	1	8	61.49	XP_021451735.1		False	592.309997558594	0.723599970340729	False	2		Deamidated
466.276580810547	690.403259277344	22.83431	plectin-like isoform X7 [Oncorhynchus mykiss]		1101.17	IQLETTVK	IQLETTVK	2	y	1	6	35.33	XP_021451735.1		False	572.429992675781	0.342900007963181	False	2
466.276580810547	466.276580810547	22.83431	plectin-like isoform X7 [Oncorhynchus mykiss]		434.1	IQLETTVK	IQLETTVK	2	y	2	8	35.33	XP_021451735.1		False	572.429992675781	0.342900007963181	False	2
466.276580810547	818.461791992188	22.83431	plectin-like isoform X7 [Oncorhynchus mykiss]		285.39	IQLETTVK	IQLETTVK	2	y	1	7	35.33	XP_021451735.1		False	572.429992675781	0.342900007963181	False	2
466.276580810547	242.149917602539	22.83431	plectin-like isoform X7 [Oncorhynchus mykiss]		182	IQLETTVK	IQLETTVK	2	b	1	2	35.33	XP_021451735.1		False	572.429992675781	0.342900007963181	False	2
466.276580810547	577.319152832031	22.83431	plectin-like isoform X7 [Oncorhynchus mykiss]		142	IQLETTVK	IQLETTVK	2	y	1	5	35.33	XP_021451735.1		False	572.429992675781	0.342900007963181	False	2
466.276580810547	448.276580810547	22.83431	plectin-like isoform X7 [Oncorhynchus mykiss]		81	IQLETTVK	IQLETTVK	2	y	1	4	35.33	XP_021451735.1		False	572.429992675781	0.342900007963181	False	2
645.852294921875	213.159759521484	40.9503	plectin-like isoform X7 [Oncorhynchus mykiss]		366	IVITMAEEKEK	IVITMAEEKEK	2	b	1	2	67.44	XP_021451735.1		False	540.539978027344	0.637399971485138	False	2
645.852294921875	326.243804931641	40.9503	plectin-like isoform X7 [Oncorhynchus mykiss]		325	IVITMAEEKEK	IVITMAEEKEK	2	b	1	3	67.44	XP_021451735.1		False	540.539978027344	0.637399971485138	False	2
645.852294921875	965.460815429688	40.9503	plectin-like isoform X7 [Oncorhynchus mykiss]		265.17	IVITMAEEKEK	IVITMAEEKEK	2	y	1	8	67.44	XP_021451735.1		False	540.539978027344	0.637399971485138	False	2
645.852294921875	1078.544921875	40.9503	plectin-like isoform X7 [Oncorhynchus mykiss]		262	IVITMAEEKEK	IVITMAEEKEK	2	y	1	9	67.44	XP_021451735.1		False	540.539978027344	0.637399971485138	False	2
645.852294921875	864.413146972656	40.9503	plectin-like isoform X7 [Oncorhynchus mykiss]		141.09	IVITMAEEKEK	IVITMAEEKEK	2	y	1	7	67.44	XP_021451735.1		False	540.539978027344	0.637399971485138	False	2
645.852294921875	214.149383544922	40.9503	plectin-like isoform X7 [Oncorhynchus mykiss]		40	IVITMAEEKEK	IVITMAEEKEK	2	b	2	4	67.44	XP_021451735.1		False	540.539978027344	0.637399971485138	False	2
444.250885009766	380.203399658203	17.72843	plectin-like isoform X7 [Oncorhynchus mykiss]		897.17	KLAEEAAR	KLAEEAAR	2	y	2	7	26.28	XP_021451735.1		False	511.420013427734	0.442999988794327	False	2
444.250885009766	444.250885009766	17.72843	plectin-like isoform X7 [Oncorhynchus mykiss]		538.17	KLAEEAAR	KLAEEAAR	2	y	2	8	26.28	XP_021451735.1		False	511.420013427734	0.442999988794327	False	2
444.250885009766	646.315490722656	17.72843	plectin-like isoform X7 [Oncorhynchus mykiss]		387	KLAEEAAR	KLAEEAAR	2	y	1	6	26.28	XP_021451735.1		False	511.420013427734	0.442999988794327	False	2
444.250885009766	759.399536132813	17.72843	plectin-like isoform X7 [Oncorhynchus mykiss]		385.08	KLAEEAAR	KLAEEAAR	2	y	1	7	26.28	XP_021451735.1		False	511.420013427734	0.442999988794327	False	2
444.250885009766	435.24560546875	17.72843	plectin-like isoform X7 [Oncorhynchus mykiss]		92.23	KLAEEAAR	KLAEEAAR	2	b	2	8	26.28	XP_021451735.1		False	511.420013427734	0.442999988794327	False	2
444.250885009766	446.235778808594	17.72843	plectin-like isoform X7 [Oncorhynchus mykiss]		80	KLAEEAAR	KLAEEAAR	2	y	1	4	26.28	XP_021451735.1		False	511.420013427734	0.442999988794327	False	2
444.250885009766	246.156066894531	17.72843	plectin-like isoform X7 [Oncorhynchus mykiss]		60	KLAEEAAR	KLAEEAAR	2	y	1	2	26.28	XP_021451735.1		False	511.420013427734	0.442999988794327	False	2
619.300964355469	619.300964355469	25.0572	plectin-like isoform X7 [Oncorhynchus mykiss]		495.41	LESQFEEEVK	LESQFEEEVK	2	y	2	10	39.27	XP_021451735.1		False	507.760009765625	0.828299999237061	False	2
619.300964355469	995.468017578125	25.0572	plectin-like isoform X7 [Oncorhynchus mykiss]		366.08	LESQFEEEVK	LESQFEEEVK	2	y	1	8	39.27	XP_021451735.1		False	507.760009765625	0.828299999237061	False	2
619.300964355469	243.133926391602	25.0572	plectin-like isoform X7 [Oncorhynchus mykiss]		211.79	LESQFEEEVK	LESQFEEEVK	2	b	1	2	39.27	XP_021451735.1		False	507.760009765625	0.828299999237061	False	2
619.300964355469	780.37744140625	25.0572	plectin-like isoform X7 [Oncorhynchus mykiss]		161.09	LESQFEEEVK	LESQFEEEVK	2	y	1	6	39.27	XP_021451735.1		False	507.760009765625	0.828299999237061	False	2
619.300964355469	1124.51062011719	25.0572	plectin-like isoform X7 [Oncorhynchus mykiss]		141	LESQFEEEVK	LESQFEEEVK	2	y	1	9	39.27	XP_021451735.1		False	507.760009765625	0.828299999237061	False	2
619.300964355469	610.295715332031	25.0572	plectin-like isoform X7 [Oncorhynchus mykiss]		84.66	LESQFEEEVK	LESQFEEEVK	2	b	2	10	39.27	XP_021451735.1		False	507.760009765625	0.828299999237061	False	2
619.300964355469	375.223815917969	25.0572	plectin-like isoform X7 [Oncorhynchus mykiss]		80	LESQFEEEVK	LESQFEEEVK	2	y	1	3	39.27	XP_021451735.1		False	507.760009765625	0.828299999237061	False	2
619.300964355469	633.309020996094	25.0572	plectin-like isoform X7 [Oncorhynchus mykiss]		61	LESQFEEEVK	LESQFEEEVK	2	y	1	5	39.27	XP_021451735.1		False	507.760009765625	0.828299999237061	False	2
619.300964355469	908.435974121094	25.0572	plectin-like isoform X7 [Oncorhynchus mykiss]		42.17	LESQFEEEVK	LESQFEEEVK	2	y	1	7	39.27	XP_021451735.1		False	507.760009765625	0.828299999237061	False	2
452.260925292969	452.260925292969	21.04584	plectin-like isoform X7 [Oncorhynchus mykiss]		467.54	LTVNESIK	LTVNESIK	2	y	2	8	32.16	XP_021451735.1		False	467.220001220703	0.904900014400482	False	2
452.260925292969	689.3828125	21.04584	plectin-like isoform X7 [Oncorhynchus mykiss]		439.12	LTVNESIK	LTVNESIK	2	y	1	6	32.16	XP_021451735.1		False	467.220001220703	0.904900014400482	False	2
452.260925292969	790.430480957031	21.04584	plectin-like isoform X7 [Oncorhynchus mykiss]		425.17	LTVNESIK	LTVNESIK	2	y	1	7	32.16	XP_021451735.1		False	467.220001220703	0.904900014400482	False	2
452.260925292969	590.314392089844	21.04584	plectin-like isoform X7 [Oncorhynchus mykiss]		228.13	LTVNESIK	LTVNESIK	2	y	1	5	32.16	XP_021451735.1		False	467.220001220703	0.904900014400482	False	2
452.260925292969	215.139022827148	21.04584	plectin-like isoform X7 [Oncorhynchus mykiss]		81	LTVNESIK	LTVNESIK	2	b	1	2	32.16	XP_021451735.1		False	467.220001220703	0.904900014400482	False	2
452.260925292969	476.271484375	21.04584	plectin-like isoform X7 [Oncorhynchus mykiss]		60	LTVNESIK	LTVNESIK	2	y	1	4	32.16	XP_021451735.1		False	467.220001220703	0.904900014400482	False	2
452.260925292969	347.228881835938	21.04584	plectin-like isoform X7 [Oncorhynchus mykiss]		50.58	LTVNESIK	LTVNESIK	2	y	1	3	32.16	XP_021451735.1		False	467.220001220703	0.904900014400482	False	2
452.260925292969	260.196868896484	21.04584	plectin-like isoform X7 [Oncorhynchus mykiss]		30	LTVNESIK	LTVNESIK	2	y	1	2	32.16	XP_021451735.1		False	467.220001220703	0.904900014400482	False	2
512.258911132813	694.351867675781	32.7414	plectin-like isoform X7 [Oncorhynchus mykiss]		311.24	DTLSFDGIR	DTLSFDGIR	2	y	1	6	52.89	XP_021451735.1		False	430.119995117188	0.230599999427795	False	2
512.258911132813	512.258911132813	32.7414	plectin-like isoform X7 [Oncorhynchus mykiss]		229.2	DTLSFDGIR	DTLSFDGIR	2	y	2	9	52.89	XP_021451735.1		False	430.119995117188	0.230599999427795	False	2
512.258911132813	807.435913085938	32.7414	plectin-like isoform X7 [Oncorhynchus mykiss]		161.17	DTLSFDGIR	DTLSFDGIR	2	y	1	7	52.89	XP_021451735.1		False	430.119995117188	0.230599999427795	False	2
512.258911132813	607.31982421875	32.7414	plectin-like isoform X7 [Oncorhynchus mykiss]		82.32	DTLSFDGIR	DTLSFDGIR	2	y	1	5	52.89	XP_021451735.1		False	430.119995117188	0.230599999427795	False	2
512.258911132813	404.221588134766	32.7414	plectin-like isoform X7 [Oncorhynchus mykiss]		74.75	DTLSFDGIR	DTLSFDGIR	2	y	2	7	52.89	XP_021451735.1		False	430.119995117188	0.230599999427795	False	2
512.258911132813	217.081893920898	32.7414	plectin-like isoform X7 [Oncorhynchus mykiss]		62.17	DTLSFDGIR	DTLSFDGIR	2	b	1	2	52.89	XP_021451735.1		False	430.119995117188	0.230599999427795	False	2
512.258911132813	330.165954589844	32.7414	plectin-like isoform X7 [Oncorhynchus mykiss]		60	DTLSFDGIR	DTLSFDGIR	2	b	1	3	52.89	XP_021451735.1		False	430.119995117188	0.230599999427795	False	2
467.252380371094	707.329345703125	32.61164	plectin-like isoform X7 [Oncorhynchus mykiss]		856.09	LLMWSQR	LLMWSQR	2	y	1	5	52.66	XP_021451735.1		False	398.839996337891	0.54040002822876	False	2
467.252380371094	576.288879394531	32.61164	plectin-like isoform X7 [Oncorhynchus mykiss]		365	LLMWSQR	LLMWSQR	2	y	1	4	52.66	XP_021451735.1		False	398.839996337891	0.54040002822876	False	2
467.252380371094	820.413391113281	32.61164	plectin-like isoform X7 [Oncorhynchus mykiss]		324	LLMWSQR	LLMWSQR	2	y	1	6	52.66	XP_021451735.1		False	398.839996337891	0.54040002822876	False	2
467.252380371094	467.252380371094	32.61164	plectin-like isoform X7 [Oncorhynchus mykiss]		263.08	LLMWSQR	LLMWSQR	2	y	2	7	52.66	XP_021451735.1		False	398.839996337891	0.54040002822876	False	2
467.252380371094	458.247100830078	32.61164	plectin-like isoform X7 [Oncorhynchus mykiss]		248.25	LLMWSQR	LLMWSQR	2	b	2	7	52.66	XP_021451735.1		False	398.839996337891	0.54040002822876	False	2
467.252380371094	227.175399780273	32.61164	plectin-like isoform X7 [Oncorhynchus mykiss]		211.91	LLMWSQR	LLMWSQR	2	b	1	2	52.66	XP_021451735.1		False	398.839996337891	0.54040002822876	False	2
467.252380371094	390.209564208984	32.61164	plectin-like isoform X7 [Oncorhynchus mykiss]		120	LLMWSQR	LLMWSQR	2	y	1	3	52.66	XP_021451735.1		False	398.839996337891	0.54040002822876	False	2
450.877258300781	590.314392089844	13.70579	plectin-like isoform X7 [Oncorhynchus mykiss]		183.17	EEHTYTDVQTK	EEHTYTDVQTK	3	y	1	5	19.15	XP_021451735.1		False	387.799987792969	0.646600008010864	False	2
450.877258300781	475.287475585938	13.70579	plectin-like isoform X7 [Oncorhynchus mykiss]		143.08	EEHTYTDVQTK	EEHTYTDVQTK	3	y	1	4	19.15	XP_021451735.1		False	387.799987792969	0.646600008010864	False	2
450.877258300781	248.16047668457	13.70579	plectin-like isoform X7 [Oncorhynchus mykiss]		140	EEHTYTDVQTK	EEHTYTDVQTK	3	y	1	2	19.15	XP_021451735.1		False	387.799987792969	0.646600008010864	False	2
450.877258300781	376.219055175781	13.70579	plectin-like isoform X7 [Oncorhynchus mykiss]		101	EEHTYTDVQTK	EEHTYTDVQTK	3	y	1	3	19.15	XP_021451735.1		False	387.799987792969	0.646600008010864	False	2
450.877258300781	691.362121582031	13.70579	plectin-like isoform X7 [Oncorhynchus mykiss]		81	EEHTYTDVQTK	EEHTYTDVQTK	3	y	1	6	19.15	XP_021451735.1		False	387.799987792969	0.646600008010864	False	2
450.877258300781	450.877258300781	13.70579	plectin-like isoform X7 [Oncorhynchus mykiss]		80	EEHTYTDVQTK	EEHTYTDVQTK	3	y	3	11	19.15	XP_021451735.1		False	387.799987792969	0.646600008010864	False	2
450.877258300781	497.199066162109	13.70579	plectin-like isoform X7 [Oncorhynchus mykiss]		60	EEHTYTDVQTK	EEHTYTDVQTK	3	b	1	4	19.15	XP_021451735.1		False	387.799987792969	0.646600008010864	False	2
450.877258300781	249.103164672852	13.70579	plectin-like isoform X7 [Oncorhynchus mykiss]		40	EEHTYTDVQTK	EEHTYTDVQTK	3	b	2	4	19.15	XP_021451735.1		False	387.799987792969	0.646600008010864	False	2
450.877258300781	876.336975097656	13.70579	plectin-like isoform X7 [Oncorhynchus mykiss]		40	EEHTYTDVQTK	EEHTYTDVQTK	3	b	1	7	19.15	XP_021451735.1		False	387.799987792969	0.646600008010864	False	2
402.887420654297	397.711395263672	23.38157	plectin-like isoform X7 [Oncorhynchus mykiss]		1345	EGLIGPELHNK	EGLIGPELHNK	3	y	2	7	36.3	XP_021451735.1		False	356.130004882813	0.643199980258942	False	2
402.887420654297	398.214630126953	23.38157	plectin-like isoform X7 [Oncorhynchus mykiss]		315.74	EGLIGPELHNK	EGLIGPELHNK	3	y	1	3	36.3	XP_021451735.1		False	356.130004882813	0.643199980258942	False	2
402.887420654297	454.253448486328	23.38157	plectin-like isoform X7 [Oncorhynchus mykiss]		284.01	EGLIGPELHNK	EGLIGPELHNK	3	y	2	8	36.3	XP_021451735.1		False	356.130004882813	0.643199980258942	False	2
402.887420654297	511.298706054688	23.38157	plectin-like isoform X7 [Oncorhynchus mykiss]		161	EGLIGPELHNK	EGLIGPELHNK	3	y	1	4	36.3	XP_021451735.1		False	356.130004882813	0.643199980258942	False	2
402.887420654297	402.887420654297	23.38157	plectin-like isoform X7 [Oncorhynchus mykiss]		141	EGLIGPELHNK	EGLIGPELHNK	3	y	3	11	36.3	XP_021451735.1		False	356.130004882813	0.643199980258942	False	2
402.887420654297	640.34130859375	23.38157	plectin-like isoform X7 [Oncorhynchus mykiss]		141	EGLIGPELHNK	EGLIGPELHNK	3	y	1	5	36.3	XP_021451735.1		False	356.130004882813	0.643199980258942	False	2
402.887420654297	369.20068359375	23.38157	plectin-like isoform X7 [Oncorhynchus mykiss]		113.57	EGLIGPELHNK	EGLIGPELHNK	3	y	2	6	36.3	XP_021451735.1		False	356.130004882813	0.643199980258942	False	2
402.887420654297	794.41552734375	23.38157	plectin-like isoform X7 [Oncorhynchus mykiss]		82.08	EGLIGPELHNK	EGLIGPELHNK	3	y	1	7	36.3	XP_021451735.1		False	356.130004882813	0.643199980258942	False	2
402.887420654297	261.155731201172	23.38157	plectin-like isoform X7 [Oncorhynchus mykiss]		61	EGLIGPELHNK	EGLIGPELHNK	3	y	1	2	36.3	XP_021451735.1		False	356.130004882813	0.643199980258942	False	2
402.887420654297	737.39404296875	23.38157	plectin-like isoform X7 [Oncorhynchus mykiss]		60	EGLIGPELHNK	EGLIGPELHNK	3	y	1	6	36.3	XP_021451735.1		False	356.130004882813	0.643199980258942	False	2
456.9208984375	457.276916503906	37.42978	plectin-like isoform X7 [Oncorhynchus mykiss]		411.69	ATVKGDLPNTPGAK	ATVKGDLPNTPGAK	3	b	1	5	61.2	XP_021451735.1		False	345.929992675781	0.155100002884865	False	2
456.9208984375	572.303833007813	37.42978	plectin-like isoform X7 [Oncorhynchus mykiss]		388.09	ATVKGDLPNTPGAK	ATVKGDLPNTPGAK	3	b	1	6	61.2	XP_021451735.1		False	345.929992675781	0.155100002884865	False	2
456.9208984375	399.229431152344	37.42978	plectin-like isoform X7 [Oncorhynchus mykiss]		100	ATVKGDLPNTPGAK	ATVKGDLPNTPGAK	3	y	2	8	61.2	XP_021451735.1		False	345.929992675781	0.155100002884865	False	2
456.9208984375	782.440673828125	37.42978	plectin-like isoform X7 [Oncorhynchus mykiss]		40	ATVKGDLPNTPGAK	ATVKGDLPNTPGAK	3	b	1	8	61.2	XP_021451735.1		False	345.929992675781	0.155100002884865	False	2
878.400024414063	878.400024414063	35.12226	plectin-like isoform X7 [Oncorhynchus mykiss]		263.99	EAMSQATMELQSGPFK	EAMSQ[Dea]ATMELQSGPFK	2	y	2	16	57.11	XP_021451735.1		False	321.070007324219	0.850000023841858	False	2		Deamidated
878.400024414063	535.287475585938	35.12226	plectin-like isoform X7 [Oncorhynchus mykiss]		100	EAMSQATMELQSGPFK	EAMSQ[Dea]ATMELQSGPFK	2	y	1	5	57.11	XP_021451735.1		False	321.070007324219	0.850000023841858	False	2		Deamidated
878.400024414063	905.472717285156	35.12226	plectin-like isoform X7 [Oncorhynchus mykiss]		81	EAMSQATMELQSGPFK	EAMSQ[Dea]ATMELQSGPFK	2	y	1	8	57.11	XP_021451735.1		False	321.070007324219	0.850000023841858	False	2		Deamidated
878.400024414063	776.430114746094	35.12226	plectin-like isoform X7 [Oncorhynchus mykiss]		80	EAMSQATMELQSGPFK	EAMSQ[Dea]ATMELQSGPFK	2	y	1	7	57.11	XP_021451735.1		False	321.070007324219	0.850000023841858	False	2		Deamidated
878.400024414063	663.346069335938	35.12226	plectin-like isoform X7 [Oncorhynchus mykiss]		67.01	EAMSQATMELQSGPFK	EAMSQ[Dea]ATMELQSGPFK	2	y	1	6	57.11	XP_021451735.1		False	321.070007324219	0.850000023841858	False	2		Deamidated
878.400024414063	448.255432128906	35.12226	plectin-like isoform X7 [Oncorhynchus mykiss]		54.1	EAMSQATMELQSGPFK	EAMSQ[Dea]ATMELQSGPFK	2	y	1	4	57.11	XP_021451735.1		False	321.070007324219	0.850000023841858	False	2		Deamidated
878.400024414063	201.086990356445	35.12226	plectin-like isoform X7 [Oncorhynchus mykiss]		40	EAMSQATMELQSGPFK	EAMSQ[Dea]ATMELQSGPFK	2	b	1	2	57.11	XP_021451735.1		False	321.070007324219	0.850000023841858	False	2		Deamidated
878.400024414063	720.286865234375	35.12226	plectin-like isoform X7 [Oncorhynchus mykiss]		40	EAMSQATMELQSGPFK	EAMSQ[Dea]ATMELQSGPFK	2	b	1	7	57.11	XP_021451735.1		False	321.070007324219	0.850000023841858	False	2		Deamidated
878.400024414063	1208.59802246094	35.12226	plectin-like isoform X7 [Oncorhynchus mykiss]		40	EAMSQATMELQSGPFK	EAMSQ[Dea]ATMELQSGPFK	2	y	1	11	57.11	XP_021451735.1		False	321.070007324219	0.850000023841858	False	2		Deamidated
878.400024414063	1424.67260742188	35.12226	plectin-like isoform X7 [Oncorhynchus mykiss]		20	EAMSQATMELQSGPFK	EAMSQ[Dea]ATMELQSGPFK	2	y	1	13	57.11	XP_021451735.1		False	321.070007324219	0.850000023841858	False	2		Deamidated
633.819885253906	633.819885253906	19.66923	plectin-like isoform X7 [Oncorhynchus mykiss]		383.41	HILNNPTDDVK	HILN[Dea]NPTDDVK	2	y	2	11	29.72	XP_021451735.1		False	276.890014648438	0.995599985122681	False	2		Deamidated
633.819885253906	251.150253295898	19.66923	plectin-like isoform X7 [Oncorhynchus mykiss]		133.12	HILNNPTDDVK	HILN[Dea]NPTDDVK	2	b	1	2	29.72	XP_021451735.1		False	276.890014648438	0.995599985122681	False	2		Deamidated
633.819885253906	1016.48950195313	19.66923	plectin-like isoform X7 [Oncorhynchus mykiss]		132.04	HILNNPTDDVK	HILN[Dea]NPTDDVK	2	y	1	9	29.72	XP_021451735.1		False	276.890014648438	0.995599985122681	False	2		Deamidated
633.819885253906	246.181213378906	19.66923	plectin-like isoform X7 [Oncorhynchus mykiss]		80.04	HILNNPTDDVK	HILN[Dea]NPTDDVK	2	y	1	2	29.72	XP_021451735.1		False	276.890014648438	0.995599985122681	False	2		Deamidated
633.819885253906	1021.45849609375	19.66923	plectin-like isoform X7 [Oncorhynchus mykiss]		70	HILNNPTDDVK	HILN[Dea]NPTDDVK	2	b	1	9	29.72	XP_021451735.1		False	276.890014648438	0.995599985122681	False	2		Deamidated
633.819885253906	788.378479003906	19.66923	plectin-like isoform X7 [Oncorhynchus mykiss]		50	HILNNPTDDVK	HILN[Dea]NPTDDVK	2	y	1	7	29.72	XP_021451735.1		False	276.890014648438	0.995599985122681	False	2		Deamidated
633.819885253906	674.335571289063	19.66923	plectin-like isoform X7 [Oncorhynchus mykiss]		40.59	HILNNPTDDVK	HILN[Dea]NPTDDVK	2	y	1	6	29.72	XP_021451735.1		False	276.890014648438	0.995599985122681	False	2		Deamidated
633.819885253906	593.30419921875	19.66923	plectin-like isoform X7 [Oncorhynchus mykiss]		40	HILNNPTDDVK	HILN[Dea]NPTDDVK	2	b	1	5	29.72	XP_021451735.1		False	276.890014648438	0.995599985122681	False	2		Deamidated
633.819885253906	624.814575195313	19.66923	plectin-like isoform X7 [Oncorhynchus mykiss]		40	HILNNPTDDVK	HILN[Dea]NPTDDVK	2	b	2	11	29.72	XP_021451735.1		False	276.890014648438	0.995599985122681	False	2		Deamidated
633.819885253906	1129.57348632813	19.66923	plectin-like isoform X7 [Oncorhynchus mykiss]		30	HILNNPTDDVK	HILN[Dea]NPTDDVK	2	y	1	10	29.72	XP_021451735.1		False	276.890014648438	0.995599985122681	False	2		Deamidated
633.819885253906	1120.52697753906	19.66923	plectin-like isoform X7 [Oncorhynchus mykiss]		20	HILNNPTDDVK	HILN[Dea]NPTDDVK	2	b	1	10	29.72	XP_021451735.1		False	276.890014648438	0.995599985122681	False	2		Deamidated
495.911285400391	718.351867675781	17.33914	plectin-like isoform X7 [Oncorhynchus mykiss]		284.09	LRADFDHAEQQR	LRADFDHAEQQR	3	b	1	6	25.59	XP_021451735.1		False	249.160003662109	0.493600010871887	False	2
495.911285400391	495.911285400391	17.33914	plectin-like isoform X7 [Oncorhynchus mykiss]		162.09	LRADFDHAEQQR	LRADFDHAEQQR	3	y	3	12	25.59	XP_021451735.1		False	249.160003662109	0.493600010871887	False	2
495.911285400391	560.278686523438	17.33914	plectin-like isoform X7 [Oncorhynchus mykiss]		162	LRADFDHAEQQR	LRADFDHAEQQR	3	y	1	4	25.59	XP_021451735.1		False	249.160003662109	0.493600010871887	False	2
495.911285400391	456.256500244141	17.33914	plectin-like isoform X7 [Oncorhynchus mykiss]		125.28	LRADFDHAEQQR	LRADFDHAEQQR	3	b	1	4	25.59	XP_021451735.1		False	249.160003662109	0.493600010871887	False	2
495.911285400391	631.315795898438	17.33914	plectin-like isoform X7 [Oncorhynchus mykiss]		101	LRADFDHAEQQR	LRADFDHAEQQR	3	y	1	5	25.59	XP_021451735.1		False	249.160003662109	0.493600010871887	False	2
495.911285400391	431.236114501953	17.33914	plectin-like isoform X7 [Oncorhynchus mykiss]		73.39	LRADFDHAEQQR	LRADFDHAEQQR	3	y	1	3	25.59	XP_021451735.1		False	249.160003662109	0.493600010871887	False	2
495.911285400391	428.209014892578	17.33914	plectin-like isoform X7 [Oncorhynchus mykiss]		60.09	LRADFDHAEQQR	LRADFDHAEQQR	3	b	2	7	25.59	XP_021451735.1		False	249.160003662109	0.493600010871887	False	2
495.911285400391	216.121688842773	17.33914	plectin-like isoform X7 [Oncorhynchus mykiss]		40	LRADFDHAEQQR	LRADFDHAEQQR	3	y	2	3	25.59	XP_021451735.1		False	249.160003662109	0.493600010871887	False	2
592.8115234375	700.351196289063	17.38992	plectin-like isoform X7 [Oncorhynchus mykiss]		70	AAAATVPEETPK	AAAATVPEETPK	2	y	1	6	25.68	XP_021451735.1		False	243.990005493164	0.275599986314774	False	2
592.8115234375	592.8115234375	17.38992	plectin-like isoform X7 [Oncorhynchus mykiss]		50	AAAATVPEETPK	AAAATVPEETPK	2	y	2	12	25.68	XP_021451735.1		False	243.990005493164	0.275599986314774	False	2
592.8115234375	900.46728515625	17.38992	plectin-like isoform X7 [Oncorhynchus mykiss]		50	AAAATVPEETPK	AAAATVPEETPK	2	y	1	8	25.68	XP_021451735.1		False	243.990005493164	0.275599986314774	False	2
592.8115234375	799.419616699219	17.38992	plectin-like isoform X7 [Oncorhynchus mykiss]		30	AAAATVPEETPK	AAAATVPEETPK	2	y	1	7	25.68	XP_021451735.1		False	243.990005493164	0.275599986314774	False	2
592.8115234375	214.118621826172	17.38992	plectin-like isoform X7 [Oncorhynchus mykiss]		20	AAAATVPEETPK	AAAATVPEETPK	2	b	1	3	25.68	XP_021451735.1		False	243.990005493164	0.275599986314774	False	2
592.8115234375	285.155731201172	17.38992	plectin-like isoform X7 [Oncorhynchus mykiss]		20	AAAATVPEETPK	AAAATVPEETPK	2	b	1	4	25.68	XP_021451735.1		False	243.990005493164	0.275599986314774	False	2
592.8115234375	474.255828857422	17.38992	plectin-like isoform X7 [Oncorhynchus mykiss]		20	AAAATVPEETPK	AAAATVPEETPK	2	y	1	4	25.68	XP_021451735.1		False	243.990005493164	0.275599986314774	False	2
592.8115234375	583.806213378906	17.38992	plectin-like isoform X7 [Oncorhynchus mykiss]		16.78	AAAATVPEETPK	AAAATVPEETPK	2	b	2	12	25.68	XP_021451735.1		False	243.990005493164	0.275599986314774	False	2
779.429809570313	1026.5830078125	42.54749	filamin-A-like [Oncorhynchus mykiss]		70468.09	SPFSIPVAPSLDLSK	SPFSIPVAPSLDLSK	2	y	1	10	71.82	XP_021422847.1	1.6581267603697E+15	False	39970.08984375	1	False	3
779.429809570313	759.424682617188	42.54749	filamin-A-like [Oncorhynchus mykiss]		22322.99	SPFSIPVAPSLDLSK	SPFSIPVAPSLDLSK	2	y	1	7	71.82	XP_021422847.1	1.6581267603697E+15	False	39970.08984375	1	False	3
779.429809570313	419.192504882813	42.54749	filamin-A-like [Oncorhynchus mykiss]		12123	SPFSIPVAPSLDLSK	SPFSIPVAPSLDLSK	2	b	1	4	71.82	XP_021422847.1	1.6581267603697E+15	False	39970.08984375	1	False	3
779.429809570313	830.461791992188	42.54749	filamin-A-like [Oncorhynchus mykiss]		11411.15	SPFSIPVAPSLDLSK	SPFSIPVAPSLDLSK	2	y	1	8	71.82	XP_021422847.1	1.6581267603697E+15	False	39970.08984375	1	False	3
779.429809570313	332.160491943359	42.54749	filamin-A-like [Oncorhynchus mykiss]		8631.64	SPFSIPVAPSLDLSK	SPFSIPVAPSLDLSK	2	b	1	3	71.82	XP_021422847.1	1.6581267603697E+15	False	39970.08984375	1	False	3
779.429809570313	532.276550292969	42.54749	filamin-A-like [Oncorhynchus mykiss]		4581.17	SPFSIPVAPSLDLSK	SPFSIPVAPSLDLSK	2	b	1	5	71.82	XP_021422847.1	1.6581267603697E+15	False	39970.08984375	1	False	3
779.429809570313	1139.6669921875	42.54749	filamin-A-like [Oncorhynchus mykiss]		4402.35	SPFSIPVAPSLDLSK	SPFSIPVAPSLDLSK	2	y	1	11	71.82	XP_021422847.1	1.6581267603697E+15	False	39970.08984375	1	False	3
779.429809570313	1226.69909667969	42.54749	filamin-A-like [Oncorhynchus mykiss]		3774.01	SPFSIPVAPSLDLSK	SPFSIPVAPSLDLSK	2	y	1	12	71.82	XP_021422847.1	1.6581267603697E+15	False	39970.08984375	1	False	3
779.429809570313	929.530212402344	42.54749	filamin-A-like [Oncorhynchus mykiss]		2997.69	SPFSIPVAPSLDLSK	SPFSIPVAPSLDLSK	2	y	1	9	71.82	XP_021422847.1	1.6581267603697E+15	False	39970.08984375	1	False	3
779.429809570313	462.255828857422	42.54749	filamin-A-like [Oncorhynchus mykiss]		2966.2	SPFSIPVAPSLDLSK	SPFSIPVAPSLDLSK	2	y	1	4	71.82	XP_021422847.1	1.6581267603697E+15	False	39970.08984375	1	False	3
779.429809570313	575.339904785156	42.54749	filamin-A-like [Oncorhynchus mykiss]		1741.91	SPFSIPVAPSLDLSK	SPFSIPVAPSLDLSK	2	y	1	5	71.82	XP_021422847.1	1.6581267603697E+15	False	39970.08984375	1	False	3
779.429809570313	662.371948242188	42.54749	filamin-A-like [Oncorhynchus mykiss]		1508.11	SPFSIPVAPSLDLSK	SPFSIPVAPSLDLSK	2	y	1	6	71.82	XP_021422847.1	1.6581267603697E+15	False	39970.08984375	1	False	3
779.429809570313	347.228881835938	42.54749	filamin-A-like [Oncorhynchus mykiss]		1507	SPFSIPVAPSLDLSK	SPFSIPVAPSLDLSK	2	y	1	3	71.82	XP_021422847.1	1.6581267603697E+15	False	39970.08984375	1	False	3
779.429809570313	1373.76745605469	42.54749	filamin-A-like [Oncorhynchus mykiss]		1446.67	SPFSIPVAPSLDLSK	SPFSIPVAPSLDLSK	2	y	1	13	71.82	XP_021422847.1	1.6581267603697E+15	False	39970.08984375	1	False	3
779.429809570313	234.144836425781	42.54749	filamin-A-like [Oncorhynchus mykiss]		1097.58	SPFSIPVAPSLDLSK	SPFSIPVAPSLDLSK	2	y	1	2	71.82	XP_021422847.1	1.6581267603697E+15	False	39970.08984375	1	False	3
779.429809570313	513.795104980469	42.54749	filamin-A-like [Oncorhynchus mykiss]		963	SPFSIPVAPSLDLSK	SPFSIPVAPSLDLSK	2	y	2	10	71.82	XP_021422847.1	1.6581267603697E+15	False	39970.08984375	1	False	3
779.429809570313	400.221069335938	42.54749	filamin-A-like [Oncorhynchus mykiss]		858.17	SPFSIPVAPSLDLSK	SPFSIPVAPSLDLSK	2	b	2	8	71.82	XP_021422847.1	1.6581267603697E+15	False	39970.08984375	1	False	3
779.429809570313	779.429809570313	42.54749	filamin-A-like [Oncorhynchus mykiss]		814	SPFSIPVAPSLDLSK	SPFSIPVAPSLDLSK	2	y	2	15	71.82	XP_021422847.1	1.6581267603697E+15	False	39970.08984375	1	False	3
779.429809570313	799.434875488281	42.54749	filamin-A-like [Oncorhynchus mykiss]		454.27	SPFSIPVAPSLDLSK	SPFSIPVAPSLDLSK	2	b	1	8	71.82	XP_021422847.1	1.6581267603697E+15	False	39970.08984375	1	False	3
779.429809570313	288.173583984375	42.54749	filamin-A-like [Oncorhynchus mykiss]		344.08	SPFSIPVAPSLDLSK	SPFSIPVAPSLDLSK	2	y	2	5	71.82	XP_021422847.1	1.6581267603697E+15	False	39970.08984375	1	False	3
779.429809570313	770.424499511719	42.54749	filamin-A-like [Oncorhynchus mykiss]		300.19	SPFSIPVAPSLDLSK	SPFSIPVAPSLDLSK	2	b	2	15	71.82	XP_021422847.1	1.6581267603697E+15	False	39970.08984375	1	False	3
779.429809570313	629.329345703125	42.54749	filamin-A-like [Oncorhynchus mykiss]		264.22	SPFSIPVAPSLDLSK	SPFSIPVAPSLDLSK	2	b	1	6	71.82	XP_021422847.1	1.6581267603697E+15	False	39970.08984375	1	False	3
779.429809570313	1211.63061523438	42.54749	filamin-A-like [Oncorhynchus mykiss]		245.08	SPFSIPVAPSLDLSK	SPFSIPVAPSLDLSK	2	b	1	12	71.82	XP_021422847.1	1.6581267603697E+15	False	39970.08984375	1	False	3
779.429809570313	728.397766113281	42.54749	filamin-A-like [Oncorhynchus mykiss]		202.09	SPFSIPVAPSLDLSK	SPFSIPVAPSLDLSK	2	b	1	7	71.82	XP_021422847.1	1.6581267603697E+15	False	39970.08984375	1	False	3
779.429809570313	570.337158203125	42.54749	filamin-A-like [Oncorhynchus mykiss]		88.26	SPFSIPVAPSLDLSK	SPFSIPVAPSLDLSK	2	y	2	11	71.82	XP_021422847.1	1.6581267603697E+15	False	39970.08984375	1	False	3
664.364440917969	885.478881835938	29.37443	filamin-A-like [Oncorhynchus mykiss]		81756	LTVEPAVDASGIR	LTVEPAVDASGIR	2	y	1	9	47.49	XP_021422847.1	4.96840419495903E+16	False	31489.599609375	1	False	3
664.364440917969	1014.52142333984	29.37443	filamin-A-like [Oncorhynchus mykiss]		16315.33	LTVEPAVDASGIR	LTVEPAVDASGIR	2	y	1	10	47.49	XP_021422847.1	4.96840419495903E+16	False	31489.599609375	1	False	3
664.364440917969	443.243072509766	29.37443	filamin-A-like [Oncorhynchus mykiss]		12639	LTVEPAVDASGIR	LTVEPAVDASGIR	2	y	2	9	47.49	XP_021422847.1	4.96840419495903E+16	False	31489.599609375	1	False	3
664.364440917969	1113.58984375	29.37443	filamin-A-like [Oncorhynchus mykiss]		11868.17	LTVEPAVDASGIR	LTVEPAVDASGIR	2	y	1	11	47.49	XP_021422847.1	4.96840419495903E+16	False	31489.599609375	1	False	3
664.364440917969	503.293609619141	29.37443	filamin-A-like [Oncorhynchus mykiss]		11270.09	LTVEPAVDASGIR	LTVEPAVDASGIR	2	y	1	5	47.49	XP_021422847.1	4.96840419495903E+16	False	31489.599609375	1	False	3
664.364440917969	618.320556640625	29.37443	filamin-A-like [Oncorhynchus mykiss]		10514	LTVEPAVDASGIR	LTVEPAVDASGIR	2	y	1	6	47.49	XP_021422847.1	4.96840419495903E+16	False	31489.599609375	1	False	3
664.364440917969	788.426086425781	29.37443	filamin-A-like [Oncorhynchus mykiss]		6958.96	LTVEPAVDASGIR	LTVEPAVDASGIR	2	y	1	8	47.49	XP_021422847.1	4.96840419495903E+16	False	31489.599609375	1	False	3
664.364440917969	717.388977050781	29.37443	filamin-A-like [Oncorhynchus mykiss]		6693.16	LTVEPAVDASGIR	LTVEPAVDASGIR	2	y	1	7	47.49	XP_021422847.1	4.96840419495903E+16	False	31489.599609375	1	False	3
664.364440917969	215.139022827148	29.37443	filamin-A-like [Oncorhynchus mykiss]		5575.35	LTVEPAVDASGIR	LTVEPAVDASGIR	2	b	1	2	47.49	XP_021422847.1	4.96840419495903E+16	False	31489.599609375	1	False	3
664.364440917969	1214.63757324219	29.37443	filamin-A-like [Oncorhynchus mykiss]		1991.47	LTVEPAVDASGIR	LTVEPAVDASGIR	2	y	1	12	47.49	XP_021422847.1	4.96840419495903E+16	False	31489.599609375	1	False	3
664.364440917969	432.256500244141	29.37443	filamin-A-like [Oncorhynchus mykiss]		1556.87	LTVEPAVDASGIR	LTVEPAVDASGIR	2	y	1	4	47.49	XP_021422847.1	4.96840419495903E+16	False	31489.599609375	1	False	3
664.364440917969	314.207427978516	29.37443	filamin-A-like [Oncorhynchus mykiss]		1501.47	LTVEPAVDASGIR	LTVEPAVDASGIR	2	b	1	3	47.49	XP_021422847.1	4.96840419495903E+16	False	31489.599609375	1	False	3
664.364440917969	345.224487304688	29.37443	filamin-A-like [Oncorhynchus mykiss]		944.97	LTVEPAVDASGIR	LTVEPAVDASGIR	2	y	1	3	47.49	XP_021422847.1	4.96840419495903E+16	False	31489.599609375	1	False	3
664.364440917969	664.364440917969	29.37443	filamin-A-like [Oncorhynchus mykiss]		938.26	LTVEPAVDASGIR	LTVEPAVDASGIR	2	y	2	13	47.49	XP_021422847.1	4.96840419495903E+16	False	31489.599609375	1	False	3
664.364440917969	507.764373779297	29.37443	filamin-A-like [Oncorhynchus mykiss]		488.09	LTVEPAVDASGIR	LTVEPAVDASGIR	2	y	2	10	47.49	XP_021422847.1	4.96840419495903E+16	False	31489.599609375	1	False	3
664.364440917969	252.150451660156	29.37443	filamin-A-like [Oncorhynchus mykiss]		448.26	LTVEPAVDASGIR	LTVEPAVDASGIR	2	y	2	5	47.49	XP_021422847.1	4.96840419495903E+16	False	31489.599609375	1	False	3
664.364440917969	710.408325195313	29.37443	filamin-A-like [Oncorhynchus mykiss]		406.09	LTVEPAVDASGIR	LTVEPAVDASGIR	2	b	1	7	47.49	XP_021422847.1	4.96840419495903E+16	False	31489.599609375	1	False	3
664.364440917969	288.203002929688	29.37443	filamin-A-like [Oncorhynchus mykiss]		323	LTVEPAVDASGIR	LTVEPAVDASGIR	2	y	1	2	47.49	XP_021422847.1	4.96840419495903E+16	False	31489.599609375	1	False	3
664.364440917969	825.435241699219	29.37443	filamin-A-like [Oncorhynchus mykiss]		264.98	LTVEPAVDASGIR	LTVEPAVDASGIR	2	b	1	8	47.49	XP_021422847.1	4.96840419495903E+16	False	31489.599609375	1	False	3
664.364440917969	611.339904785156	29.37443	filamin-A-like [Oncorhynchus mykiss]		245.31	LTVEPAVDASGIR	LTVEPAVDASGIR	2	b	1	6	47.49	XP_021422847.1	4.96840419495903E+16	False	31489.599609375	1	False	3
664.364440917969	655.359130859375	29.37443	filamin-A-like [Oncorhynchus mykiss]		245.09	LTVEPAVDASGIR	LTVEPAVDASGIR	2	b	2	13	47.49	XP_021422847.1	4.96840419495903E+16	False	31489.599609375	1	False	3
664.364440917969	557.298583984375	29.37443	filamin-A-like [Oncorhynchus mykiss]		204.17	LTVEPAVDASGIR	LTVEPAVDASGIR	2	y	2	11	47.49	XP_021422847.1	4.96840419495903E+16	False	31489.599609375	1	False	3
635.843139648438	1013.56256103516	33.97084	filamin-A-like [Oncorhynchus mykiss]		31863.17	AWGPGLESGIVGK	AWGPGLESGIVGK	2	y	1	11	55.43	XP_021422847.1	8.52940737740889E+15	False	28678.990234375	1	False	3
635.843139648438	956.541137695313	33.97084	filamin-A-like [Oncorhynchus mykiss]		12382.11	AWGPGLESGIVGK	AWGPGLESGIVGK	2	y	1	10	55.43	XP_021422847.1	8.52940737740889E+15	False	28678.990234375	1	False	3
635.843139648438	689.3828125	33.97084	filamin-A-like [Oncorhynchus mykiss]		11514.34	AWGPGLESGIVGK	AWGPGLESGIVGK	2	y	1	7	55.43	XP_021422847.1	8.52940737740889E+15	False	28678.990234375	1	False	3
635.843139648438	859.488342285156	33.97084	filamin-A-like [Oncorhynchus mykiss]		9541	AWGPGLESGIVGK	AWGPGLESGIVGK	2	y	1	9	55.43	XP_021422847.1	8.52940737740889E+15	False	28678.990234375	1	False	3
635.843139648438	635.843139648438	33.97084	filamin-A-like [Oncorhynchus mykiss]		8407	AWGPGLESGIVGK	AWGPGLESGIVGK	2	y	2	13	55.43	XP_021422847.1	8.52940737740889E+15	False	28678.990234375	1	False	3
635.843139648438	258.123718261719	33.97084	filamin-A-like [Oncorhynchus mykiss]		8026.48	AWGPGLESGIVGK	AWGPGLESGIVGK	2	b	1	2	55.43	XP_021422847.1	8.52940737740889E+15	False	28678.990234375	1	False	3
635.843139648438	478.774200439453	33.97084	filamin-A-like [Oncorhynchus mykiss]		7802.26	AWGPGLESGIVGK	AWGPGLESGIVGK	2	y	2	10	55.43	XP_021422847.1	8.52940737740889E+15	False	28678.990234375	1	False	3
635.843139648438	560.340209960938	33.97084	filamin-A-like [Oncorhynchus mykiss]		7305.47	AWGPGLESGIVGK	AWGPGLESGIVGK	2	y	1	6	55.43	XP_021422847.1	8.52940737740889E+15	False	28678.990234375	1	False	3
635.843139648438	507.284942626953	33.97084	filamin-A-like [Oncorhynchus mykiss]		7281.09	AWGPGLESGIVGK	AWGPGLESGIVGK	2	y	2	11	55.43	XP_021422847.1	8.52940737740889E+15	False	28678.990234375	1	False	3
635.843139648438	303.202667236328	33.97084	filamin-A-like [Oncorhynchus mykiss]		5230.44	AWGPGLESGIVGK	AWGPGLESGIVGK	2	y	1	3	55.43	XP_021422847.1	8.52940737740889E+15	False	28678.990234375	1	False	3
635.843139648438	204.134262084961	33.97084	filamin-A-like [Oncorhynchus mykiss]		5152	AWGPGLESGIVGK	AWGPGLESGIVGK	2	y	1	2	55.43	XP_021422847.1	8.52940737740889E+15	False	28678.990234375	1	False	3
635.843139648438	802.466918945313	33.97084	filamin-A-like [Oncorhynchus mykiss]		3721.9	AWGPGLESGIVGK	AWGPGLESGIVGK	2	y	1	8	55.43	XP_021422847.1	8.52940737740889E+15	False	28678.990234375	1	False	3
635.843139648438	711.346069335938	33.97084	filamin-A-like [Oncorhynchus mykiss]		2901.98	AWGPGLESGIVGK	AWGPGLESGIVGK	2	b	1	7	55.43	XP_021422847.1	8.52940737740889E+15	False	28678.990234375	1	False	3
635.843139648438	473.308197021484	33.97084	filamin-A-like [Oncorhynchus mykiss]		2366	AWGPGLESGIVGK	AWGPGLESGIVGK	2	y	1	5	55.43	XP_021422847.1	8.52940737740889E+15	False	28678.990234375	1	False	3
635.843139648438	315.145172119141	33.97084	filamin-A-like [Oncorhynchus mykiss]		2221	AWGPGLESGIVGK	AWGPGLESGIVGK	2	b	1	3	55.43	XP_021422847.1	8.52940737740889E+15	False	28678.990234375	1	False	3
635.843139648438	582.303466796875	33.97084	filamin-A-like [Oncorhynchus mykiss]		1591.72	AWGPGLESGIVGK	AWGPGLESGIVGK	2	b	1	6	55.43	XP_021422847.1	8.52940737740889E+15	False	28678.990234375	1	False	3
635.843139648438	626.837890625	33.97084	filamin-A-like [Oncorhynchus mykiss]		1368.21	AWGPGLESGIVGK	AWGPGLESGIVGK	2	b	2	13	55.43	XP_021422847.1	8.52940737740889E+15	False	28678.990234375	1	False	3
635.843139648438	600.324584960938	33.97084	filamin-A-like [Oncorhynchus mykiss]		1159	AWGPGLESGIVGK	AWGPGLESGIVGK	2	y	2	12	55.43	XP_021422847.1	8.52940737740889E+15	False	28678.990234375	1	False	3
635.843139648438	1067.55200195313	33.97084	filamin-A-like [Oncorhynchus mykiss]		1101	AWGPGLESGIVGK	AWGPGLESGIVGK	2	b	1	11	55.43	XP_021422847.1	8.52940737740889E+15	False	28678.990234375	1	False	3
635.843139648438	469.219390869141	33.97084	filamin-A-like [Oncorhynchus mykiss]		629	AWGPGLESGIVGK	AWGPGLESGIVGK	2	b	1	5	55.43	XP_021422847.1	8.52940737740889E+15	False	28678.990234375	1	False	3
635.843139648438	968.483581542969	33.97084	filamin-A-like [Oncorhynchus mykiss]		611.48	AWGPGLESGIVGK	AWGPGLESGIVGK	2	b	1	10	55.43	XP_021422847.1	8.52940737740889E+15	False	28678.990234375	1	False	3
635.843139648438	416.286743164063	33.97084	filamin-A-like [Oncorhynchus mykiss]		566.09	AWGPGLESGIVGK	AWGPGLESGIVGK	2	y	1	4	55.43	XP_021422847.1	8.52940737740889E+15	False	28678.990234375	1	False	3
635.843139648438	412.197937011719	33.97084	filamin-A-like [Oncorhynchus mykiss]		472.26	AWGPGLESGIVGK	AWGPGLESGIVGK	2	b	1	4	55.43	XP_021422847.1	8.52940737740889E+15	False	28678.990234375	1	False	3
635.843139648438	1124.57348632813	33.97084	filamin-A-like [Oncorhynchus mykiss]		162.17	AWGPGLESGIVGK	AWGPGLESGIVGK	2	b	1	12	55.43	XP_021422847.1	8.52940737740889E+15	False	28678.990234375	1	False	3
635.843139648438	855.399536132813	33.97084	filamin-A-like [Oncorhynchus mykiss]		151.65	AWGPGLESGIVGK	AWGPGLESGIVGK	2	b	1	9	55.43	XP_021422847.1	8.52940737740889E+15	False	28678.990234375	1	False	3
635.843139648438	1199.64184570313	33.97084	filamin-A-like [Oncorhynchus mykiss]		66.1	AWGPGLESGIVGK	AWGPGLESGIVGK	2	y	1	12	55.43	XP_021422847.1	8.52940737740889E+15	False	28678.990234375	1	False	3
525.27294921875	664.337341308594	24.60082	filamin-A-like [Oncorhynchus mykiss]		16022.46	FVPTETGVHTVCVK	FVPTETGVHTVC[CAM]VK	3	y	2	12	39.59	XP_021422847.1	2262734148908.19	False	25022.41015625	0.999599993228912	False	3
525.27294921875	443.227325439453	24.60082	filamin-A-like [Oncorhynchus mykiss]		9830.1	FVPTETGVHTVCVK	FVPTETGVHTVC[CAM]VK	3	y	3	12	39.59	XP_021422847.1	2262734148908.19	False	25022.41015625	0.999599993228912	False	3
525.27294921875	743.386840820313	24.60082	filamin-A-like [Oncorhynchus mykiss]		4292.91	FVPTETGVHTVCVK	FVPTETGVHTVC[CAM]VK	3	y	1	6	39.59	XP_021422847.1	2262734148908.19	False	25022.41015625	0.999599993228912	False	3
525.27294921875	615.810974121094	24.60082	filamin-A-like [Oncorhynchus mykiss]		3564.92	FVPTETGVHTVCVK	FVPTETGVHTVC[CAM]VK	3	y	2	11	39.59	XP_021422847.1	2262734148908.19	False	25022.41015625	0.999599993228912	False	3
525.27294921875	606.327941894531	24.60082	filamin-A-like [Oncorhynchus mykiss]		2794	FVPTETGVHTVCVK	FVPTETGVHTVC[CAM]VK	3	y	1	5	39.59	XP_021422847.1	2262734148908.19	False	25022.41015625	0.999599993228912	False	3
525.27294921875	1000.5244140625	24.60082	filamin-A-like [Oncorhynchus mykiss]		2471.31	FVPTETGVHTVCVK	FVPTETGVHTVC[CAM]VK	3	y	1	9	39.59	XP_021422847.1	2262734148908.19	False	25022.41015625	0.999599993228912	False	3
525.27294921875	247.144104003906	24.60082	filamin-A-like [Oncorhynchus mykiss]		2350.1	FVPTETGVHTVCVK	FVPTETGVHTVC[CAM]VK	3	b	1	2	39.59	XP_021422847.1	2262734148908.19	False	25022.41015625	0.999599993228912	False	3
525.27294921875	1129.56701660156	24.60082	filamin-A-like [Oncorhynchus mykiss]		1922.18	FVPTETGVHTVCVK	FVPTETGVHTVC[CAM]VK	3	y	1	10	39.59	XP_021422847.1	2262734148908.19	False	25022.41015625	0.999599993228912	False	3
525.27294921875	899.476745605469	24.60082	filamin-A-like [Oncorhynchus mykiss]		1888.13	FVPTETGVHTVCVK	FVPTETGVHTVC[CAM]VK	3	y	1	8	39.59	XP_021422847.1	2262734148908.19	False	25022.41015625	0.999599993228912	False	3
525.27294921875	406.211853027344	24.60082	filamin-A-like [Oncorhynchus mykiss]		1570.09	FVPTETGVHTVCVK	FVPTETGVHTVC[CAM]VK	3	y	1	3	39.59	XP_021422847.1	2262734148908.19	False	25022.41015625	0.999599993228912	False	3
525.27294921875	505.2802734375	24.60082	filamin-A-like [Oncorhynchus mykiss]		1397.3	FVPTETGVHTVCVK	FVPTETGVHTVC[CAM]VK	3	y	1	4	39.59	XP_021422847.1	2262734148908.19	False	25022.41015625	0.999599993228912	False	3
525.27294921875	565.287170410156	24.60082	filamin-A-like [Oncorhynchus mykiss]		1121	FVPTETGVHTVCVK	FVPTETGVHTVC[CAM]VK	3	y	2	10	39.59	XP_021422847.1	2262734148908.19	False	25022.41015625	0.999599993228912	False	3
525.27294921875	1230.61474609375	24.60082	filamin-A-like [Oncorhynchus mykiss]		1025.14	FVPTETGVHTVCVK	FVPTETGVHTVC[CAM]VK	3	y	1	11	39.59	XP_021422847.1	2262734148908.19	False	25022.41015625	0.999599993228912	False	3
525.27294921875	500.765838623047	24.60082	filamin-A-like [Oncorhynchus mykiss]		1025.1	FVPTETGVHTVCVK	FVPTETGVHTVC[CAM]VK	3	y	2	9	39.59	XP_021422847.1	2262734148908.19	False	25022.41015625	0.999599993228912	False	3
525.27294921875	842.455261230469	24.60082	filamin-A-like [Oncorhynchus mykiss]		678	FVPTETGVHTVCVK	FVPTETGVHTVC[CAM]VK	3	y	1	7	39.59	XP_021422847.1	2262734148908.19	False	25022.41015625	0.999599993228912	False	3
525.27294921875	372.197082519531	24.60082	filamin-A-like [Oncorhynchus mykiss]		658.1	FVPTETGVHTVCVK	FVPTETGVHTVC[CAM]VK	3	y	2	6	39.59	XP_021422847.1	2262734148908.19	False	25022.41015625	0.999599993228912	False	3
525.27294921875	525.27294921875	24.60082	filamin-A-like [Oncorhynchus mykiss]		612.38	FVPTETGVHTVCVK	FVPTETGVHTVC[CAM]VK	3	y	3	14	39.59	XP_021422847.1	2262734148908.19	False	25022.41015625	0.999599993228912	False	3
525.27294921875	246.181213378906	24.60082	filamin-A-like [Oncorhynchus mykiss]		552.17	FVPTETGVHTVCVK	FVPTETGVHTVC[CAM]VK	3	y	1	2	39.59	XP_021422847.1	2262734148908.19	False	25022.41015625	0.999599993228912	False	3
525.27294921875	450.242004394531	24.60082	filamin-A-like [Oncorhynchus mykiss]		274.77	FVPTETGVHTVCVK	FVPTETGVHTVC[CAM]VK	3	y	2	8	39.59	XP_021422847.1	2262734148908.19	False	25022.41015625	0.999599993228912	False	3
525.27294921875	476.250152587891	24.60082	filamin-A-like [Oncorhynchus mykiss]		262	FVPTETGVHTVCVK	FVPTETGVHTVC[CAM]VK	3	y	3	13	39.59	XP_021422847.1	2262734148908.19	False	25022.41015625	0.999599993228912	False	3
525.27294921875	713.87158203125	24.60082	filamin-A-like [Oncorhynchus mykiss]		202	FVPTETGVHTVCVK	FVPTETGVHTVC[CAM]VK	3	y	2	13	39.59	XP_021422847.1	2262734148908.19	False	25022.41015625	0.999599993228912	False	3
574.286254882813	970.499267578125	34.87999	filamin-A-like [Oncorhynchus mykiss]		13343.06	WGEQHIPGSPYHITV	WGEQHIPGSPYHITV	3	y	1	9	58.07	XP_021422847.1	10247.9121416083	False	23735.33984375	1	False	3
574.286254882813	638.268127441406	34.87999	filamin-A-like [Oncorhynchus mykiss]		6819	WGEQHIPGSPYHITV	WGEQHIPGSPYHITV	3	b	1	5	58.07	XP_021422847.1	10247.9121416083	False	23735.33984375	1	False	3
574.286254882813	751.352172851563	34.87999	filamin-A-like [Oncorhynchus mykiss]		4083.17	WGEQHIPGSPYHITV	WGEQHIPGSPYHITV	3	b	1	6	58.07	XP_021422847.1	10247.9121416083	False	23735.33984375	1	False	3
574.286254882813	485.753265380859	34.87999	filamin-A-like [Oncorhynchus mykiss]		4060	WGEQHIPGSPYHITV	WGEQHIPGSPYHITV	3	y	2	9	58.07	XP_021422847.1	10247.9121416083	False	23735.33984375	1	False	3
574.286254882813	729.393005371094	34.87999	filamin-A-like [Oncorhynchus mykiss]		1842.11	WGEQHIPGSPYHITV	WGEQHIPGSPYHITV	3	y	1	6	58.07	XP_021422847.1	10247.9121416083	False	23735.33984375	1	False	3
574.286254882813	219.133926391602	34.87999	filamin-A-like [Oncorhynchus mykiss]		1734	WGEQHIPGSPYHITV	WGEQHIPGSPYHITV	3	y	1	2	58.07	XP_021422847.1	10247.9121416083	False	23735.33984375	1	False	3
574.286254882813	574.286254882813	34.87999	filamin-A-like [Oncorhynchus mykiss]		1550.08	WGEQHIPGSPYHITV	WGEQHIPGSPYHITV	3	y	3	15	58.07	XP_021422847.1	10247.9121416083	False	23735.33984375	1	False	3
574.286254882813	873.446472167969	34.87999	filamin-A-like [Oncorhynchus mykiss]		1531.08	WGEQHIPGSPYHITV	WGEQHIPGSPYHITV	3	y	1	8	58.07	XP_021422847.1	10247.9121416083	False	23735.33984375	1	False	3
574.286254882813	767.886047363281	34.87999	filamin-A-like [Oncorhynchus mykiss]		1162.17	WGEQHIPGSPYHITV	WGEQHIPGSPYHITV	3	y	2	14	58.07	XP_021422847.1	10247.9121416083	False	23735.33984375	1	False	3
574.286254882813	251.122253417969	34.87999	filamin-A-like [Oncorhynchus mykiss]		994.56	WGEQHIPGSPYHITV	WGEQHIPGSPYHITV	3	b	3	6	58.07	XP_021422847.1	10247.9121416083	False	23735.33984375	1	False	3
574.286254882813	469.276916503906	34.87999	filamin-A-like [Oncorhynchus mykiss]		965.57	WGEQHIPGSPYHITV	WGEQHIPGSPYHITV	3	y	1	4	58.07	XP_021422847.1	10247.9121416083	False	23735.33984375	1	False	3
574.286254882813	816.425048828125	34.87999	filamin-A-like [Oncorhynchus mykiss]		961.82	WGEQHIPGSPYHITV	WGEQHIPGSPYHITV	3	y	1	7	58.07	XP_021422847.1	10247.9121416083	False	23735.33984375	1	False	3
574.286254882813	376.179748535156	34.87999	filamin-A-like [Oncorhynchus mykiss]		949.81	WGEQHIPGSPYHITV	WGEQHIPGSPYHITV	3	b	2	6	58.07	XP_021422847.1	10247.9121416083	False	23735.33984375	1	False	3
574.286254882813	319.6376953125	34.87999	filamin-A-like [Oncorhynchus mykiss]		775	WGEQHIPGSPYHITV	WGEQHIPGSPYHITV	3	b	2	5	58.07	XP_021422847.1	10247.9121416083	False	23735.33984375	1	False	3
574.286254882813	695.320373535156	34.87999	filamin-A-like [Oncorhynchus mykiss]		609	WGEQHIPGSPYHITV	WGEQHIPGSPYHITV	3	b	2	12	58.07	XP_021422847.1	10247.9121416083	False	23735.33984375	1	False	3
574.286254882813	373.150634765625	34.87999	filamin-A-like [Oncorhynchus mykiss]		509.12	WGEQHIPGSPYHITV	WGEQHIPGSPYHITV	3	b	1	3	58.07	XP_021422847.1	10247.9121416083	False	23735.33984375	1	False	3
574.286254882813	365.200134277344	34.87999	filamin-A-like [Oncorhynchus mykiss]		408.09	WGEQHIPGSPYHITV	WGEQHIPGSPYHITV	3	y	2	6	58.07	XP_021422847.1	10247.9121416083	False	23735.33984375	1	False	3
574.286254882813	418.196380615234	34.87999	filamin-A-like [Oncorhynchus mykiss]		366	WGEQHIPGSPYHITV	WGEQHIPGSPYHITV	3	b	3	11	58.07	XP_021422847.1	10247.9121416083	False	23735.33984375	1	False	3
574.286254882813	244.108047485352	34.87999	filamin-A-like [Oncorhynchus mykiss]		347.35	WGEQHIPGSPYHITV	WGEQHIPGSPYHITV	3	b	1	2	58.07	XP_021422847.1	10247.9121416083	False	23735.33984375	1	False	3
574.286254882813	751.862426757813	34.87999	filamin-A-like [Oncorhynchus mykiss]		347.08	WGEQHIPGSPYHITV	WGEQHIPGSPYHITV	3	b	2	13	58.07	XP_021422847.1	10247.9121416083	False	23735.33984375	1	False	3
574.286254882813	1252.57458496094	34.87999	filamin-A-like [Oncorhynchus mykiss]		331.99	WGEQHIPGSPYHITV	WGEQHIPGSPYHITV	3	b	1	11	58.07	XP_021422847.1	10247.9121416083	False	23735.33984375	1	False	3
574.286254882813	501.209228515625	34.87999	filamin-A-like [Oncorhynchus mykiss]		324	WGEQHIPGSPYHITV	WGEQHIPGSPYHITV	3	b	1	4	58.07	XP_021422847.1	10247.9121416083	False	23735.33984375	1	False	3
574.286254882813	1083.58337402344	34.87999	filamin-A-like [Oncorhynchus mykiss]		317.3	WGEQHIPGSPYHITV	WGEQHIPGSPYHITV	3	y	1	10	58.07	XP_021422847.1	10247.9121416083	False	23735.33984375	1	False	3
574.286254882813	992.458435058594	34.87999	filamin-A-like [Oncorhynchus mykiss]		284.98	WGEQHIPGSPYHITV	WGEQHIPGSPYHITV	3	b	1	9	58.07	XP_021422847.1	10247.9121416083	False	23735.33984375	1	False	3
574.286254882813	632.340209960938	34.87999	filamin-A-like [Oncorhynchus mykiss]		265.08	WGEQHIPGSPYHITV	WGEQHIPGSPYHITV	3	y	1	5	58.07	XP_021422847.1	10247.9121416083	False	23735.33984375	1	False	3
574.286254882813	512.259826660156	34.87999	filamin-A-like [Oncorhynchus mykiss]		225.08	WGEQHIPGSPYHITV	WGEQHIPGSPYHITV	3	y	3	14	58.07	XP_021422847.1	10247.9121416083	False	23735.33984375	1	False	3
574.286254882813	332.217987060547	34.87999	filamin-A-like [Oncorhynchus mykiss]		222	WGEQHIPGSPYHITV	WGEQHIPGSPYHITV	3	y	1	3	58.07	XP_021422847.1	10247.9121416083	False	23735.33984375	1	False	3
574.286254882813	463.882659912109	34.87999	filamin-A-like [Oncorhynchus mykiss]		204	WGEQHIPGSPYHITV	WGEQHIPGSPYHITV	3	b	3	12	58.07	XP_021422847.1	10247.9121416083	False	23735.33984375	1	False	3
574.286254882813	542.295288085938	34.87999	filamin-A-like [Oncorhynchus mykiss]		203.08	WGEQHIPGSPYHITV	WGEQHIPGSPYHITV	3	y	2	10	58.07	XP_021422847.1	10247.9121416083	False	23735.33984375	1	False	3
574.286254882813	568.28271484375	34.87999	filamin-A-like [Oncorhynchus mykiss]		183.98	WGEQHIPGSPYHITV	WGEQHIPGSPYHITV	3	b	3	15	58.07	XP_021422847.1	10247.9121416083	False	23735.33984375	1	False	3
574.286254882813	1220.64221191406	34.87999	filamin-A-like [Oncorhynchus mykiss]		101	WGEQHIPGSPYHITV	WGEQHIPGSPYHITV	3	y	1	11	58.07	XP_021422847.1	10247.9121416083	False	23735.33984375	1	False	3
574.286254882813	1389.63342285156	34.87999	filamin-A-like [Oncorhynchus mykiss]		20	WGEQHIPGSPYHITV	WGEQHIPGSPYHITV	3	b	1	12	58.07	XP_021422847.1	10247.9121416083	False	23735.33984375	1	False	3
660.820190429688	701.372924804688	27.44966	filamin-A-like [Oncorhynchus mykiss]		51380.77	YGGQDVPNFPAR	YGGQDVPNFPAR	2	y	1	6	44.03	XP_021422847.1	1.82587417907882E+16	False	23358.189453125	1	False	3
660.820190429688	915.46826171875	27.44966	filamin-A-like [Oncorhynchus mykiss]		10083.06	YGGQDVPNFPAR	YGGQDVPNFPAR	2	y	1	8	44.03	XP_021422847.1	1.82587417907882E+16	False	23358.189453125	1	False	3
660.820190429688	800.441345214844	27.44966	filamin-A-like [Oncorhynchus mykiss]		9292.16	YGGQDVPNFPAR	YGGQDVPNFPAR	2	y	1	7	44.03	XP_021422847.1	1.82587417907882E+16	False	23358.189453125	1	False	3
660.820190429688	343.208831787109	27.44966	filamin-A-like [Oncorhynchus mykiss]		4720.38	YGGQDVPNFPAR	YGGQDVPNFPAR	2	y	1	3	44.03	XP_021422847.1	1.82587417907882E+16	False	23358.189453125	1	False	3
660.820190429688	1157.56982421875	27.44966	filamin-A-like [Oncorhynchus mykiss]		4608.32	YGGQDVPNFPAR	YGGQDVPNFPAR	2	y	1	11	44.03	XP_021422847.1	1.82587417907882E+16	False	23358.189453125	1	False	3
660.820190429688	521.199035644531	27.44966	filamin-A-like [Oncorhynchus mykiss]		3846.94	YGGQDVPNFPAR	YGGQDVPNFPAR	2	b	1	5	44.03	XP_021422847.1	1.82587417907882E+16	False	23358.189453125	1	False	3
660.820190429688	221.092071533203	27.44966	filamin-A-like [Oncorhynchus mykiss]		2796	YGGQDVPNFPAR	YGGQDVPNFPAR	2	b	1	2	44.03	XP_021422847.1	1.82587417907882E+16	False	23358.189453125	1	False	3
660.820190429688	406.172119140625	27.44966	filamin-A-like [Oncorhynchus mykiss]		2146.89	YGGQDVPNFPAR	YGGQDVPNFPAR	2	b	1	4	44.03	XP_021422847.1	1.82587417907882E+16	False	23358.189453125	1	False	3
660.820190429688	1100.54833984375	27.44966	filamin-A-like [Oncorhynchus mykiss]		2136.48	YGGQDVPNFPAR	YGGQDVPNFPAR	2	y	1	10	44.03	XP_021422847.1	1.82587417907882E+16	False	23358.189453125	1	False	3
660.820190429688	620.267456054688	27.44966	filamin-A-like [Oncorhynchus mykiss]		1866.74	YGGQDVPNFPAR	YGGQDVPNFPAR	2	b	1	6	44.03	XP_021422847.1	1.82587417907882E+16	False	23358.189453125	1	False	3
660.820190429688	490.277252197266	27.44966	filamin-A-like [Oncorhynchus mykiss]		1853	YGGQDVPNFPAR	YGGQDVPNFPAR	2	y	1	4	44.03	XP_021422847.1	1.82587417907882E+16	False	23358.189453125	1	False	3
660.820190429688	604.320190429688	27.44966	filamin-A-like [Oncorhynchus mykiss]		1474.01	YGGQDVPNFPAR	YGGQDVPNFPAR	2	y	1	5	44.03	XP_021422847.1	1.82587417907882E+16	False	23358.189453125	1	False	3
660.820190429688	359.163757324219	27.44966	filamin-A-like [Oncorhynchus mykiss]		1080.49	YGGQDVPNFPAR	YGGQDVPNFPAR	2	b	2	7	44.03	XP_021422847.1	1.82587417907882E+16	False	23358.189453125	1	False	3
660.820190429688	660.820190429688	27.44966	filamin-A-like [Oncorhynchus mykiss]		1041.26	YGGQDVPNFPAR	YGGQDVPNFPAR	2	y	2	12	44.03	XP_021422847.1	1.82587417907882E+16	False	23358.189453125	1	False	3
660.820190429688	1043.52685546875	27.44966	filamin-A-like [Oncorhynchus mykiss]		821.08	YGGQDVPNFPAR	YGGQDVPNFPAR	2	y	1	9	44.03	XP_021422847.1	1.82587417907882E+16	False	23358.189453125	1	False	3
660.820190429688	278.113525390625	27.44966	filamin-A-like [Oncorhynchus mykiss]		753	YGGQDVPNFPAR	YGGQDVPNFPAR	2	b	1	3	44.03	XP_021422847.1	1.82587417907882E+16	False	23358.189453125	1	False	3
660.820190429688	978.431579589844	27.44966	filamin-A-like [Oncorhynchus mykiss]		610.09	YGGQDVPNFPAR	YGGQDVPNFPAR	2	b	1	9	44.03	XP_021422847.1	1.82587417907882E+16	False	23358.189453125	1	False	3
660.820190429688	651.81494140625	27.44966	filamin-A-like [Oncorhynchus mykiss]		507.42	YGGQDVPNFPAR	YGGQDVPNFPAR	2	b	2	12	44.03	XP_021422847.1	1.82587417907882E+16	False	23358.189453125	1	False	3
660.820190429688	351.190093994141	27.44966	filamin-A-like [Oncorhynchus mykiss]		367	YGGQDVPNFPAR	YGGQDVPNFPAR	2	y	2	6	44.03	XP_021422847.1	1.82587417907882E+16	False	23358.189453125	1	False	3
660.820190429688	246.156066894531	27.44966	filamin-A-like [Oncorhynchus mykiss]		271.01	YGGQDVPNFPAR	YGGQDVPNFPAR	2	y	1	2	44.03	XP_021422847.1	1.82587417907882E+16	False	23358.189453125	1	False	3
660.820190429688	1146.521484375	27.44966	filamin-A-like [Oncorhynchus mykiss]		122.17	YGGQDVPNFPAR	YGGQDVPNFPAR	2	b	1	11	44.03	XP_021422847.1	1.82587417907882E+16	False	23358.189453125	1	False	3
660.820190429688	1075.484375	27.44966	filamin-A-like [Oncorhynchus mykiss]		100	YGGQDVPNFPAR	YGGQDVPNFPAR	2	b	1	10	44.03	XP_021422847.1	1.82587417907882E+16	False	23358.189453125	1	False	3
767.388427734375	1106.56286621094	42.20279	filamin-A-like [Oncorhynchus mykiss]		13211.81	AEAGVPAEFSIWTR	AEAGVPAEFSIWTR	2	y	1	9	69.66	XP_021422847.1		False	23285.439453125	1	False	3
767.388427734375	329.145568847656	42.20279	filamin-A-like [Oncorhynchus mykiss]		4682.09	AEAGVPAEFSIWTR	AEAGVPAEFSIWTR	2	b	1	4	69.66	XP_021422847.1		False	23285.439453125	1	False	3
767.388427734375	201.086990356445	42.20279	filamin-A-like [Oncorhynchus mykiss]		2225.87	AEAGVPAEFSIWTR	AEAGVPAEFSIWTR	2	b	1	2	69.66	XP_021422847.1		False	23285.439453125	1	False	3
767.388427734375	428.213989257813	42.20279	filamin-A-like [Oncorhynchus mykiss]		2067.75	AEAGVPAEFSIWTR	AEAGVPAEFSIWTR	2	b	1	5	69.66	XP_021422847.1		False	23285.439453125	1	False	3
767.388427734375	809.430419921875	42.20279	filamin-A-like [Oncorhynchus mykiss]		1508	AEAGVPAEFSIWTR	AEAGVPAEFSIWTR	2	y	1	6	69.66	XP_021422847.1		False	23285.439453125	1	False	3
767.388427734375	272.124084472656	42.20279	filamin-A-like [Oncorhynchus mykiss]		986.9	AEAGVPAEFSIWTR	AEAGVPAEFSIWTR	2	b	1	3	69.66	XP_021422847.1		False	23285.439453125	1	False	3
767.388427734375	1009.51013183594	42.20279	filamin-A-like [Oncorhynchus mykiss]		979.18	AEAGVPAEFSIWTR	AEAGVPAEFSIWTR	2	y	1	8	69.66	XP_021422847.1		False	23285.439453125	1	False	3
767.388427734375	938.473022460938	42.20279	filamin-A-like [Oncorhynchus mykiss]		737.38	AEAGVPAEFSIWTR	AEAGVPAEFSIWTR	2	y	1	7	69.66	XP_021422847.1		False	23285.439453125	1	False	3
767.388427734375	662.362060546875	42.20279	filamin-A-like [Oncorhynchus mykiss]		683.13	AEAGVPAEFSIWTR	AEAGVPAEFSIWTR	2	y	1	5	69.66	XP_021422847.1		False	23285.439453125	1	False	3
767.388427734375	462.245941162109	42.20279	filamin-A-like [Oncorhynchus mykiss]		671.69	AEAGVPAEFSIWTR	AEAGVPAEFSIWTR	2	y	1	3	69.66	XP_021422847.1		False	23285.439453125	1	False	3
767.388427734375	553.785095214844	42.20279	filamin-A-like [Oncorhynchus mykiss]		529.18	AEAGVPAEFSIWTR	AEAGVPAEFSIWTR	2	y	2	9	69.66	XP_021422847.1		False	23285.439453125	1	False	3
767.388427734375	1262.65283203125	42.20279	filamin-A-like [Oncorhynchus mykiss]		344	AEAGVPAEFSIWTR	AEAGVPAEFSIWTR	2	y	1	11	69.66	XP_021422847.1		False	23285.439453125	1	False	3
767.388427734375	575.330017089844	42.20279	filamin-A-like [Oncorhynchus mykiss]		313.23	AEAGVPAEFSIWTR	AEAGVPAEFSIWTR	2	y	1	4	69.66	XP_021422847.1		False	23285.439453125	1	False	3
767.388427734375	276.166625976563	42.20279	filamin-A-like [Oncorhynchus mykiss]		244.09	AEAGVPAEFSIWTR	AEAGVPAEFSIWTR	2	y	1	2	69.66	XP_021422847.1		False	23285.439453125	1	False	3
767.388427734375	1205.63134765625	42.20279	filamin-A-like [Oncorhynchus mykiss]		161	AEAGVPAEFSIWTR	AEAGVPAEFSIWTR	2	y	1	10	69.66	XP_021422847.1		False	23285.439453125	1	False	3
767.388427734375	1333.68994140625	42.20279	filamin-A-like [Oncorhynchus mykiss]		141	AEAGVPAEFSIWTR	AEAGVPAEFSIWTR	2	y	1	12	69.66	XP_021422847.1		False	23285.439453125	1	False	3
767.388427734375	1072.53100585938	42.20279	filamin-A-like [Oncorhynchus mykiss]		101	AEAGVPAEFSIWTR	AEAGVPAEFSIWTR	2	b	1	11	69.66	XP_021422847.1		False	23285.439453125	1	False	3
501.924530029297	806.440673828125	27.69758	filamin-A-like [Oncorhynchus mykiss]		37313.34	FADQHVPGSAFTVK	FADQHVPGSAFTVK	3	y	1	8	43.95	XP_021422847.1		False	22970.740234375	1	False	3
501.924530029297	599.257263183594	27.69758	filamin-A-like [Oncorhynchus mykiss]		11572	FADQHVPGSAFTVK	FADQHVPGSAFTVK	3	b	1	5	43.95	XP_021422847.1		False	22970.740234375	1	False	3
501.924530029297	501.924530029297	27.69758	filamin-A-like [Oncorhynchus mykiss]		7815.09	FADQHVPGSAFTVK	FADQHVPGSAFTVK	3	y	3	14	43.95	XP_021422847.1		False	22970.740234375	1	False	3
501.924530029297	403.723968505859	27.69758	filamin-A-like [Oncorhynchus mykiss]		7315	FADQHVPGSAFTVK	FADQHVPGSAFTVK	3	y	2	8	43.95	XP_021422847.1		False	22970.740234375	1	False	3
501.924530029297	698.325622558594	27.69758	filamin-A-like [Oncorhynchus mykiss]		5775	FADQHVPGSAFTVK	FADQHVPGSAFTVK	3	b	1	6	43.95	XP_021422847.1		False	22970.740234375	1	False	3
501.924530029297	643.330383300781	27.69758	filamin-A-like [Oncorhynchus mykiss]		5712.72	FADQHVPGSAFTVK	FADQHVPGSAFTVK	3	y	2	12	43.95	XP_021422847.1		False	22970.740234375	1	False	3
501.924530029297	709.387939453125	27.69758	filamin-A-like [Oncorhynchus mykiss]		4984.82	FADQHVPGSAFTVK	FADQHVPGSAFTVK	3	y	1	7	43.95	XP_021422847.1		False	22970.740234375	1	False	3
501.924530029297	678.848937988281	27.69758	filamin-A-like [Oncorhynchus mykiss]		4806	FADQHVPGSAFTVK	FADQHVPGSAFTVK	3	y	2	13	43.95	XP_021422847.1		False	22970.740234375	1	False	3
501.924530029297	905.509094238281	27.69758	filamin-A-like [Oncorhynchus mykiss]		3104.2	FADQHVPGSAFTVK	FADQHVPGSAFTVK	3	y	1	9	43.95	XP_021422847.1		False	22970.740234375	1	False	3
501.924530029297	219.112808227539	27.69758	filamin-A-like [Oncorhynchus mykiss]		2627	FADQHVPGSAFTVK	FADQHVPGSAFTVK	3	b	1	2	43.95	XP_021422847.1		False	22970.740234375	1	False	3
501.924530029297	349.666473388672	27.69758	filamin-A-like [Oncorhynchus mykiss]		2367	FADQHVPGSAFTVK	FADQHVPGSAFTVK	3	b	2	6	43.95	XP_021422847.1		False	22970.740234375	1	False	3
501.924530029297	652.366455078125	27.69758	filamin-A-like [Oncorhynchus mykiss]		1733.17	FADQHVPGSAFTVK	FADQHVPGSAFTVK	3	y	1	6	43.95	XP_021422847.1		False	22970.740234375	1	False	3
501.924530029297	300.132263183594	27.69758	filamin-A-like [Oncorhynchus mykiss]		1451.85	FADQHVPGSAFTVK	FADQHVPGSAFTVK	3	b	2	5	43.95	XP_021422847.1		False	22970.740234375	1	False	3
501.924530029297	494.297302246094	27.69758	filamin-A-like [Oncorhynchus mykiss]		1222.09	FADQHVPGSAFTVK	FADQHVPGSAFTVK	3	y	1	4	43.95	XP_021422847.1		False	22970.740234375	1	False	3
501.924530029297	347.228881835938	27.69758	filamin-A-like [Oncorhynchus mykiss]		1184	FADQHVPGSAFTVK	FADQHVPGSAFTVK	3	y	1	3	43.95	XP_021422847.1		False	22970.740234375	1	False	3
501.924530029297	237.134155273438	27.69758	filamin-A-like [Oncorhynchus mykiss]		1122.07	FADQHVPGSAFTVK	FADQHVPGSAFTVK	3	y	3	7	43.95	XP_021422847.1		False	22970.740234375	1	False	3
501.924530029297	334.139739990234	27.69758	filamin-A-like [Oncorhynchus mykiss]		935.18	FADQHVPGSAFTVK	FADQHVPGSAFTVK	3	b	1	3	43.95	XP_021422847.1		False	22970.740234375	1	False	3
501.924530029297	565.334411621094	27.69758	filamin-A-like [Oncorhynchus mykiss]		856.84	FADQHVPGSAFTVK	FADQHVPGSAFTVK	3	y	1	5	43.95	XP_021422847.1		False	22970.740234375	1	False	3
501.924530029297	462.198333740234	27.69758	filamin-A-like [Oncorhynchus mykiss]		784.99	FADQHVPGSAFTVK	FADQHVPGSAFTVK	3	b	1	4	43.95	XP_021422847.1		False	22970.740234375	1	False	3
501.924530029297	246.181213378906	27.69758	filamin-A-like [Oncorhynchus mykiss]		772	FADQHVPGSAFTVK	FADQHVPGSAFTVK	3	y	1	2	43.95	XP_021422847.1		False	22970.740234375	1	False	3
501.924530029297	521.787658691406	27.69758	filamin-A-like [Oncorhynchus mykiss]		694.17	FADQHVPGSAFTVK	FADQHVPGSAFTVK	3	y	2	10	43.95	XP_021422847.1		False	22970.740234375	1	False	3
501.924530029297	585.816955566406	27.69758	filamin-A-like [Oncorhynchus mykiss]		610	FADQHVPGSAFTVK	FADQHVPGSAFTVK	3	y	2	11	43.95	XP_021422847.1		False	22970.740234375	1	False	3
501.924530029297	348.194183349609	27.69758	filamin-A-like [Oncorhynchus mykiss]		564.97	FADQHVPGSAFTVK	FADQHVPGSAFTVK	3	y	3	10	43.95	XP_021422847.1		False	22970.740234375	1	False	3
501.924530029297	1042.56799316406	27.69758	filamin-A-like [Oncorhynchus mykiss]		513.24	FADQHVPGSAFTVK	FADQHVPGSAFTVK	3	y	1	10	43.95	XP_021422847.1		False	22970.740234375	1	False	3
501.924530029297	1010.46899414063	27.69758	filamin-A-like [Oncorhynchus mykiss]		466.09	FADQHVPGSAFTVK	FADQHVPGSAFTVK	3	b	1	10	43.95	XP_021422847.1		False	22970.740234375	1	False	3
501.924530029297	495.921020507813	27.69758	filamin-A-like [Oncorhynchus mykiss]		427	FADQHVPGSAFTVK	FADQHVPGSAFTVK	3	b	3	14	43.95	XP_021422847.1		False	22970.740234375	1	False	3
501.924530029297	453.222686767578	27.69758	filamin-A-like [Oncorhynchus mykiss]		325.18	FADQHVPGSAFTVK	FADQHVPGSAFTVK	3	b	3	13	43.95	XP_021422847.1		False	22970.740234375	1	False	3
501.924530029297	283.170837402344	27.69758	filamin-A-like [Oncorhynchus mykiss]		309.06	FADQHVPGSAFTVK	FADQHVPGSAFTVK	3	y	2	5	43.95	XP_021422847.1		False	22970.740234375	1	False	3
501.924530029297	939.431884765625	27.69758	filamin-A-like [Oncorhynchus mykiss]		262.12	FADQHVPGSAFTVK	FADQHVPGSAFTVK	3	b	1	9	43.95	XP_021422847.1		False	22970.740234375	1	False	3
501.924530029297	398.192840576172	27.69758	filamin-A-like [Oncorhynchus mykiss]		258.22	FADQHVPGSAFTVK	FADQHVPGSAFTVK	3	b	2	7	43.95	XP_021422847.1		False	22970.740234375	1	False	3
501.924530029297	470.219604492188	27.69758	filamin-A-like [Oncorhynchus mykiss]		201	FADQHVPGSAFTVK	FADQHVPGSAFTVK	3	b	2	9	43.95	XP_021422847.1		False	22970.740234375	1	False	3
501.924530029297	579.272338867188	27.69758	filamin-A-like [Oncorhynchus mykiss]		201	FADQHVPGSAFTVK	FADQHVPGSAFTVK	3	b	2	11	43.95	XP_021422847.1		False	22970.740234375	1	False	3
501.924530029297	1157.53747558594	27.69758	filamin-A-like [Oncorhynchus mykiss]		81.17	FADQHVPGSAFTVK	FADQHVPGSAFTVK	3	b	1	11	43.95	XP_021422847.1		False	22970.740234375	1	False	3
501.924530029297	679.330383300781	27.69758	filamin-A-like [Oncorhynchus mykiss]		66.47	FADQHVPGSAFTVK	FADQHVPGSAFTVK	3	b	2	13	43.95	XP_021422847.1		False	22970.740234375	1	False	3
501.924530029297	1258.58508300781	27.69758	filamin-A-like [Oncorhynchus mykiss]		60	FADQHVPGSAFTVK	FADQHVPGSAFTVK	3	b	1	12	43.95	XP_021422847.1		False	22970.740234375	1	False	3
677.027282714844	737.386413574219	29.37886	filamin-A-like [Oncorhynchus mykiss]		22076.11	TVIQNPSGSVTDAVITDRR	TVIQNPSGSVTDAVITDRR	3	y	2	14	46.93	XP_021422847.1		False	22477.55078125	1	False	3
677.027282714844	794.407897949219	29.37886	filamin-A-like [Oncorhynchus mykiss]		13600.08	TVIQNPSGSVTDAVITDRR	TVIQNPSGSVTDAVITDRR	3	y	2	15	46.93	XP_021422847.1		False	22477.55078125	1	False	3
677.027282714844	914.979248046875	29.37886	filamin-A-like [Oncorhynchus mykiss]		8195	TVIQNPSGSVTDAVITDRR	TVIQNPSGSVTDAVITDRR	3	y	2	17	46.93	XP_021422847.1		False	22477.55078125	1	False	3
677.027282714844	858.437194824219	29.37886	filamin-A-like [Oncorhynchus mykiss]		7335	TVIQNPSGSVTDAVITDRR	TVIQNPSGSVTDAVITDRR	3	y	2	16	46.93	XP_021422847.1		False	22477.55078125	1	False	3
677.027282714844	201.12336730957	29.37886	filamin-A-like [Oncorhynchus mykiss]		7013.2	TVIQNPSGSVTDAVITDRR	TVIQNPSGSVTDAVITDRR	3	b	1	2	46.93	XP_021422847.1		False	22477.55078125	1	False	3
677.027282714844	331.220062255859	29.37886	filamin-A-like [Oncorhynchus mykiss]		5734.44	TVIQNPSGSVTDAVITDRR	TVIQNPSGSVTDAVITDRR	3	y	1	2	46.93	XP_021422847.1		False	22477.55078125	1	False	3
677.027282714844	849.930847167969	29.37886	filamin-A-like [Oncorhynchus mykiss]		5136.89	TVIQNPSGSVTDAVITDRR	TVIQNPSGSVTDAVITDRR	3	b	2	17	46.93	XP_021422847.1		False	22477.55078125	1	False	3
677.027282714844	830.484252929688	29.37886	filamin-A-like [Oncorhynchus mykiss]		3502.08	TVIQNPSGSVTDAVITDRR	TVIQNPSGSVTDAVITDRR	3	y	1	7	46.93	XP_021422847.1		False	22477.55078125	1	False	3
677.027282714844	314.207427978516	29.37886	filamin-A-like [Oncorhynchus mykiss]		2818.09	TVIQNPSGSVTDAVITDRR	TVIQNPSGSVTDAVITDRR	3	b	1	3	46.93	XP_021422847.1		False	22477.55078125	1	False	3
677.027282714844	688.860046386719	29.37886	filamin-A-like [Oncorhynchus mykiss]		2141	TVIQNPSGSVTDAVITDRR	TVIQNPSGSVTDAVITDRR	3	y	2	13	46.93	XP_021422847.1		False	22477.55078125	1	False	3
677.027282714844	415.745788574219	29.37886	filamin-A-like [Oncorhynchus mykiss]		1921.51	TVIQNPSGSVTDAVITDRR	TVIQNPSGSVTDAVITDRR	3	y	2	7	46.93	XP_021422847.1		False	22477.55078125	1	False	3
677.027282714844	645.344055175781	29.37886	filamin-A-like [Oncorhynchus mykiss]		1733.34	TVIQNPSGSVTDAVITDRR	TVIQNPSGSVTDAVITDRR	3	y	2	12	46.93	XP_021422847.1		False	22477.55078125	1	False	3
677.027282714844	556.308959960938	29.37886	filamin-A-like [Oncorhynchus mykiss]		1054.45	TVIQNPSGSVTDAVITDRR	TVIQNPSGSVTDAVITDRR	3	b	1	5	46.93	XP_021422847.1		False	22477.55078125	1	False	3
677.027282714844	643.3447265625	29.37886	filamin-A-like [Oncorhynchus mykiss]		930.29	TVIQNPSGSVTDAVITDRR	TVIQNPSGSVTDAVITDRR	3	y	3	18	46.93	XP_021422847.1		False	22477.55078125	1	False	3
677.027282714844	442.266021728516	29.37886	filamin-A-like [Oncorhynchus mykiss]		856.26	TVIQNPSGSVTDAVITDRR	TVIQNPSGSVTDAVITDRR	3	b	1	4	46.93	XP_021422847.1		False	22477.55078125	1	False	3
677.027282714844	491.926727294922	29.37886	filamin-A-like [Oncorhynchus mykiss]		754.17	TVIQNPSGSVTDAVITDRR	TVIQNPSGSVTDAVITDRR	3	y	3	14	46.93	XP_021422847.1		False	22477.55078125	1	False	3
677.027282714844	610.321899414063	29.37886	filamin-A-like [Oncorhynchus mykiss]		673	TVIQNPSGSVTDAVITDRR	TVIQNPSGSVTDAVITDRR	3	y	3	17	46.93	XP_021422847.1		False	22477.55078125	1	False	3
677.027282714844	1046.55883789063	29.37886	filamin-A-like [Oncorhynchus mykiss]		548.4	TVIQNPSGSVTDAVITDRR	TVIQNPSGSVTDAVITDRR	3	y	1	9	46.93	XP_021422847.1		False	22477.55078125	1	False	3
677.027282714844	573.317321777344	29.37886	filamin-A-like [Oncorhynchus mykiss]		529.08	TVIQNPSGSVTDAVITDRR	TVIQNPSGSVTDAVITDRR	3	y	2	10	46.93	XP_021422847.1		False	22477.55078125	1	False	3
677.027282714844	523.783081054688	29.37886	filamin-A-like [Oncorhynchus mykiss]		527	TVIQNPSGSVTDAVITDRR	TVIQNPSGSVTDAVITDRR	3	y	2	9	46.93	XP_021422847.1		False	22477.55078125	1	False	3
677.027282714844	616.833312988281	29.37886	filamin-A-like [Oncorhynchus mykiss]		490.26	TVIQNPSGSVTDAVITDRR	TVIQNPSGSVTDAVITDRR	3	y	2	11	46.93	XP_021422847.1		False	22477.55078125	1	False	3
677.027282714844	547.294677734375	29.37886	filamin-A-like [Oncorhynchus mykiss]		444.98	TVIQNPSGSVTDAVITDRR	TVIQNPSGSVTDAVITDRR	3	y	1	4	46.93	XP_021422847.1		False	22477.55078125	1	False	3
677.027282714844	945.51123046875	29.37886	filamin-A-like [Oncorhynchus mykiss]		386.89	TVIQNPSGSVTDAVITDRR	TVIQNPSGSVTDAVITDRR	3	y	1	8	46.93	XP_021422847.1		False	22477.55078125	1	False	3
677.027282714844	572.627197265625	29.37886	filamin-A-like [Oncorhynchus mykiss]		286.08	TVIQNPSGSVTDAVITDRR	TVIQNPSGSVTDAVITDRR	3	y	3	16	46.93	XP_021422847.1		False	22477.55078125	1	False	3
677.027282714844	380.227233886719	29.37886	filamin-A-like [Oncorhynchus mykiss]		285.09	TVIQNPSGSVTDAVITDRR	TVIQNPSGSVTDAVITDRR	3	y	2	6	46.93	XP_021422847.1		False	22477.55078125	1	False	3
677.027282714844	660.378723144531	29.37886	filamin-A-like [Oncorhynchus mykiss]		265.88	TVIQNPSGSVTDAVITDRR	TVIQNPSGSVTDAVITDRR	3	y	1	5	46.93	XP_021422847.1		False	22477.55078125	1	False	3
677.027282714844	1289.68078613281	29.37886	filamin-A-like [Oncorhynchus mykiss]		263.08	TVIQNPSGSVTDAVITDRR	TVIQNPSGSVTDAVITDRR	3	y	1	12	46.93	XP_021422847.1		False	22477.55078125	1	False	3
677.027282714844	424.213989257813	29.37886	filamin-A-like [Oncorhynchus mykiss]		245.25	TVIQNPSGSVTDAVITDRR	TVIQNPSGSVTDAVITDRR	3	b	3	13	46.93	XP_021422847.1		False	22477.55078125	1	False	3
677.027282714844	759.447143554688	29.37886	filamin-A-like [Oncorhynchus mykiss]		222.08	TVIQNPSGSVTDAVITDRR	TVIQNPSGSVTDAVITDRR	3	y	1	6	46.93	XP_021422847.1		False	22477.55078125	1	False	3
677.027282714844	677.027282714844	29.37886	filamin-A-like [Oncorhynchus mykiss]		204.07	TVIQNPSGSVTDAVITDRR	TVIQNPSGSVTDAVITDRR	3	y	3	19	46.93	XP_021422847.1		False	22477.55078125	1	False	3
677.027282714844	446.247009277344	29.37886	filamin-A-like [Oncorhynchus mykiss]		181.66	TVIQNPSGSVTDAVITDRR	TVIQNPSGSVTDAVITDRR	3	y	1	3	46.93	XP_021422847.1		False	22477.55078125	1	False	3
677.027282714844	600.298767089844	29.37886	filamin-A-like [Oncorhynchus mykiss]		166.18	TVIQNPSGSVTDAVITDRR	TVIQNPSGSVTDAVITDRR	3	b	2	12	46.93	XP_021422847.1		False	22477.55078125	1	False	3
677.027282714844	1145.62731933594	29.37886	filamin-A-like [Oncorhynchus mykiss]		165.15	TVIQNPSGSVTDAVITDRR	TVIQNPSGSVTDAVITDRR	3	y	1	10	46.93	XP_021422847.1		False	22477.55078125	1	False	3
677.027282714844	399.211242675781	29.37886	filamin-A-like [Oncorhynchus mykiss]		161.09	TVIQNPSGSVTDAVITDRR	TVIQNPSGSVTDAVITDRR	3	b	2	8	46.93	XP_021422847.1		False	22477.55078125	1	False	3
677.027282714844	964.513427734375	29.37886	filamin-A-like [Oncorhynchus mykiss]		121.01	TVIQNPSGSVTDAVITDRR	TVIQNPSGSVTDAVITDRR	3	y	2	18	46.93	XP_021422847.1		False	22477.55078125	1	False	3
677.027282714844	1473.765625	29.37886	filamin-A-like [Oncorhynchus mykiss]		102.25	TVIQNPSGSVTDAVITDRR	TVIQNPSGSVTDAVITDRR	3	y	1	14	46.93	XP_021422847.1		False	22477.55078125	1	False	3
525.588806152344	670.829406738281	28.38025	filamin-A-like [Oncorhynchus mykiss]		9419.96	YAPTEAGLHEMDIK	YAPTEAGLHEMDIK	3	y	2	12	45.16	XP_021422847.1		False	22044.4296875	0.998199999332428	False	3
525.588806152344	447.555328369141	28.38025	filamin-A-like [Oncorhynchus mykiss]		5429.91	YAPTEAGLHEMDIK	YAPTEAGLHEMDIK	3	y	3	12	45.16	XP_021422847.1		False	22044.4296875	0.998199999332428	False	3
525.588806152344	260.196868896484	28.38025	filamin-A-like [Oncorhynchus mykiss]		5366.93	YAPTEAGLHEMDIK	YAPTEAGLHEMDIK	3	y	1	2	45.16	XP_021422847.1		False	22044.4296875	0.998199999332428	False	3
525.588806152344	235.107711791992	28.38025	filamin-A-like [Oncorhynchus mykiss]		2630.14	YAPTEAGLHEMDIK	YAPTEAGLHEMDIK	3	b	1	2	45.16	XP_021422847.1		False	22044.4296875	0.998199999332428	False	3
525.588806152344	772.365783691406	28.38025	filamin-A-like [Oncorhynchus mykiss]		1836.09	YAPTEAGLHEMDIK	YAPTEAGLHEMDIK	3	y	1	6	45.16	XP_021422847.1		False	22044.4296875	0.998199999332428	False	3
525.588806152344	622.302978515625	28.38025	filamin-A-like [Oncorhynchus mykiss]		1478.13	YAPTEAGLHEMDIK	YAPTEAGLHEMDIK	3	y	2	11	45.16	XP_021422847.1		False	22044.4296875	0.998199999332428	False	3
525.588806152344	1013.50842285156	28.38025	filamin-A-like [Oncorhynchus mykiss]		1386.17	YAPTEAGLHEMDIK	YAPTEAGLHEMDIK	3	y	1	9	45.16	XP_021422847.1		False	22044.4296875	0.998199999332428	False	3
525.588806152344	1142.55102539063	28.38025	filamin-A-like [Oncorhynchus mykiss]		1370.73	YAPTEAGLHEMDIK	YAPTEAGLHEMDIK	3	y	1	10	45.16	XP_021422847.1		False	22044.4296875	0.998199999332428	False	3
525.588806152344	1243.59875488281	28.38025	filamin-A-like [Oncorhynchus mykiss]		1333.01	YAPTEAGLHEMDIK	YAPTEAGLHEMDIK	3	y	1	11	45.16	XP_021422847.1		False	22044.4296875	0.998199999332428	False	3
525.588806152344	942.471313476563	28.38025	filamin-A-like [Oncorhynchus mykiss]		1215.31	YAPTEAGLHEMDIK	YAPTEAGLHEMDIK	3	y	1	8	45.16	XP_021422847.1		False	22044.4296875	0.998199999332428	False	3
525.588806152344	635.306884765625	28.38025	filamin-A-like [Oncorhynchus mykiss]		1143	YAPTEAGLHEMDIK	YAPTEAGLHEMDIK	3	y	1	5	45.16	XP_021422847.1		False	22044.4296875	0.998199999332428	False	3
525.588806152344	706.347961425781	28.38025	filamin-A-like [Oncorhynchus mykiss]		1038	YAPTEAGLHEMDIK	YAPTEAGLHEMDIK	3	y	2	13	45.16	XP_021422847.1		False	22044.4296875	0.998199999332428	False	3
525.588806152344	885.449890136719	28.38025	filamin-A-like [Oncorhynchus mykiss]		590.17	YAPTEAGLHEMDIK	YAPTEAGLHEMDIK	3	y	1	7	45.16	XP_021422847.1		False	22044.4296875	0.998199999332428	False	3
525.588806152344	507.257873535156	28.38025	filamin-A-like [Oncorhynchus mykiss]		556.92	YAPTEAGLHEMDIK	YAPTEAGLHEMDIK	3	y	2	9	45.16	XP_021422847.1		False	22044.4296875	0.998199999332428	False	3
525.588806152344	506.264282226563	28.38025	filamin-A-like [Oncorhynchus mykiss]		549	YAPTEAGLHEMDIK	YAPTEAGLHEMDIK	3	y	1	4	45.16	XP_021422847.1		False	22044.4296875	0.998199999332428	False	3
525.588806152344	375.223815917969	28.38025	filamin-A-like [Oncorhynchus mykiss]		445.2	YAPTEAGLHEMDIK	YAPTEAGLHEMDIK	3	y	1	3	45.16	XP_021422847.1		False	22044.4296875	0.998199999332428	False	3
525.588806152344	571.779174804688	28.38025	filamin-A-like [Oncorhynchus mykiss]		416	YAPTEAGLHEMDIK	YAPTEAGLHEMDIK	3	y	2	10	45.16	XP_021422847.1		False	22044.4296875	0.998199999332428	False	3
525.588806152344	525.588806152344	28.38025	filamin-A-like [Oncorhynchus mykiss]		203	YAPTEAGLHEMDIK	YAPTEAGLHEMDIK	3	y	3	14	45.16	XP_021422847.1		False	22044.4296875	0.998199999332428	False	3
525.588806152344	386.6865234375	28.38025	filamin-A-like [Oncorhynchus mykiss]		182	YAPTEAGLHEMDIK	YAPTEAGLHEMDIK	3	y	2	6	45.16	XP_021422847.1		False	22044.4296875	0.998199999332428	False	3
525.588806152344	471.234375	28.38025	filamin-A-like [Oncorhynchus mykiss]		143	YAPTEAGLHEMDIK	YAPTEAGLHEMDIK	3	y	3	13	45.16	XP_021422847.1		False	22044.4296875	0.998199999332428	False	3
525.588806152344	471.739288330078	28.38025	filamin-A-like [Oncorhynchus mykiss]		142.08	YAPTEAGLHEMDIK	YAPTEAGLHEMDIK	3	y	2	8	45.16	XP_021422847.1		False	22044.4296875	0.998199999332428	False	3
525.588806152344	258.126770019531	28.38025	filamin-A-like [Oncorhynchus mykiss]		102	YAPTEAGLHEMDIK	YAPTEAGLHEMDIK	3	y	3	6	45.16	XP_021422847.1		False	22044.4296875	0.998199999332428	False	3
765.902893066406	843.475708007813	33.92055	filamin-A-like [Oncorhynchus mykiss]		24133.1	AYGPGIEPVGNVVMK	AYGPGIEPVGNVVMK	2	y	1	8	54.98	XP_021422847.1		False	21814.150390625	1	False	3
765.902893066406	972.518249511719	33.92055	filamin-A-like [Oncorhynchus mykiss]		13919	AYGPGIEPVGNVVMK	AYGPGIEPVGNVVMK	2	y	1	9	54.98	XP_021422847.1		False	21814.150390625	1	False	3
765.902893066406	647.3544921875	33.92055	filamin-A-like [Oncorhynchus mykiss]		4080.08	AYGPGIEPVGNVVMK	AYGPGIEPVGNVVMK	2	y	1	6	54.98	XP_021422847.1		False	21814.150390625	1	False	3
765.902893066406	1142.62377929688	33.92055	filamin-A-like [Oncorhynchus mykiss]		3474.94	AYGPGIEPVGNVVMK	AYGPGIEPVGNVVMK	2	y	1	11	54.98	XP_021422847.1		False	21814.150390625	1	False	3
765.902893066406	620.341918945313	33.92055	filamin-A-like [Oncorhynchus mykiss]		3471.04	AYGPGIEPVGNVVMK	AYGPGIEPVGNVVMK	2	y	2	12	54.98	XP_021422847.1		False	21814.150390625	1	False	3
765.902893066406	648.852661132813	33.92055	filamin-A-like [Oncorhynchus mykiss]		2611	AYGPGIEPVGNVVMK	AYGPGIEPVGNVVMK	2	y	2	13	54.98	XP_021422847.1		False	21814.150390625	1	False	3
765.902893066406	1085.60229492188	33.92055	filamin-A-like [Oncorhynchus mykiss]		2305	AYGPGIEPVGNVVMK	AYGPGIEPVGNVVMK	2	y	1	10	54.98	XP_021422847.1		False	21814.150390625	1	False	3
765.902893066406	278.153289794922	33.92055	filamin-A-like [Oncorhynchus mykiss]		2060.01	AYGPGIEPVGNVVMK	AYGPGIEPVGNVVMK	2	y	1	2	54.98	XP_021422847.1		False	21814.150390625	1	False	3
765.902893066406	377.221710205078	33.92055	filamin-A-like [Oncorhynchus mykiss]		2021.16	AYGPGIEPVGNVVMK	AYGPGIEPVGNVVMK	2	y	1	3	54.98	XP_021422847.1		False	21814.150390625	1	False	3
765.902893066406	1296.69799804688	33.92055	filamin-A-like [Oncorhynchus mykiss]		1950.44	AYGPGIEPVGNVVMK	AYGPGIEPVGNVVMK	2	y	1	13	54.98	XP_021422847.1		False	21814.150390625	1	False	3
765.902893066406	1239.67651367188	33.92055	filamin-A-like [Oncorhynchus mykiss]		1882.98	AYGPGIEPVGNVVMK	AYGPGIEPVGNVVMK	2	y	1	12	54.98	XP_021422847.1		False	21814.150390625	1	False	3
765.902893066406	559.287475585938	33.92055	filamin-A-like [Oncorhynchus mykiss]		1778.91	AYGPGIEPVGNVVMK	AYGPGIEPVGNVVMK	2	b	1	6	54.98	XP_021422847.1		False	21814.150390625	1	False	3
765.902893066406	688.330078125	33.92055	filamin-A-like [Oncorhynchus mykiss]		1147.09	AYGPGIEPVGNVVMK	AYGPGIEPVGNVVMK	2	b	1	7	54.98	XP_021422847.1		False	21814.150390625	1	False	3
765.902893066406	446.203399658203	33.92055	filamin-A-like [Oncorhynchus mykiss]		1092.77	AYGPGIEPVGNVVMK	AYGPGIEPVGNVVMK	2	b	1	5	54.98	XP_021422847.1		False	21814.150390625	1	False	3
765.902893066406	235.107711791992	33.92055	filamin-A-like [Oncorhynchus mykiss]		919.08	AYGPGIEPVGNVVMK	AYGPGIEPVGNVVMK	2	b	1	2	54.98	XP_021422847.1		False	21814.150390625	1	False	3
765.902893066406	590.333068847656	33.92055	filamin-A-like [Oncorhynchus mykiss]		800.92	AYGPGIEPVGNVVMK	AYGPGIEPVGNVVMK	2	y	1	5	54.98	XP_021422847.1		False	21814.150390625	1	False	3
765.902893066406	746.422912597656	33.92055	filamin-A-like [Oncorhynchus mykiss]		774.03	AYGPGIEPVGNVVMK	AYGPGIEPVGNVVMK	2	y	1	7	54.98	XP_021422847.1		False	21814.150390625	1	False	3
765.902893066406	292.129180908203	33.92055	filamin-A-like [Oncorhynchus mykiss]		774	AYGPGIEPVGNVVMK	AYGPGIEPVGNVVMK	2	b	1	3	54.98	XP_021422847.1		False	21814.150390625	1	False	3
765.902893066406	422.241485595703	33.92055	filamin-A-like [Oncorhynchus mykiss]		761.97	AYGPGIEPVGNVVMK	AYGPGIEPVGNVVMK	2	y	2	8	54.98	XP_021422847.1		False	21814.150390625	1	False	3
765.902893066406	476.290130615234	33.92055	filamin-A-like [Oncorhynchus mykiss]		751	AYGPGIEPVGNVVMK	AYGPGIEPVGNVVMK	2	y	1	4	54.98	XP_021422847.1		False	21814.150390625	1	False	3
765.902893066406	627.329895019531	33.92055	filamin-A-like [Oncorhynchus mykiss]		469.14	AYGPGIEPVGNVVMK	AYGPGIEPVGNVVMK	2	b	2	13	54.98	XP_021422847.1		False	21814.150390625	1	False	3
765.902893066406	280.147369384766	33.92055	filamin-A-like [Oncorhynchus mykiss]		408.05	AYGPGIEPVGNVVMK	AYGPGIEPVGNVVMK	2	b	2	6	54.98	XP_021422847.1		False	21814.150390625	1	False	3
765.902893066406	1154.58410644531	33.92055	filamin-A-like [Oncorhynchus mykiss]		387.25	AYGPGIEPVGNVVMK	AYGPGIEPVGNVVMK	2	b	1	12	54.98	XP_021422847.1		False	21814.150390625	1	False	3
765.902893066406	1055.515625	33.92055	filamin-A-like [Oncorhynchus mykiss]		365.14	AYGPGIEPVGNVVMK	AYGPGIEPVGNVVMK	2	b	1	11	54.98	XP_021422847.1		False	21814.150390625	1	False	3
765.902893066406	756.897583007813	33.92055	filamin-A-like [Oncorhynchus mykiss]		279.17	AYGPGIEPVGNVVMK	AYGPGIEPVGNVVMK	2	b	2	15	54.98	XP_021422847.1		False	21814.150390625	1	False	3
765.902893066406	765.902893066406	33.92055	filamin-A-like [Oncorhynchus mykiss]		277.76	AYGPGIEPVGNVVMK	AYGPGIEPVGNVVMK	2	y	2	15	54.98	XP_021422847.1		False	21814.150390625	1	False	3
765.902893066406	884.451232910156	33.92055	filamin-A-like [Oncorhynchus mykiss]		262	AYGPGIEPVGNVVMK	AYGPGIEPVGNVVMK	2	b	1	9	54.98	XP_021422847.1		False	21814.150390625	1	False	3
765.902893066406	389.181945800781	33.92055	filamin-A-like [Oncorhynchus mykiss]		243	AYGPGIEPVGNVVMK	AYGPGIEPVGNVVMK	2	b	1	4	54.98	XP_021422847.1		False	21814.150390625	1	False	3
765.902893066406	1253.65246582031	33.92055	filamin-A-like [Oncorhynchus mykiss]		229.01	AYGPGIEPVGNVVMK	AYGPGIEPVGNVVMK	2	b	1	13	54.98	XP_021422847.1		False	21814.150390625	1	False	3
765.902893066406	941.472717285156	33.92055	filamin-A-like [Oncorhynchus mykiss]		120	AYGPGIEPVGNVVMK	AYGPGIEPVGNVVMK	2	b	1	10	54.98	XP_021422847.1		False	21814.150390625	1	False	3
898.474182128906	1331.71398925781	43.41579	filamin-A-like [Oncorhynchus mykiss]		33844.7	VTYTPMAPGNYLISIR	VTYTPMAPGNYLISIR	2	y	1	12	71.81	XP_021422847.1		False	21068.23046875	1	False	3
898.474182128906	1032.58361816406	43.41579	filamin-A-like [Oncorhynchus mykiss]		30760	VTYTPMAPGNYLISIR	VTYTPMAPGNYLISIR	2	y	1	9	71.81	XP_021422847.1		False	21068.23046875	1	False	3
898.474182128906	1103.62072753906	43.41579	filamin-A-like [Oncorhynchus mykiss]		8278.73	VTYTPMAPGNYLISIR	VTYTPMAPGNYLISIR	2	y	1	10	71.81	XP_021422847.1		False	21068.23046875	1	False	3
898.474182128906	1234.66125488281	43.41579	filamin-A-like [Oncorhynchus mykiss]		3890.62	VTYTPMAPGNYLISIR	VTYTPMAPGNYLISIR	2	y	1	11	71.81	XP_021422847.1		False	21068.23046875	1	False	3
898.474182128906	201.12336730957	43.41579	filamin-A-like [Oncorhynchus mykiss]		3856.16	VTYTPMAPGNYLISIR	VTYTPMAPGNYLISIR	2	b	1	2	71.81	XP_021422847.1		False	21068.23046875	1	False	3
898.474182128906	1432.76171875	43.41579	filamin-A-like [Oncorhynchus mykiss]		2663.48	VTYTPMAPGNYLISIR	VTYTPMAPGNYLISIR	2	y	1	13	71.81	XP_021422847.1		False	21068.23046875	1	False	3
898.474182128906	935.530883789063	43.41579	filamin-A-like [Oncorhynchus mykiss]		2142.13	VTYTPMAPGNYLISIR	VTYTPMAPGNYLISIR	2	y	1	8	71.81	XP_021422847.1		False	21068.23046875	1	False	3
898.474182128906	375.235046386719	43.41579	filamin-A-like [Oncorhynchus mykiss]		1816.26	VTYTPMAPGNYLISIR	VTYTPMAPGNYLISIR	2	y	1	3	71.81	XP_021422847.1		False	21068.23046875	1	False	3
898.474182128906	465.234375	43.41579	filamin-A-like [Oncorhynchus mykiss]		1795.47	VTYTPMAPGNYLISIR	VTYTPMAPGNYLISIR	2	b	1	4	71.81	XP_021422847.1		False	21068.23046875	1	False	3
898.474182128906	666.360656738281	43.41579	filamin-A-like [Oncorhynchus mykiss]		1590	VTYTPMAPGNYLISIR	VTYTPMAPGNYLISIR	2	y	2	12	71.81	XP_021422847.1		False	21068.23046875	1	False	3
898.474182128906	601.403198242188	43.41579	filamin-A-like [Oncorhynchus mykiss]		1205	VTYTPMAPGNYLISIR	VTYTPMAPGNYLISIR	2	y	1	5	71.81	XP_021422847.1		False	21068.23046875	1	False	3
898.474182128906	488.319122314453	43.41579	filamin-A-like [Oncorhynchus mykiss]		1192.28	VTYTPMAPGNYLISIR	VTYTPMAPGNYLISIR	2	y	1	4	71.81	XP_021422847.1		False	21068.23046875	1	False	3
898.474182128906	764.466491699219	43.41579	filamin-A-like [Oncorhynchus mykiss]		788.69	VTYTPMAPGNYLISIR	VTYTPMAPGNYLISIR	2	y	1	6	71.81	XP_021422847.1		False	21068.23046875	1	False	3
898.474182128906	552.314025878906	43.41579	filamin-A-like [Oncorhynchus mykiss]		754.22	VTYTPMAPGNYLISIR	VTYTPMAPGNYLISIR	2	y	2	10	71.81	XP_021422847.1		False	21068.23046875	1	False	3
898.474182128906	764.36474609375	43.41579	filamin-A-like [Oncorhynchus mykiss]		712.08	VTYTPMAPGNYLISIR	VTYTPMAPGNYLISIR	2	b	1	7	71.81	XP_021422847.1		False	21068.23046875	1	False	3
898.474182128906	516.795471191406	43.41579	filamin-A-like [Oncorhynchus mykiss]		572.49	VTYTPMAPGNYLISIR	VTYTPMAPGNYLISIR	2	y	2	9	71.81	XP_021422847.1		False	21068.23046875	1	False	3
898.474182128906	878.509399414063	43.41579	filamin-A-like [Oncorhynchus mykiss]		510	VTYTPMAPGNYLISIR	VTYTPMAPGNYLISIR	2	y	1	7	71.81	XP_021422847.1		False	21068.23046875	1	False	3
898.474182128906	364.186706542969	43.41579	filamin-A-like [Oncorhynchus mykiss]		428.17	VTYTPMAPGNYLISIR	VTYTPMAPGNYLISIR	2	b	1	3	71.81	XP_021422847.1		False	21068.23046875	1	False	3
898.474182128906	288.203002929688	43.41579	filamin-A-like [Oncorhynchus mykiss]		368.98	VTYTPMAPGNYLISIR	VTYTPMAPGNYLISIR	2	y	1	2	71.81	XP_021422847.1		False	21068.23046875	1	False	3
898.474182128906	693.32763671875	43.41579	filamin-A-like [Oncorhynchus mykiss]		290.61	VTYTPMAPGNYLISIR	VTYTPMAPGNYLISIR	2	b	1	6	71.81	XP_021422847.1		False	21068.23046875	1	False	3
898.474182128906	716.884460449219	43.41579	filamin-A-like [Oncorhynchus mykiss]		241	VTYTPMAPGNYLISIR	VTYTPMAPGNYLISIR	2	y	2	13	71.81	XP_021422847.1		False	21068.23046875	1	False	3
898.474182128906	562.287109375	43.41579	filamin-A-like [Oncorhynchus mykiss]		221	VTYTPMAPGNYLISIR	VTYTPMAPGNYLISIR	2	b	1	5	71.81	XP_021422847.1		False	21068.23046875	1	False	3
898.474182128906	889.468933105469	43.41579	filamin-A-like [Oncorhynchus mykiss]		183.14	VTYTPMAPGNYLISIR	VTYTPMAPGNYLISIR	2	b	2	16	71.81	XP_021422847.1		False	21068.23046875	1	False	3
898.474182128906	1421.71337890625	43.41579	filamin-A-like [Oncorhynchus mykiss]		40	VTYTPMAPGNYLISIR	VTYTPMAPGNYLISIR	2	b	1	13	71.81	XP_021422847.1		False	21068.23046875	1	False	3
559.300048828125	853.481811523438	37.40722	filamin-A-like [Oncorhynchus mykiss]		25428	TYSVFYIPK	TYSVFYIPK	2	y	1	7	61.16	XP_021422847.1		False	20733.30078125	1	False	3
559.300048828125	244.165573120117	37.40722	filamin-A-like [Oncorhynchus mykiss]		12101	TYSVFYIPK	TYSVFYIPK	2	y	1	2	61.16	XP_021422847.1		False	20733.30078125	1	False	3
559.300048828125	334.1943359375	37.40722	filamin-A-like [Oncorhynchus mykiss]		7692.31	TYSVFYIPK	TYSVFYIPK	2	y	2	5	61.16	XP_021422847.1		False	20733.30078125	1	False	3
559.300048828125	667.38134765625	37.40722	filamin-A-like [Oncorhynchus mykiss]		6659	TYSVFYIPK	TYSVFYIPK	2	y	1	5	61.16	XP_021422847.1		False	20733.30078125	1	False	3
559.300048828125	265.118286132813	37.40722	filamin-A-like [Oncorhynchus mykiss]		6154	TYSVFYIPK	TYSVFYIPK	2	b	1	2	61.16	XP_021422847.1		False	20733.30078125	1	False	3
559.300048828125	766.449768066406	37.40722	filamin-A-like [Oncorhynchus mykiss]		3533.79	TYSVFYIPK	TYSVFYIPK	2	y	1	6	61.16	XP_021422847.1		False	20733.30078125	1	False	3
559.300048828125	357.249633789063	37.40722	filamin-A-like [Oncorhynchus mykiss]		2020	TYSVFYIPK	TYSVFYIPK	2	y	1	3	61.16	XP_021422847.1		False	20733.30078125	1	False	3
559.300048828125	352.150299072266	37.40722	filamin-A-like [Oncorhynchus mykiss]		1986.27	TYSVFYIPK	TYSVFYIPK	2	b	1	3	61.16	XP_021422847.1		False	20733.30078125	1	False	3
559.300048828125	520.31298828125	37.40722	filamin-A-like [Oncorhynchus mykiss]		1590.08	TYSVFYIPK	TYSVFYIPK	2	y	1	4	61.16	XP_021422847.1		False	20733.30078125	1	False	3
559.300048828125	550.294738769531	37.40722	filamin-A-like [Oncorhynchus mykiss]		1357.91	TYSVFYIPK	TYSVFYIPK	2	b	2	9	61.16	XP_021422847.1		False	20733.30078125	1	False	3
559.300048828125	1016.54516601563	37.40722	filamin-A-like [Oncorhynchus mykiss]		1214.63	TYSVFYIPK	TYSVFYIPK	2	y	1	8	61.16	XP_021422847.1		False	20733.30078125	1	False	3
559.300048828125	451.218719482422	37.40722	filamin-A-like [Oncorhynchus mykiss]		367.15	TYSVFYIPK	TYSVFYIPK	2	b	1	4	61.16	XP_021422847.1		False	20733.30078125	1	False	3
559.300048828125	559.300048828125	37.40722	filamin-A-like [Oncorhynchus mykiss]		351.26	TYSVFYIPK	TYSVFYIPK	2	y	2	9	61.16	XP_021422847.1		False	20733.30078125	1	False	3
559.300048828125	508.776214599609	37.40722	filamin-A-like [Oncorhynchus mykiss]		223	TYSVFYIPK	TYSVFYIPK	2	y	2	8	61.16	XP_021422847.1		False	20733.30078125	1	False	3
559.300048828125	761.350463867188	37.40722	filamin-A-like [Oncorhynchus mykiss]		150.86	TYSVFYIPK	TYSVFYIPK	2	b	1	6	61.16	XP_021422847.1		False	20733.30078125	1	False	3
441.578704833984	870.458068847656	33.4692	filamin-A-like [Oncorhynchus mykiss]		18765.54	LPEIPIHNFSR	LPEIPIHNFSR	3	y	1	7	54.18	XP_021422847.1		False	20646.810546875	1	False	3
441.578704833984	403.884002685547	33.4692	filamin-A-like [Oncorhynchus mykiss]		15653	LPEIPIHNFSR	LPEIPIHNFSR	3	y	3	10	54.18	XP_021422847.1		False	20646.810546875	1	False	3
441.578704833984	441.578704833984	33.4692	filamin-A-like [Oncorhynchus mykiss]		12112.51	LPEIPIHNFSR	LPEIPIHNFSR	3	y	3	11	54.18	XP_021422847.1		False	20646.810546875	1	False	3
441.578704833984	605.322387695313	33.4692	filamin-A-like [Oncorhynchus mykiss]		8805.6	LPEIPIHNFSR	LPEIPIHNFSR	3	y	2	10	54.18	XP_021422847.1		False	20646.810546875	1	False	3
441.578704833984	523.262329101563	33.4692	filamin-A-like [Oncorhynchus mykiss]		8245.45	LPEIPIHNFSR	LPEIPIHNFSR	3	y	1	4	54.18	XP_021422847.1		False	20646.810546875	1	False	3
441.578704833984	435.732666015625	33.4692	filamin-A-like [Oncorhynchus mykiss]		7820	LPEIPIHNFSR	LPEIPIHNFSR	3	y	2	7	54.18	XP_021422847.1		False	20646.810546875	1	False	3
441.578704833984	660.321228027344	33.4692	filamin-A-like [Oncorhynchus mykiss]		7391.8	LPEIPIHNFSR	LPEIPIHNFSR	3	y	1	5	54.18	XP_021422847.1		False	20646.810546875	1	False	3
441.578704833984	340.186706542969	33.4692	filamin-A-like [Oncorhynchus mykiss]		4456.74	LPEIPIHNFSR	LPEIPIHNFSR	3	b	1	3	54.18	XP_021422847.1		False	20646.810546875	1	False	3
441.578704833984	492.274688720703	33.4692	filamin-A-like [Oncorhynchus mykiss]		3745	LPEIPIHNFSR	LPEIPIHNFSR	3	y	2	8	54.18	XP_021422847.1		False	20646.810546875	1	False	3
441.578704833984	330.664245605469	33.4692	filamin-A-like [Oncorhynchus mykiss]		2966	LPEIPIHNFSR	LPEIPIHNFSR	3	y	2	5	54.18	XP_021422847.1		False	20646.810546875	1	False	3
441.578704833984	556.796020507813	33.4692	filamin-A-like [Oncorhynchus mykiss]		2753	LPEIPIHNFSR	LPEIPIHNFSR	3	y	2	9	54.18	XP_021422847.1		False	20646.810546875	1	False	3
441.578704833984	773.4052734375	33.4692	filamin-A-like [Oncorhynchus mykiss]		2632	LPEIPIHNFSR	LPEIPIHNFSR	3	y	1	6	54.18	XP_021422847.1		False	20646.810546875	1	False	3
441.578704833984	409.219390869141	33.4692	filamin-A-like [Oncorhynchus mykiss]		1761.78	LPEIPIHNFSR	LPEIPIHNFSR	3	y	1	3	54.18	XP_021422847.1		False	20646.810546875	1	False	3
441.578704833984	211.144104003906	33.4692	filamin-A-like [Oncorhynchus mykiss]		1694.8	LPEIPIHNFSR	LPEIPIHNFSR	3	b	1	2	54.18	XP_021422847.1		False	20646.810546875	1	False	3
441.578704833984	550.323547363281	33.4692	filamin-A-like [Oncorhynchus mykiss]		1457.51	LPEIPIHNFSR	LPEIPIHNFSR	3	b	1	5	54.18	XP_021422847.1		False	20646.810546875	1	False	3
441.578704833984	983.542114257813	33.4692	filamin-A-like [Oncorhynchus mykiss]		965.07	LPEIPIHNFSR	LPEIPIHNFSR	3	y	1	8	54.18	XP_021422847.1		False	20646.810546875	1	False	3
441.578704833984	663.407592773438	33.4692	filamin-A-like [Oncorhynchus mykiss]		637.09	LPEIPIHNFSR	LPEIPIHNFSR	3	b	1	6	54.18	XP_021422847.1		False	20646.810546875	1	False	3
441.578704833984	1112.58471679688	33.4692	filamin-A-like [Oncorhynchus mykiss]		467.17	LPEIPIHNFSR	LPEIPIHNFSR	3	y	1	9	54.18	XP_021422847.1		False	20646.810546875	1	False	3
441.578704833984	387.206298828125	33.4692	filamin-A-like [Oncorhynchus mykiss]		428.07	LPEIPIHNFSR	LPEIPIHNFSR	3	y	2	6	54.18	XP_021422847.1		False	20646.810546875	1	False	3
441.578704833984	453.270751953125	33.4692	filamin-A-like [Oncorhynchus mykiss]		418.42	LPEIPIHNFSR	LPEIPIHNFSR	3	b	1	4	54.18	XP_021422847.1		False	20646.810546875	1	False	3
441.578704833984	262.134796142578	33.4692	filamin-A-like [Oncorhynchus mykiss]		385.09	LPEIPIHNFSR	LPEIPIHNFSR	3	y	2	4	54.18	XP_021422847.1		False	20646.810546875	1	False	3
441.578704833984	400.736877441406	33.4692	filamin-A-like [Oncorhynchus mykiss]		306.09	LPEIPIHNFSR	LPEIPIHNFSR	3	b	2	7	54.18	XP_021422847.1		False	20646.810546875	1	False	3
613.288391113281	823.394470214844	24.03038	filamin-A-like [Oncorhynchus mykiss]		17906.54	EATTDFTVDAR	EATTDFTVDAR	2	y	1	7	37.45	XP_021422847.1		False	19028.25	0.999700009822845	False	3
613.288391113281	708.367492675781	24.03038	filamin-A-like [Oncorhynchus mykiss]		16205	EATTDFTVDAR	EATTDFTVDAR	2	y	1	6	37.45	XP_021422847.1		False	19028.25	0.999700009822845	False	3
613.288391113281	561.299072265625	24.03038	filamin-A-like [Oncorhynchus mykiss]		13436.23	EATTDFTVDAR	EATTDFTVDAR	2	y	1	5	37.45	XP_021422847.1		False	19028.25	0.999700009822845	False	3
613.288391113281	924.442138671875	24.03038	filamin-A-like [Oncorhynchus mykiss]		11933.15	EATTDFTVDAR	EATTDFTVDAR	2	y	1	8	37.45	XP_021422847.1		False	19028.25	0.999700009822845	False	3
613.288391113281	246.156066894531	24.03038	filamin-A-like [Oncorhynchus mykiss]		11524.19	EATTDFTVDAR	EATTDFTVDAR	2	y	1	2	37.45	XP_021422847.1		False	19028.25	0.999700009822845	False	3
613.288391113281	1025.48986816406	24.03038	filamin-A-like [Oncorhynchus mykiss]		8874.17	EATTDFTVDAR	EATTDFTVDAR	2	y	1	9	37.45	XP_021422847.1		False	19028.25	0.999700009822845	False	3
613.288391113281	460.251434326172	24.03038	filamin-A-like [Oncorhynchus mykiss]		4541.1	EATTDFTVDAR	EATTDFTVDAR	2	y	1	4	37.45	XP_021422847.1		False	19028.25	0.999700009822845	False	3
613.288391113281	361.183013916016	24.03038	filamin-A-like [Oncorhynchus mykiss]		3838	EATTDFTVDAR	EATTDFTVDAR	2	y	1	3	37.45	XP_021422847.1		False	19028.25	0.999700009822845	False	3
613.288391113281	201.086990356445	24.03038	filamin-A-like [Oncorhynchus mykiss]		2182	EATTDFTVDAR	EATTDFTVDAR	2	b	1	2	37.45	XP_021422847.1		False	19028.25	0.999700009822845	False	3
613.288391113281	302.134674072266	24.03038	filamin-A-like [Oncorhynchus mykiss]		1036.24	EATTDFTVDAR	EATTDFTVDAR	2	b	1	3	37.45	XP_021422847.1		False	19028.25	0.999700009822845	False	3
613.288391113281	513.24853515625	24.03038	filamin-A-like [Oncorhynchus mykiss]		630	EATTDFTVDAR	EATTDFTVDAR	2	y	2	9	37.45	XP_021422847.1		False	19028.25	0.999700009822845	False	3
613.288391113281	518.209289550781	24.03038	filamin-A-like [Oncorhynchus mykiss]		590.17	EATTDFTVDAR	EATTDFTVDAR	2	b	1	5	37.45	XP_021422847.1		False	19028.25	0.999700009822845	False	3
613.288391113281	1096.52697753906	24.03038	filamin-A-like [Oncorhynchus mykiss]		509.03	EATTDFTVDAR	EATTDFTVDAR	2	y	1	10	37.45	XP_021422847.1		False	19028.25	0.999700009822845	False	3
613.288391113281	604.283142089844	24.03038	filamin-A-like [Oncorhynchus mykiss]		407	EATTDFTVDAR	EATTDFTVDAR	2	b	2	11	37.45	XP_021422847.1		False	19028.25	0.999700009822845	False	3
613.288391113281	403.182342529297	24.03038	filamin-A-like [Oncorhynchus mykiss]		385.17	EATTDFTVDAR	EATTDFTVDAR	2	b	1	4	37.45	XP_021422847.1		False	19028.25	0.999700009822845	False	3
613.288391113281	613.288391113281	24.03038	filamin-A-like [Oncorhynchus mykiss]		237.48	EATTDFTVDAR	EATTDFTVDAR	2	y	2	11	37.45	XP_021422847.1		False	19028.25	0.999700009822845	False	3
613.288391113281	980.420715332031	24.03038	filamin-A-like [Oncorhynchus mykiss]		182	EATTDFTVDAR	EATTDFTVDAR	2	b	1	9	37.45	XP_021422847.1		False	19028.25	0.999700009822845	False	3
613.288391113281	766.325378417969	24.03038	filamin-A-like [Oncorhynchus mykiss]		107.49	EATTDFTVDAR	EATTDFTVDAR	2	b	1	7	37.45	XP_021422847.1		False	19028.25	0.999700009822845	False	3
456.761077880859	799.430847167969	19.66923	filamin-A-like [Oncorhynchus mykiss]		43654.09	IGLEAGPQK	IGLEAGPQK	2	y	1	8	29.72	XP_021422847.1		False	18680.900390625	1	False	3
456.761077880859	629.325317382813	19.66923	filamin-A-like [Oncorhynchus mykiss]		14384.77	IGLEAGPQK	IGLEAGPQK	2	y	1	6	29.72	XP_021422847.1		False	18680.900390625	1	False	3
456.761077880859	456.761077880859	19.66923	filamin-A-like [Oncorhynchus mykiss]		13737.06	IGLEAGPQK	IGLEAGPQK	2	y	2	9	29.72	XP_021422847.1		False	18680.900390625	1	False	3
456.761077880859	500.28271484375	19.66923	filamin-A-like [Oncorhynchus mykiss]		13376	IGLEAGPQK	IGLEAGPQK	2	y	1	5	29.72	XP_021422847.1		False	18680.900390625	1	False	3
456.761077880859	742.409362792969	19.66923	filamin-A-like [Oncorhynchus mykiss]		12199	IGLEAGPQK	IGLEAGPQK	2	y	1	7	29.72	XP_021422847.1		False	18680.900390625	1	False	3
456.761077880859	429.24560546875	19.66923	filamin-A-like [Oncorhynchus mykiss]		8747.77	IGLEAGPQK	IGLEAGPQK	2	y	1	4	29.72	XP_021422847.1		False	18680.900390625	1	False	3
456.761077880859	372.224151611328	19.66923	filamin-A-like [Oncorhynchus mykiss]		5523.08	IGLEAGPQK	IGLEAGPQK	2	y	1	3	29.72	XP_021422847.1		False	18680.900390625	1	False	3
456.761077880859	284.196868896484	19.66923	filamin-A-like [Oncorhynchus mykiss]		1716	IGLEAGPQK	IGLEAGPQK	2	b	1	3	29.72	XP_021422847.1		False	18680.900390625	1	False	3
456.761077880859	413.239471435547	19.66923	filamin-A-like [Oncorhynchus mykiss]		1429.17	IGLEAGPQK	IGLEAGPQK	2	b	1	4	29.72	XP_021422847.1		False	18680.900390625	1	False	3
456.761077880859	371.708343505859	19.66923	filamin-A-like [Oncorhynchus mykiss]		1407	IGLEAGPQK	IGLEAGPQK	2	y	2	7	29.72	XP_021422847.1		False	18680.900390625	1	False	3
456.761077880859	766.409362792969	19.66923	filamin-A-like [Oncorhynchus mykiss]		1024.9	IGLEAGPQK	IGLEAGPQK	2	b	1	8	29.72	XP_021422847.1		False	18680.900390625	1	False	3
456.761077880859	484.276580810547	19.66923	filamin-A-like [Oncorhynchus mykiss]		857.5	IGLEAGPQK	IGLEAGPQK	2	b	1	5	29.72	XP_021422847.1		False	18680.900390625	1	False	3
456.761077880859	215.126449584961	19.66923	filamin-A-like [Oncorhynchus mykiss]		755.86	IGLEAGPQK	IGLEAGPQK	2	y	2	4	29.72	XP_021422847.1		False	18680.900390625	1	False	3
456.761077880859	275.17138671875	19.66923	filamin-A-like [Oncorhynchus mykiss]		447.92	IGLEAGPQK	IGLEAGPQK	2	y	1	2	29.72	XP_021422847.1		False	18680.900390625	1	False	3
456.761077880859	400.219055175781	19.66923	filamin-A-like [Oncorhynchus mykiss]		385	IGLEAGPQK	IGLEAGPQK	2	y	2	8	29.72	XP_021422847.1		False	18680.900390625	1	False	3
456.761077880859	541.298034667969	19.66923	filamin-A-like [Oncorhynchus mykiss]		345.08	IGLEAGPQK	IGLEAGPQK	2	b	1	6	29.72	XP_021422847.1		False	18680.900390625	1	False	3
456.761077880859	447.755798339844	19.66923	filamin-A-like [Oncorhynchus mykiss]		345	IGLEAGPQK	IGLEAGPQK	2	b	2	9	29.72	XP_021422847.1		False	18680.900390625	1	False	3
785.9072265625	1057.55236816406	29.10241	filamin-A-like [Oncorhynchus mykiss]		12702.92	GAGTGGLGLAVEGPSEAK	GAGTGGLGLAVEGPSEAK	2	y	1	11	46.44	XP_021422847.1		False	18442.240234375	1	False	3
785.9072265625	887.446899414063	29.10241	filamin-A-like [Oncorhynchus mykiss]		10867.06	GAGTGGLGLAVEGPSEAK	GAGTGGLGLAVEGPSEAK	2	y	1	9	46.44	XP_021422847.1		False	18442.240234375	1	False	3
785.9072265625	588.298767089844	29.10241	filamin-A-like [Oncorhynchus mykiss]		9405	GAGTGGLGLAVEGPSEAK	GAGTGGLGLAVEGPSEAK	2	y	1	6	46.44	XP_021422847.1		False	18442.240234375	1	False	3
785.9072265625	717.341369628906	29.10241	filamin-A-like [Oncorhynchus mykiss]		6843.88	GAGTGGLGLAVEGPSEAK	GAGTGGLGLAVEGPSEAK	2	y	1	7	46.44	XP_021422847.1		False	18442.240234375	1	False	3
785.9072265625	816.409790039063	29.10241	filamin-A-like [Oncorhynchus mykiss]		6435.08	GAGTGGLGLAVEGPSEAK	GAGTGGLGLAVEGPSEAK	2	y	1	8	46.44	XP_021422847.1		False	18442.240234375	1	False	3
785.9072265625	1284.67944335938	29.10241	filamin-A-like [Oncorhynchus mykiss]		4636.09	GAGTGGLGLAVEGPSEAK	GAGTGGLGLAVEGPSEAK	2	y	1	14	46.44	XP_021422847.1		False	18442.240234375	1	False	3
785.9072265625	1000.53094482422	29.10241	filamin-A-like [Oncorhynchus mykiss]		3878.9	GAGTGGLGLAVEGPSEAK	GAGTGGLGLAVEGPSEAK	2	y	1	10	46.44	XP_021422847.1		False	18442.240234375	1	False	3
785.9072265625	531.277282714844	29.10241	filamin-A-like [Oncorhynchus mykiss]		3770.09	GAGTGGLGLAVEGPSEAK	GAGTGGLGLAVEGPSEAK	2	y	1	5	46.44	XP_021422847.1		False	18442.240234375	1	False	3
785.9072265625	1227.65795898438	29.10241	filamin-A-like [Oncorhynchus mykiss]		3225.4	GAGTGGLGLAVEGPSEAK	GAGTGGLGLAVEGPSEAK	2	y	1	13	46.44	XP_021422847.1		False	18442.240234375	1	False	3
785.9072265625	1170.63647460938	29.10241	filamin-A-like [Oncorhynchus mykiss]		2571.9	GAGTGGLGLAVEGPSEAK	GAGTGGLGLAVEGPSEAK	2	y	1	12	46.44	XP_021422847.1		False	18442.240234375	1	False	3
785.9072265625	785.9072265625	29.10241	filamin-A-like [Oncorhynchus mykiss]		1005.8	GAGTGGLGLAVEGPSEAK	GAGTGGLGLAVEGPSEAK	2	y	2	18	46.44	XP_021422847.1		False	18442.240234375	1	False	3
785.9072265625	218.149917602539	29.10241	filamin-A-like [Oncorhynchus mykiss]		836.53	GAGTGGLGLAVEGPSEAK	GAGTGGLGLAVEGPSEAK	2	y	1	2	46.44	XP_021422847.1		False	18442.240234375	1	False	3
785.9072265625	755.404602050781	29.10241	filamin-A-like [Oncorhynchus mykiss]		777.2	GAGTGGLGLAVEGPSEAK	GAGTGGLGLAVEGPSEAK	2	b	1	10	46.44	XP_021422847.1		False	18442.240234375	1	False	3
785.9072265625	287.135009765625	29.10241	filamin-A-like [Oncorhynchus mykiss]		673	GAGTGGLGLAVEGPSEAK	GAGTGGLGLAVEGPSEAK	2	b	1	4	46.44	XP_021422847.1		False	18442.240234375	1	False	3
785.9072265625	854.473022460938	29.10241	filamin-A-like [Oncorhynchus mykiss]		665.65	GAGTGGLGLAVEGPSEAK	GAGTGGLGLAVEGPSEAK	2	b	1	11	46.44	XP_021422847.1		False	18442.240234375	1	False	3
785.9072265625	776.901916503906	29.10241	filamin-A-like [Oncorhynchus mykiss]		659.18	GAGTGGLGLAVEGPSEAK	GAGTGGLGLAVEGPSEAK	2	b	2	18	46.44	XP_021422847.1		False	18442.240234375	1	False	3
785.9072265625	347.192504882813	29.10241	filamin-A-like [Oncorhynchus mykiss]		633.17	GAGTGGLGLAVEGPSEAK	GAGTGGLGLAVEGPSEAK	2	y	1	3	46.44	XP_021422847.1		False	18442.240234375	1	False	3
785.9072265625	514.261962890625	29.10241	filamin-A-like [Oncorhynchus mykiss]		548.91	GAGTGGLGLAVEGPSEAK	GAGTGGLGLAVEGPSEAK	2	b	1	7	46.44	XP_021422847.1		False	18442.240234375	1	False	3
785.9072265625	684.367492675781	29.10241	filamin-A-like [Oncorhynchus mykiss]		511.63	GAGTGGLGLAVEGPSEAK	GAGTGGLGLAVEGPSEAK	2	b	1	9	46.44	XP_021422847.1		False	18442.240234375	1	False	3
785.9072265625	983.515625	29.10241	filamin-A-like [Oncorhynchus mykiss]		456.22	GAGTGGLGLAVEGPSEAK	GAGTGGLGLAVEGPSEAK	2	b	1	12	46.44	XP_021422847.1		False	18442.240234375	1	False	3
785.9072265625	434.224548339844	29.10241	filamin-A-like [Oncorhynchus mykiss]		426.18	GAGTGGLGLAVEGPSEAK	GAGTGGLGLAVEGPSEAK	2	y	1	4	46.44	XP_021422847.1		False	18442.240234375	1	False	3
785.9072265625	401.177917480469	29.10241	filamin-A-like [Oncorhynchus mykiss]		393.23	GAGTGGLGLAVEGPSEAK	GAGTGGLGLAVEGPSEAK	2	b	1	6	46.44	XP_021422847.1		False	18442.240234375	1	False	3
785.9072265625	1442.74853515625	29.10241	filamin-A-like [Oncorhynchus mykiss]		353.12	GAGTGGLGLAVEGPSEAK	GAGTGGLGLAVEGPSEAK	2	y	1	16	46.44	XP_021422847.1		False	18442.240234375	1	False	3
785.9072265625	1385.72705078125	29.10241	filamin-A-like [Oncorhynchus mykiss]		345.23	GAGTGGLGLAVEGPSEAK	GAGTGGLGLAVEGPSEAK	2	y	1	15	46.44	XP_021422847.1		False	18442.240234375	1	False	3
785.9072265625	1353.66442871094	29.10241	filamin-A-like [Oncorhynchus mykiss]		268.01	GAGTGGLGLAVEGPSEAK	GAGTGGLGLAVEGPSEAK	2	b	1	16	46.44	XP_021422847.1		False	18442.240234375	1	False	3
785.9072265625	344.156463623047	29.10241	filamin-A-like [Oncorhynchus mykiss]		264	GAGTGGLGLAVEGPSEAK	GAGTGGLGLAVEGPSEAK	2	b	1	5	46.44	XP_021422847.1		False	18442.240234375	1	False	3
785.9072265625	693.3671875	29.10241	filamin-A-like [Oncorhynchus mykiss]		232.03	GAGTGGLGLAVEGPSEAK	GAGTGGLGLAVEGPSEAK	2	y	2	15	46.44	XP_021422847.1		False	18442.240234375	1	False	3
785.9072265625	721.8779296875	29.10241	filamin-A-like [Oncorhynchus mykiss]		223	GAGTGGLGLAVEGPSEAK	GAGTGGLGLAVEGPSEAK	2	y	2	16	46.44	XP_021422847.1		False	18442.240234375	1	False	3
785.9072265625	712.854431152344	29.10241	filamin-A-like [Oncorhynchus mykiss]		202	GAGTGGLGLAVEGPSEAK	GAGTGGLGLAVEGPSEAK	2	b	2	17	46.44	XP_021422847.1		False	18442.240234375	1	False	3
785.9072265625	1424.70153808594	29.10241	filamin-A-like [Oncorhynchus mykiss]		143.17	GAGTGGLGLAVEGPSEAK	GAGTGGLGLAVEGPSEAK	2	b	1	17	46.44	XP_021422847.1		False	18442.240234375	1	False	3
785.9072265625	571.283447265625	29.10241	filamin-A-like [Oncorhynchus mykiss]		142.39	GAGTGGLGLAVEGPSEAK	GAGTGGLGLAVEGPSEAK	2	b	1	8	46.44	XP_021422847.1		False	18442.240234375	1	False	3
785.9072265625	1040.537109375	29.10241	filamin-A-like [Oncorhynchus mykiss]		26.91	GAGTGGLGLAVEGPSEAK	GAGTGGLGLAVEGPSEAK	2	b	1	13	46.44	XP_021422847.1		False	18442.240234375	1	False	3
681.356628417969	1063.54187011719	30.43953	filamin-A-like [Oncorhynchus mykiss]		21647.43	ANIPQAFTVDASK	ANIPQAFTVDASK	2	y	1	10	48.81	XP_021422847.1		False	17784.0390625	0.999899983406067	False	3
681.356628417969	532.274536132813	30.43953	filamin-A-like [Oncorhynchus mykiss]		7921.56	ANIPQAFTVDASK	ANIPQAFTVDASK	2	y	2	10	48.81	XP_021422847.1		False	17784.0390625	0.999899983406067	False	3
681.356628417969	838.430480957031	30.43953	filamin-A-like [Oncorhynchus mykiss]		6293.22	ANIPQAFTVDASK	ANIPQAFTVDASK	2	y	1	8	48.81	XP_021422847.1		False	17784.0390625	0.999899983406067	False	3
681.356628417969	767.393371582031	30.43953	filamin-A-like [Oncorhynchus mykiss]		3526.05	ANIPQAFTVDASK	ANIPQAFTVDASK	2	y	1	7	48.81	XP_021422847.1		False	17784.0390625	0.999899983406067	False	3
681.356628417969	966.489074707031	30.43953	filamin-A-like [Oncorhynchus mykiss]		2884.37	ANIPQAFTVDASK	ANIPQAFTVDASK	2	y	1	9	48.81	XP_021422847.1		False	17784.0390625	0.999899983406067	False	3
681.356628417969	620.325012207031	30.43953	filamin-A-like [Oncorhynchus mykiss]		2563.09	ANIPQAFTVDASK	ANIPQAFTVDASK	2	y	1	6	48.81	XP_021422847.1		False	17784.0390625	0.999899983406067	False	3
681.356628417969	420.208892822266	30.43953	filamin-A-like [Oncorhynchus mykiss]		1895.08	ANIPQAFTVDASK	ANIPQAFTVDASK	2	y	1	4	48.81	XP_021422847.1		False	17784.0390625	0.999899983406067	False	3
681.356628417969	681.356628417969	30.43953	filamin-A-like [Oncorhynchus mykiss]		1497.08	ANIPQAFTVDASK	ANIPQAFTVDASK	2	y	2	13	48.81	XP_021422847.1		False	17784.0390625	0.999899983406067	False	3
681.356628417969	305.181945800781	30.43953	filamin-A-like [Oncorhynchus mykiss]		1494.91	ANIPQAFTVDASK	ANIPQAFTVDASK	2	y	1	3	48.81	XP_021422847.1		False	17784.0390625	0.999899983406067	False	3
681.356628417969	299.17138671875	30.43953	filamin-A-like [Oncorhynchus mykiss]		1163.26	ANIPQAFTVDASK	ANIPQAFTVDASK	2	b	1	3	48.81	XP_021422847.1		False	17784.0390625	0.999899983406067	False	3
681.356628417969	519.277282714844	30.43953	filamin-A-like [Oncorhynchus mykiss]		1002.07	ANIPQAFTVDASK	ANIPQAFTVDASK	2	y	1	5	48.81	XP_021422847.1		False	17784.0390625	0.999899983406067	False	3
681.356628417969	588.816589355469	30.43953	filamin-A-like [Oncorhynchus mykiss]		653.08	ANIPQAFTVDASK	ANIPQAFTVDASK	2	y	2	11	48.81	XP_021422847.1		False	17784.0390625	0.999899983406067	False	3
681.356628417969	234.144836425781	30.43953	filamin-A-like [Oncorhynchus mykiss]		652	ANIPQAFTVDASK	ANIPQAFTVDASK	2	y	1	2	48.81	XP_021422847.1		False	17784.0390625	0.999899983406067	False	3
681.356628417969	1176.62585449219	30.43953	filamin-A-like [Oncorhynchus mykiss]		509.09	ANIPQAFTVDASK	ANIPQAFTVDASK	2	y	1	11	48.81	XP_021422847.1		False	17784.0390625	0.999899983406067	False	3
681.356628417969	595.31982421875	30.43953	filamin-A-like [Oncorhynchus mykiss]		216.03	ANIPQAFTVDASK	ANIPQAFTVDASK	2	b	1	6	48.81	XP_021422847.1		False	17784.0390625	0.999899983406067	False	3
681.356628417969	742.388244628906	30.43953	filamin-A-like [Oncorhynchus mykiss]		156.16	ANIPQAFTVDASK	ANIPQAFTVDASK	2	b	1	7	48.81	XP_021422847.1		False	17784.0390625	0.999899983406067	False	3
471.264556884766	592.337707519531	18.30954	filamin-A-like [Oncorhynchus mykiss]		35536.14	VEPGLKPETSQVK	VEPGLKPETSQVK	3	y	2	11	27.31	XP_021422847.1		False	17738.900390625	1	False	3
471.264556884766	788.414855957031	18.30954	filamin-A-like [Oncorhynchus mykiss]		17343.32	VEPGLKPETSQVK	VEPGLKPETSQVK	3	y	1	7	27.31	XP_021422847.1		False	17738.900390625	1	False	3
471.264556884766	395.227569580078	18.30954	filamin-A-like [Oncorhynchus mykiss]		13932.41	VEPGLKPETSQVK	VEPGLKPETSQVK	3	y	3	11	27.31	XP_021422847.1		False	17738.900390625	1	False	3
471.264556884766	229.118286132813	18.30954	filamin-A-like [Oncorhynchus mykiss]		9222.33	VEPGLKPETSQVK	VEPGLKPETSQVK	3	b	1	2	27.31	XP_021422847.1		False	17738.900390625	1	False	3
471.264556884766	543.811340332031	18.30954	filamin-A-like [Oncorhynchus mykiss]		2660	VEPGLKPETSQVK	VEPGLKPETSQVK	3	y	2	10	27.31	XP_021422847.1		False	17738.900390625	1	False	3
471.264556884766	916.509826660156	18.30954	filamin-A-like [Oncorhynchus mykiss]		1999.48	VEPGLKPETSQVK	VEPGLKPETSQVK	3	y	1	8	27.31	XP_021422847.1		False	17738.900390625	1	False	3
471.264556884766	562.319519042969	18.30954	filamin-A-like [Oncorhynchus mykiss]		1691	VEPGLKPETSQVK	VEPGLKPETSQVK	3	y	1	5	27.31	XP_021422847.1		False	17738.900390625	1	False	3
471.264556884766	461.271820068359	18.30954	filamin-A-like [Oncorhynchus mykiss]		1241.43	VEPGLKPETSQVK	VEPGLKPETSQVK	3	y	1	4	27.31	XP_021422847.1		False	17738.900390625	1	False	3
471.264556884766	471.264556884766	18.30954	filamin-A-like [Oncorhynchus mykiss]		1114.27	VEPGLKPETSQVK	VEPGLKPETSQVK	3	y	3	13	27.31	XP_021422847.1		False	17738.900390625	1	False	3
471.264556884766	246.181213378906	18.30954	filamin-A-like [Oncorhynchus mykiss]		938.07	VEPGLKPETSQVK	VEPGLKPETSQVK	3	y	1	2	27.31	XP_021422847.1		False	17738.900390625	1	False	3
471.264556884766	458.758544921875	18.30954	filamin-A-like [Oncorhynchus mykiss]		740.82	VEPGLKPETSQVK	VEPGLKPETSQVK	3	y	2	8	27.31	XP_021422847.1		False	17738.900390625	1	False	3
471.264556884766	691.362121582031	18.30954	filamin-A-like [Oncorhynchus mykiss]		691	VEPGLKPETSQVK	VEPGLKPETSQVK	3	y	1	6	27.31	XP_021422847.1		False	17738.900390625	1	False	3
471.264556884766	1086.61535644531	18.30954	filamin-A-like [Oncorhynchus mykiss]		673.09	VEPGLKPETSQVK	VEPGLKPETSQVK	3	y	1	10	27.31	XP_021422847.1		False	17738.900390625	1	False	3
471.264556884766	656.859008789063	18.30954	filamin-A-like [Oncorhynchus mykiss]		632	VEPGLKPETSQVK	VEPGLKPETSQVK	3	y	2	12	27.31	XP_021422847.1		False	17738.900390625	1	False	3
471.264556884766	394.711059570313	18.30954	filamin-A-like [Oncorhynchus mykiss]		386	VEPGLKPETSQVK	VEPGLKPETSQVK	3	y	2	7	27.31	XP_021422847.1		False	17738.900390625	1	False	3
471.264556884766	515.300598144531	18.30954	filamin-A-like [Oncorhynchus mykiss]		285	VEPGLKPETSQVK	VEPGLKPETSQVK	3	y	2	9	27.31	XP_021422847.1		False	17738.900390625	1	False	3
471.264556884766	1029.59387207031	18.30954	filamin-A-like [Oncorhynchus mykiss]		206.31	VEPGLKPETSQVK	VEPGLKPETSQVK	3	y	1	9	27.31	XP_021422847.1		False	17738.900390625	1	False	3
471.264556884766	374.239807128906	18.30954	filamin-A-like [Oncorhynchus mykiss]		204.17	VEPGLKPETSQVK	VEPGLKPETSQVK	3	y	1	3	27.31	XP_021422847.1		False	17738.900390625	1	False	3
471.264556884766	1166.60522460938	18.30954	filamin-A-like [Oncorhynchus mykiss]		100	VEPGLKPETSQVK	VEPGLKPETSQVK	3	b	1	11	27.31	XP_021422847.1		False	17738.900390625	1	False	3
471.264556884766	389.539916992188	18.30954	filamin-A-like [Oncorhynchus mykiss]		41.72	VEPGLKPETSQVK	VEPGLKPETSQVK	3	b	3	11	27.31	XP_021422847.1		False	17738.900390625	1	False	3
782.896301269531	1144.62084960938	35.12226	filamin-A-like [Oncorhynchus mykiss]		12659.86	EAGYGGLSLSIEGPSK	EAGYGGLSLSIEGPSK	2	y	1	12	57.11	XP_021422847.1		False	17069.2109375	1	False	3
782.896301269531	917.493835449219	35.12226	filamin-A-like [Oncorhynchus mykiss]		10469.57	EAGYGGLSLSIEGPSK	EAGYGGLSLSIEGPSK	2	y	1	9	57.11	XP_021422847.1		False	17069.2109375	1	False	3
782.896301269531	717.377746582031	35.12226	filamin-A-like [Oncorhynchus mykiss]		7183.45	EAGYGGLSLSIEGPSK	EAGYGGLSLSIEGPSK	2	y	1	7	57.11	XP_021422847.1		False	17069.2109375	1	False	3
782.896301269531	388.219055175781	35.12226	filamin-A-like [Oncorhynchus mykiss]		6692.27	EAGYGGLSLSIEGPSK	EAGYGGLSLSIEGPSK	2	y	1	4	57.11	XP_021422847.1		False	17069.2109375	1	False	3
782.896301269531	1087.59936523438	35.12226	filamin-A-like [Oncorhynchus mykiss]		5499	EAGYGGLSLSIEGPSK	EAGYGGLSLSIEGPSK	2	y	1	11	57.11	XP_021422847.1		False	17069.2109375	1	False	3
782.896301269531	517.261657714844	35.12226	filamin-A-like [Oncorhynchus mykiss]		4906.65	EAGYGGLSLSIEGPSK	EAGYGGLSLSIEGPSK	2	y	1	5	57.11	XP_021422847.1		False	17069.2109375	1	False	3
782.896301269531	830.461791992188	35.12226	filamin-A-like [Oncorhynchus mykiss]		4083.45	EAGYGGLSLSIEGPSK	EAGYGGLSLSIEGPSK	2	y	1	8	57.11	XP_021422847.1		False	17069.2109375	1	False	3
782.896301269531	630.345703125	35.12226	filamin-A-like [Oncorhynchus mykiss]		2625.82	EAGYGGLSLSIEGPSK	EAGYGGLSLSIEGPSK	2	y	1	6	57.11	XP_021422847.1		False	17069.2109375	1	False	3
782.896301269531	1030.57788085938	35.12226	filamin-A-like [Oncorhynchus mykiss]		2150.58	EAGYGGLSLSIEGPSK	EAGYGGLSLSIEGPSK	2	y	1	10	57.11	XP_021422847.1		False	17069.2109375	1	False	3
782.896301269531	331.197601318359	35.12226	filamin-A-like [Oncorhynchus mykiss]		2020.37	EAGYGGLSLSIEGPSK	EAGYGGLSLSIEGPSK	2	y	1	3	57.11	XP_021422847.1		False	17069.2109375	1	False	3
782.896301269531	258.108459472656	35.12226	filamin-A-like [Oncorhynchus mykiss]		1615.44	EAGYGGLSLSIEGPSK	EAGYGGLSLSIEGPSK	2	b	1	3	57.11	XP_021422847.1		False	17069.2109375	1	False	3
782.896301269531	1364.70556640625	35.12226	filamin-A-like [Oncorhynchus mykiss]		1444.59	EAGYGGLSLSIEGPSK	EAGYGGLSLSIEGPSK	2	y	1	14	57.11	XP_021422847.1		False	17069.2109375	1	False	3
782.896301269531	1307.68420410156	35.12226	filamin-A-like [Oncorhynchus mykiss]		851.46	EAGYGGLSLSIEGPSK	EAGYGGLSLSIEGPSK	2	y	1	13	57.11	XP_021422847.1		False	17069.2109375	1	False	3
782.896301269531	201.086990356445	35.12226	filamin-A-like [Oncorhynchus mykiss]		725.14	EAGYGGLSLSIEGPSK	EAGYGGLSLSIEGPSK	2	b	1	2	57.11	XP_021422847.1		False	17069.2109375	1	False	3
782.896301269531	234.144836425781	35.12226	filamin-A-like [Oncorhynchus mykiss]		460.47	EAGYGGLSLSIEGPSK	EAGYGGLSLSIEGPSK	2	y	1	2	57.11	XP_021422847.1		False	17069.2109375	1	False	3
782.896301269531	648.298767089844	35.12226	filamin-A-like [Oncorhynchus mykiss]		419.49	EAGYGGLSLSIEGPSK	EAGYGGLSLSIEGPSK	2	b	1	7	57.11	XP_021422847.1		False	17069.2109375	1	False	3
782.896301269531	535.214721679688	35.12226	filamin-A-like [Oncorhynchus mykiss]		398.97	EAGYGGLSLSIEGPSK	EAGYGGLSLSIEGPSK	2	b	1	6	57.11	XP_021422847.1		False	17069.2109375	1	False	3
782.896301269531	421.171783447266	35.12226	filamin-A-like [Oncorhynchus mykiss]		294.41	EAGYGGLSLSIEGPSK	EAGYGGLSLSIEGPSK	2	b	1	4	57.11	XP_021422847.1		False	17069.2109375	1	False	3
782.896301269531	782.896301269531	35.12226	filamin-A-like [Oncorhynchus mykiss]		258.13	EAGYGGLSLSIEGPSK	EAGYGGLSLSIEGPSK	2	y	2	16	57.11	XP_021422847.1		False	17069.2109375	1	False	3
782.896301269531	478.193237304688	35.12226	filamin-A-like [Oncorhynchus mykiss]		179.51	EAGYGGLSLSIEGPSK	EAGYGGLSLSIEGPSK	2	b	1	5	57.11	XP_021422847.1		False	17069.2109375	1	False	3
782.896301269531	773.890991210938	35.12226	filamin-A-like [Oncorhynchus mykiss]		174.5	EAGYGGLSLSIEGPSK	EAGYGGLSLSIEGPSK	2	b	2	16	57.11	XP_021422847.1		False	17069.2109375	1	False	3
782.896301269531	848.414855957031	35.12226	filamin-A-like [Oncorhynchus mykiss]		151	EAGYGGLSLSIEGPSK	EAGYGGLSLSIEGPSK	2	b	1	9	57.11	XP_021422847.1		False	17069.2109375	1	False	3
782.896301269531	654.345703125	35.12226	filamin-A-like [Oncorhynchus mykiss]		142	EAGYGGLSLSIEGPSK	EAGYGGLSLSIEGPSK	2	y	2	13	57.11	XP_021422847.1		False	17069.2109375	1	False	3
782.896301269531	735.330810546875	35.12226	filamin-A-like [Oncorhynchus mykiss]		133	EAGYGGLSLSIEGPSK	EAGYGGLSLSIEGPSK	2	b	1	8	57.11	XP_021422847.1		False	17069.2109375	1	False	3
782.896301269531	935.446899414063	35.12226	filamin-A-like [Oncorhynchus mykiss]		88.01	EAGYGGLSLSIEGPSK	EAGYGGLSLSIEGPSK	2	b	1	10	57.11	XP_021422847.1		False	17069.2109375	1	False	3
782.896301269531	572.814025878906	35.12226	filamin-A-like [Oncorhynchus mykiss]		80	EAGYGGLSLSIEGPSK	EAGYGGLSLSIEGPSK	2	y	2	12	57.11	XP_021422847.1		False	17069.2109375	1	False	3
782.896301269531	682.8564453125	35.12226	filamin-A-like [Oncorhynchus mykiss]		63.45	EAGYGGLSLSIEGPSK	EAGYGGLSLSIEGPSK	2	y	2	14	57.11	XP_021422847.1		False	17069.2109375	1	False	3
782.896301269531	1435.74267578125	35.12226	filamin-A-like [Oncorhynchus mykiss]		50.04	EAGYGGLSLSIEGPSK	EAGYGGLSLSIEGPSK	2	y	1	15	57.11	XP_021422847.1		False	17069.2109375	1	False	3
782.896301269531	1177.57348632813	35.12226	filamin-A-like [Oncorhynchus mykiss]		50	EAGYGGLSLSIEGPSK	EAGYGGLSLSIEGPSK	2	b	1	12	57.11	XP_021422847.1		False	17069.2109375	1	False	3
782.896301269531	1418.67980957031	35.12226	filamin-A-like [Oncorhynchus mykiss]		40	EAGYGGLSLSIEGPSK	EAGYGGLSLSIEGPSK	2	b	1	15	57.11	XP_021422847.1		False	17069.2109375	1	False	3
782.896301269531	1234.59497070313	35.12226	filamin-A-like [Oncorhynchus mykiss]		30	EAGYGGLSLSIEGPSK	EAGYGGLSLSIEGPSK	2	b	1	13	57.11	XP_021422847.1		False	17069.2109375	1	False	3
628.071044921875	922.47412109375	40.82053	filamin-A-like [Oncorhynchus mykiss]		13272.19	YAGVHVPGSPFQFTVGPLGEGGAHK	YAGVHVPGSPFQFTVGPLGEGGAHK	4	y	1	10	67.21	XP_021422847.1		False	16913.109375	1	False	3
628.071044921875	627.324951171875	40.82053	filamin-A-like [Oncorhynchus mykiss]		11459.64	YAGVHVPGSPFQFTVGPLGEGGAHK	YAGVHVPGSPFQFTVGPLGEGGAHK	4	b	1	6	67.21	XP_021422847.1		False	16913.109375	1	False	3
628.071044921875	655.315795898438	40.82053	filamin-A-like [Oncorhynchus mykiss]		10425.82	YAGVHVPGSPFQFTVGPLGEGGAHK	YAGVHVPGSPFQFTVGPLGEGGAHK	4	y	1	7	67.21	XP_021422847.1		False	16913.109375	1	False	3
628.071044921875	868.43115234375	40.82053	filamin-A-like [Oncorhynchus mykiss]		8282.71	YAGVHVPGSPFQFTVGPLGEGGAHK	YAGVHVPGSPFQFTVGPLGEGGAHK	4	b	1	9	67.21	XP_021422847.1		False	16913.109375	1	False	3
628.071044921875	865.45263671875	40.82053	filamin-A-like [Oncorhynchus mykiss]		6006.28	YAGVHVPGSPFQFTVGPLGEGGAHK	YAGVHVPGSPFQFTVGPLGEGGAHK	4	y	1	9	67.21	XP_021422847.1		False	16913.109375	1	False	3
628.071044921875	528.256530761719	40.82053	filamin-A-like [Oncorhynchus mykiss]		4757	YAGVHVPGSPFQFTVGPLGEGGAHK	YAGVHVPGSPFQFTVGPLGEGGAHK	4	b	1	5	67.21	XP_021422847.1		False	16913.109375	1	False	3
628.071044921875	1021.54254150391	40.82053	filamin-A-like [Oncorhynchus mykiss]		3451.31	YAGVHVPGSPFQFTVGPLGEGGAHK	YAGVHVPGSPFQFTVGPLGEGGAHK	4	y	1	11	67.21	XP_021422847.1		False	16913.109375	1	False	3
628.071044921875	469.251770019531	40.82053	filamin-A-like [Oncorhynchus mykiss]		3290.06	YAGVHVPGSPFQFTVGPLGEGGAHK	YAGVHVPGSPFQFTVGPLGEGGAHK	4	y	1	5	67.21	XP_021422847.1		False	16913.109375	1	False	3
628.071044921875	768.39990234375	40.82053	filamin-A-like [Oncorhynchus mykiss]		3016	YAGVHVPGSPFQFTVGPLGEGGAHK	YAGVHVPGSPFQFTVGPLGEGGAHK	4	y	1	8	67.21	XP_021422847.1		False	16913.109375	1	False	3
628.071044921875	1112.55236816406	40.82053	filamin-A-like [Oncorhynchus mykiss]		2669.33	YAGVHVPGSPFQFTVGPLGEGGAHK	YAGVHVPGSPFQFTVGPLGEGGAHK	4	b	1	11	67.21	XP_021422847.1		False	16913.109375	1	False	3
628.071044921875	461.740692138672	40.82053	filamin-A-like [Oncorhynchus mykiss]		2180.62	YAGVHVPGSPFQFTVGPLGEGGAHK	YAGVHVPGSPFQFTVGPLGEGGAHK	4	y	2	10	67.21	XP_021422847.1		False	16913.109375	1	False	3
628.071044921875	433.229949951172	40.82053	filamin-A-like [Oncorhynchus mykiss]		2157.23	YAGVHVPGSPFQFTVGPLGEGGAHK	YAGVHVPGSPFQFTVGPLGEGGAHK	4	y	2	9	67.21	XP_021422847.1		False	16913.109375	1	False	3
628.071044921875	284.171722412109	40.82053	filamin-A-like [Oncorhynchus mykiss]		1649.28	YAGVHVPGSPFQFTVGPLGEGGAHK	YAGVHVPGSPFQFTVGPLGEGGAHK	4	y	1	2	67.21	XP_021422847.1		False	16913.109375	1	False	3
628.071044921875	217.118621826172	40.82053	filamin-A-like [Oncorhynchus mykiss]		1578.37	YAGVHVPGSPFQFTVGPLGEGGAHK	YAGVHVPGSPFQFTVGPLGEGGAHK	4	y	4	9	67.21	XP_021422847.1		False	16913.109375	1	False	3
628.071044921875	628.319702148438	40.82053	filamin-A-like [Oncorhynchus mykiss]		1281.97	YAGVHVPGSPFQFTVGPLGEGGAHK	YAGVHVPGSPFQFTVGPLGEGGAHK	4	y	3	19	67.21	XP_021422847.1		False	16913.109375	1	False	3
628.071044921875	635.332946777344	40.82053	filamin-A-like [Oncorhynchus mykiss]		1134.6	YAGVHVPGSPFQFTVGPLGEGGAHK	YAGVHVPGSPFQFTVGPLGEGGAHK	4	y	2	13	67.21	XP_021422847.1		False	16913.109375	1	False	3
628.071044921875	1269.65856933594	40.82053	filamin-A-like [Oncorhynchus mykiss]		1060.26	YAGVHVPGSPFQFTVGPLGEGGAHK	YAGVHVPGSPFQFTVGPLGEGGAHK	4	y	1	13	67.21	XP_021422847.1		False	16913.109375	1	False	3
628.071044921875	1122.59020996094	40.82053	filamin-A-like [Oncorhynchus mykiss]		1027.75	YAGVHVPGSPFQFTVGPLGEGGAHK	YAGVHVPGSPFQFTVGPLGEGGAHK	4	y	1	12	67.21	XP_021422847.1		False	16913.109375	1	False	3
628.071044921875	598.294372558594	40.82053	filamin-A-like [Oncorhynchus mykiss]		981.11	YAGVHVPGSPFQFTVGPLGEGGAHK	YAGVHVPGSPFQFTVGPLGEGGAHK	4	y	1	6	67.21	XP_021422847.1		False	16913.109375	1	False	3
628.071044921875	511.27490234375	40.82053	filamin-A-like [Oncorhynchus mykiss]		923.57	YAGVHVPGSPFQFTVGPLGEGGAHK	YAGVHVPGSPFQFTVGPLGEGGAHK	4	y	2	11	67.21	XP_021422847.1		False	16913.109375	1	False	3
628.071044921875	1240.61096191406	40.82053	filamin-A-like [Oncorhynchus mykiss]		921.03	YAGVHVPGSPFQFTVGPLGEGGAHK	YAGVHVPGSPFQFTVGPLGEGGAHK	4	b	1	12	67.21	XP_021422847.1		False	16913.109375	1	False	3
628.071044921875	483.24560546875	40.82053	filamin-A-like [Oncorhynchus mykiss]		842.87	YAGVHVPGSPFQFTVGPLGEGGAHK	YAGVHVPGSPFQFTVGPLGEGGAHK	4	b	2	10	67.21	XP_021422847.1		False	16913.109375	1	False	3
628.071044921875	235.129516601563	40.82053	filamin-A-like [Oncorhynchus mykiss]		749.65	YAGVHVPGSPFQFTVGPLGEGGAHK	YAGVHVPGSPFQFTVGPLGEGGAHK	4	y	2	5	67.21	XP_021422847.1		False	16913.109375	1	False	3
628.071044921875	794.4013671875	40.82053	filamin-A-like [Oncorhynchus mykiss]		732	YAGVHVPGSPFQFTVGPLGEGGAHK	YAGVHVPGSPFQFTVGPLGEGGAHK	4	b	2	15	67.21	XP_021422847.1		False	16913.109375	1	False	3
628.071044921875	292.129180908203	40.82053	filamin-A-like [Oncorhynchus mykiss]		713.82	YAGVHVPGSPFQFTVGPLGEGGAHK	YAGVHVPGSPFQFTVGPLGEGGAHK	4	b	1	3	67.21	XP_021422847.1		False	16913.109375	1	False	3
628.071044921875	412.230285644531	40.82053	filamin-A-like [Oncorhynchus mykiss]		652.08	YAGVHVPGSPFQFTVGPLGEGGAHK	YAGVHVPGSPFQFTVGPLGEGGAHK	4	y	1	4	67.21	XP_021422847.1		False	16913.109375	1	False	3
628.071044921875	561.798767089844	40.82053	filamin-A-like [Oncorhynchus mykiss]		651.86	YAGVHVPGSPFQFTVGPLGEGGAHK	YAGVHVPGSPFQFTVGPLGEGGAHK	4	y	2	12	67.21	XP_021422847.1		False	16913.109375	1	False	3
628.071044921875	781.399169921875	40.82053	filamin-A-like [Oncorhynchus mykiss]		591	YAGVHVPGSPFQFTVGPLGEGGAHK	YAGVHVPGSPFQFTVGPLGEGGAHK	4	b	1	8	67.21	XP_021422847.1		False	16913.109375	1	False	3
628.071044921875	341.185699462891	40.82053	filamin-A-like [Oncorhynchus mykiss]		589	YAGVHVPGSPFQFTVGPLGEGGAHK	YAGVHVPGSPFQFTVGPLGEGGAHK	4	y	3	11	67.21	XP_021422847.1		False	16913.109375	1	False	3
628.071044921875	436.222869873047	40.82053	filamin-A-like [Oncorhynchus mykiss]		479.35	YAGVHVPGSPFQFTVGPLGEGGAHK	YAGVHVPGSPFQFTVGPLGEGGAHK	4	b	4	17	67.21	XP_021422847.1		False	16913.109375	1	False	3
628.071044921875	391.203216552734	40.82053	filamin-A-like [Oncorhynchus mykiss]		447.58	YAGVHVPGSPFQFTVGPLGEGGAHK	YAGVHVPGSPFQFTVGPLGEGGAHK	4	b	2	8	67.21	XP_021422847.1		False	16913.109375	1	False	3
628.071044921875	242.126449584961	40.82053	filamin-A-like [Oncorhynchus mykiss]		447.18	YAGVHVPGSPFQFTVGPLGEGGAHK	YAGVHVPGSPFQFTVGPLGEGGAHK	4	b	4	10	67.21	XP_021422847.1		False	16913.109375	1	False	3
628.071044921875	620.80908203125	40.82053	filamin-A-like [Oncorhynchus mykiss]		349.9	YAGVHVPGSPFQFTVGPLGEGGAHK	YAGVHVPGSPFQFTVGPLGEGGAHK	4	b	2	12	67.21	XP_021422847.1		False	16913.109375	1	False	3
628.071044921875	355.208831787109	40.82053	filamin-A-like [Oncorhynchus mykiss]		347.26	YAGVHVPGSPFQFTVGPLGEGGAHK	YAGVHVPGSPFQFTVGPLGEGGAHK	4	y	1	3	67.21	XP_021422847.1		False	16913.109375	1	False	3
628.071044921875	893.449584960938	40.82053	filamin-A-like [Oncorhynchus mykiss]		320.38	YAGVHVPGSPFQFTVGPLGEGGAHK	YAGVHVPGSPFQFTVGPLGEGGAHK	4	y	2	18	67.21	XP_021422847.1		False	16913.109375	1	False	3
628.071044921875	556.779846191406	40.82053	filamin-A-like [Oncorhynchus mykiss]		316.51	YAGVHVPGSPFQFTVGPLGEGGAHK	YAGVHVPGSPFQFTVGPLGEGGAHK	4	b	2	11	67.21	XP_021422847.1		False	16913.109375	1	False	3
628.071044921875	699.362243652344	40.82053	filamin-A-like [Oncorhynchus mykiss]		278.76	YAGVHVPGSPFQFTVGPLGEGGAHK	YAGVHVPGSPFQFTVGPLGEGGAHK	4	y	2	14	67.21	XP_021422847.1		False	16913.109375	1	False	3
628.071044921875	434.71923828125	40.82053	filamin-A-like [Oncorhynchus mykiss]		222	YAGVHVPGSPFQFTVGPLGEGGAHK	YAGVHVPGSPFQFTVGPLGEGGAHK	4	b	2	9	67.21	XP_021422847.1		False	16913.109375	1	False	3
628.071044921875	314.166107177734	40.82053	filamin-A-like [Oncorhynchus mykiss]		210.01	YAGVHVPGSPFQFTVGPLGEGGAHK	YAGVHVPGSPFQFTVGPLGEGGAHK	4	b	2	6	67.21	XP_021422847.1		False	16913.109375	1	False	3
628.071044921875	941.975952148438	40.82053	filamin-A-like [Oncorhynchus mykiss]		202	YAGVHVPGSPFQFTVGPLGEGGAHK	YAGVHVPGSPFQFTVGPLGEGGAHK	4	y	2	19	67.21	XP_021422847.1		False	16913.109375	1	False	3
628.071044921875	724.377685546875	40.82053	filamin-A-like [Oncorhynchus mykiss]		184.26	YAGVHVPGSPFQFTVGPLGEGGAHK	YAGVHVPGSPFQFTVGPLGEGGAHK	4	b	1	7	67.21	XP_021422847.1		False	16913.109375	1	False	3
628.071044921875	1397.71716308594	40.82053	filamin-A-like [Oncorhynchus mykiss]		80.09	YAGVHVPGSPFQFTVGPLGEGGAHK	YAGVHVPGSPFQFTVGPLGEGGAHK	4	y	1	14	67.21	XP_021422847.1		False	16913.109375	1	False	3
628.071044921875	1113.55261230469	40.82053	filamin-A-like [Oncorhynchus mykiss]		75.22	YAGVHVPGSPFQFTVGPLGEGGAHK	YAGVHVPGSPFQFTVGPLGEGGAHK	4	b	2	23	67.21	XP_021422847.1		False	16913.109375	1	False	3
628.071044921875	463.231292724609	40.82053	filamin-A-like [Oncorhynchus mykiss]		15.55	YAGVHVPGSPFQFTVGPLGEGGAHK	YAGVHVPGSPFQFTVGPLGEGGAHK	4	b	3	13	67.21	XP_021422847.1		False	16913.109375	1	False	3
798.416442871094	1007.50439453125	35.0997	filamin-A-like [Oncorhynchus mykiss]		5711.62	AYGPGLQSSGLAVGKPTEFTVDAK	AYGPGLQSSGLAVGKPTEFTVDAK	3	y	1	9	57.07	XP_021422847.1		False	16622.98046875	1	False	3
798.416442871094	1192.62084960938	35.0997	filamin-A-like [Oncorhynchus mykiss]		2265.31	AYGPGLQSSGLAVGKPTEFTVDAK	AYGPGLQSSGLAVGKPTEFTVDAK	3	y	1	11	57.07	XP_021422847.1		False	16622.98046875	1	False	3
798.416442871094	917.980895996094	35.0997	filamin-A-like [Oncorhynchus mykiss]		1319.24	AYGPGLQSSGLAVGKPTEFTVDAK	AYGPGLQSSGLAVGKPTEFTVDAK	3	y	2	18	57.07	XP_021422847.1		False	16622.98046875	1	False	3
798.416442871094	218.149917602539	35.0997	filamin-A-like [Oncorhynchus mykiss]		1203.45	AYGPGLQSSGLAVGKPTEFTVDAK	AYGPGLQSSGLAVGKPTEFTVDAK	3	y	1	2	57.07	XP_021422847.1		False	16622.98046875	1	False	3
798.416442871094	853.951599121094	35.0997	filamin-A-like [Oncorhynchus mykiss]		1189.82	AYGPGLQSSGLAVGKPTEFTVDAK	AYGPGLQSSGLAVGKPTEFTVDAK	3	y	2	17	57.07	XP_021422847.1		False	16622.98046875	1	False	3
798.416442871094	720.382934570313	35.0997	filamin-A-like [Oncorhynchus mykiss]		1119	AYGPGLQSSGLAVGKPTEFTVDAK	AYGPGLQSSGLAVGKPTEFTVDAK	3	y	3	22	57.07	XP_021422847.1		False	16622.98046875	1	False	3
798.416442871094	1080.07080078125	35.0997	filamin-A-like [Oncorhynchus mykiss]		888.12	AYGPGLQSSGLAVGKPTEFTVDAK	AYGPGLQSSGLAVGKPTEFTVDAK	3	y	2	22	57.07	XP_021422847.1		False	16622.98046875	1	False	3
798.416442871094	1362.72631835938	35.0997	filamin-A-like [Oncorhynchus mykiss]		798.48	AYGPGLQSSGLAVGKPTEFTVDAK	AYGPGLQSSGLAVGKPTEFTVDAK	3	y	1	13	57.07	XP_021422847.1		False	16622.98046875	1	False	3
798.416442871094	333.176849365234	35.0997	filamin-A-like [Oncorhynchus mykiss]		796.77	AYGPGLQSSGLAVGKPTEFTVDAK	AYGPGLQSSGLAVGKPTEFTVDAK	3	y	1	3	57.07	XP_021422847.1		False	16622.98046875	1	False	3
798.416442871094	701.375793457031	35.0997	filamin-A-like [Oncorhynchus mykiss]		778.91	AYGPGLQSSGLAVGKPTEFTVDAK	AYGPGLQSSGLAVGKPTEFTVDAK	3	y	3	21	57.07	XP_021422847.1		False	16622.98046875	1	False	3
798.416442871094	235.107711791992	35.0997	filamin-A-like [Oncorhynchus mykiss]		672.85	AYGPGLQSSGLAVGKPTEFTVDAK	AYGPGLQSSGLAVGKPTEFTVDAK	3	b	1	2	57.07	XP_021422847.1		False	16622.98046875	1	False	3
798.416442871094	1291.68920898438	35.0997	filamin-A-like [Oncorhynchus mykiss]		664.55	AYGPGLQSSGLAVGKPTEFTVDAK	AYGPGLQSSGLAVGKPTEFTVDAK	3	y	1	12	57.07	XP_021422847.1		False	16622.98046875	1	False	3
798.416442871094	1003.03369140625	35.0997	filamin-A-like [Oncorhynchus mykiss]		631.09	AYGPGLQSSGLAVGKPTEFTVDAK	AYGPGLQSSGLAVGKPTEFTVDAK	3	y	2	20	57.07	XP_021422847.1		False	16622.98046875	1	False	3
798.416442871094	1051.56005859375	35.0997	filamin-A-like [Oncorhynchus mykiss]		613.92	AYGPGLQSSGLAVGKPTEFTVDAK	AYGPGLQSSGLAVGKPTEFTVDAK	3	y	2	21	57.07	XP_021422847.1		False	16622.98046875	1	False	3
798.416442871094	680.361389160156	35.0997	filamin-A-like [Oncorhynchus mykiss]		510.17	AYGPGLQSSGLAVGKPTEFTVDAK	AYGPGLQSSGLAVGKPTEFTVDAK	3	y	1	6	57.07	XP_021422847.1		False	16622.98046875	1	False	3
798.416442871094	533.29296875	35.0997	filamin-A-like [Oncorhynchus mykiss]		468.07	AYGPGLQSSGLAVGKPTEFTVDAK	AYGPGLQSSGLAVGKPTEFTVDAK	3	y	1	5	57.07	XP_021422847.1		False	16622.98046875	1	False	3
798.416442871094	559.287475585938	35.0997	filamin-A-like [Oncorhynchus mykiss]		457.62	AYGPGLQSSGLAVGKPTEFTVDAK	AYGPGLQSSGLAVGKPTEFTVDAK	3	b	1	6	57.07	XP_021422847.1		False	16622.98046875	1	False	3
798.416442871094	1135.59936523438	35.0997	filamin-A-like [Oncorhynchus mykiss]		449.11	AYGPGLQSSGLAVGKPTEFTVDAK	AYGPGLQSSGLAVGKPTEFTVDAK	3	y	1	10	57.07	XP_021422847.1		False	16622.98046875	1	False	3
798.416442871094	798.416442871094	35.0997	filamin-A-like [Oncorhynchus mykiss]		385	AYGPGLQSSGLAVGKPTEFTVDAK	AYGPGLQSSGLAVGKPTEFTVDAK	3	y	3	24	57.07	XP_021422847.1		False	16622.98046875	1	False	3
798.416442871094	974.52294921875	35.0997	filamin-A-like [Oncorhynchus mykiss]		292.27	AYGPGLQSSGLAVGKPTEFTVDAK	AYGPGLQSSGLAVGKPTEFTVDAK	3	y	2	19	57.07	XP_021422847.1		False	16622.98046875	1	False	3
798.416442871094	861.410095214844	35.0997	filamin-A-like [Oncorhynchus mykiss]		291.65	AYGPGLQSSGLAVGKPTEFTVDAK	AYGPGLQSSGLAVGKPTEFTVDAK	3	b	1	9	57.07	XP_021422847.1		False	16622.98046875	1	False	3
798.416442871094	809.403930664063	35.0997	filamin-A-like [Oncorhynchus mykiss]		284.17	AYGPGLQSSGLAVGKPTEFTVDAK	AYGPGLQSSGLAVGKPTEFTVDAK	3	y	1	7	57.07	XP_021422847.1		False	16622.98046875	1	False	3
798.416442871094	432.245269775391	35.0997	filamin-A-like [Oncorhynchus mykiss]		272.07	AYGPGLQSSGLAVGKPTEFTVDAK	AYGPGLQSSGLAVGKPTEFTVDAK	3	y	1	4	57.07	XP_021422847.1		False	16622.98046875	1	False	3
798.416442871094	398.211791992188	35.0997	filamin-A-like [Oncorhynchus mykiss]		264.08	AYGPGLQSSGLAVGKPTEFTVDAK	AYGPGLQSSGLAVGKPTEFTVDAK	3	y	3	11	57.07	XP_021422847.1		False	16622.98046875	1	False	3
798.416442871094	504.255828857422	35.0997	filamin-A-like [Oncorhynchus mykiss]		245.17	AYGPGLQSSGLAVGKPTEFTVDAK	AYGPGLQSSGLAVGKPTEFTVDAK	3	y	2	9	57.07	XP_021422847.1		False	16622.98046875	1	False	3
798.416442871094	292.129180908203	35.0997	filamin-A-like [Oncorhynchus mykiss]		243	AYGPGLQSSGLAVGKPTEFTVDAK	AYGPGLQSSGLAVGKPTEFTVDAK	3	b	1	3	57.07	XP_021422847.1		False	16622.98046875	1	False	3
798.416442871094	646.348266601563	35.0997	filamin-A-like [Oncorhynchus mykiss]		227.42	AYGPGLQSSGLAVGKPTEFTVDAK	AYGPGLQSSGLAVGKPTEFTVDAK	3	y	2	12	57.07	XP_021422847.1		False	16622.98046875	1	False	3
798.416442871094	810.435607910156	35.0997	filamin-A-like [Oncorhynchus mykiss]		225.18	AYGPGLQSSGLAVGKPTEFTVDAK	AYGPGLQSSGLAVGKPTEFTVDAK	3	y	2	16	57.07	XP_021422847.1		False	16622.98046875	1	False	3
798.416442871094	495.268310546875	35.0997	filamin-A-like [Oncorhynchus mykiss]		224.18	AYGPGLQSSGLAVGKPTEFTVDAK	AYGPGLQSSGLAVGKPTEFTVDAK	3	b	3	16	57.07	XP_021422847.1		False	16622.98046875	1	False	3
798.416442871094	766.919555664063	35.0997	filamin-A-like [Oncorhynchus mykiss]		212.11	AYGPGLQSSGLAVGKPTEFTVDAK	AYGPGLQSSGLAVGKPTEFTVDAK	3	y	2	15	57.07	XP_021422847.1		False	16622.98046875	1	False	3
798.416442871094	446.203399658203	35.0997	filamin-A-like [Oncorhynchus mykiss]		201	AYGPGLQSSGLAVGKPTEFTVDAK	AYGPGLQSSGLAVGKPTEFTVDAK	3	b	1	5	57.07	XP_021422847.1		False	16622.98046875	1	False	3
798.416442871094	596.814025878906	35.0997	filamin-A-like [Oncorhynchus mykiss]		200.53	AYGPGLQSSGLAVGKPTEFTVDAK	AYGPGLQSSGLAVGKPTEFTVDAK	3	y	2	11	57.07	XP_021422847.1		False	16622.98046875	1	False	3
798.416442871094	401.2119140625	35.0997	filamin-A-like [Oncorhynchus mykiss]		183	AYGPGLQSSGLAVGKPTEFTVDAK	AYGPGLQSSGLAVGKPTEFTVDAK	3	b	3	13	57.07	XP_021422847.1		False	16622.98046875	1	False	3
798.416442871094	568.303344726563	35.0997	filamin-A-like [Oncorhynchus mykiss]		182	AYGPGLQSSGLAVGKPTEFTVDAK	AYGPGLQSSGLAVGKPTEFTVDAK	3	y	2	10	57.07	XP_021422847.1		False	16622.98046875	1	False	3
798.416442871094	774.737365722656	35.0997	filamin-A-like [Oncorhynchus mykiss]		162.49	AYGPGLQSSGLAVGKPTEFTVDAK	AYGPGLQSSGLAVGKPTEFTVDAK	3	y	3	23	57.07	XP_021422847.1		False	16622.98046875	1	False	3
798.416442871094	681.866821289063	35.0997	filamin-A-like [Oncorhynchus mykiss]		158.31	AYGPGLQSSGLAVGKPTEFTVDAK	AYGPGLQSSGLAVGKPTEFTVDAK	3	y	2	13	57.07	XP_021422847.1		False	16622.98046875	1	False	3
798.416442871094	687.346069335938	35.0997	filamin-A-like [Oncorhynchus mykiss]		141.47	AYGPGLQSSGLAVGKPTEFTVDAK	AYGPGLQSSGLAVGKPTEFTVDAK	3	b	1	7	57.07	XP_021422847.1		False	16622.98046875	1	False	3
798.416442871094	792.412902832031	35.0997	filamin-A-like [Oncorhynchus mykiss]		138.93	AYGPGLQSSGLAVGKPTEFTVDAK	AYGPGLQSSGLAVGKPTEFTVDAK	3	b	3	24	57.07	XP_021422847.1		False	16622.98046875	1	False	3
798.416442871094	368.189086914063	35.0997	filamin-A-like [Oncorhynchus mykiss]		123.25	AYGPGLQSSGLAVGKPTEFTVDAK	AYGPGLQSSGLAVGKPTEFTVDAK	3	b	3	12	57.07	XP_021422847.1		False	16622.98046875	1	False	3
798.416442871094	742.398803710938	35.0997	filamin-A-like [Oncorhynchus mykiss]		121	AYGPGLQSSGLAVGKPTEFTVDAK	AYGPGLQSSGLAVGKPTEFTVDAK	3	b	2	16	57.07	XP_021422847.1		False	16622.98046875	1	False	3
798.416442871094	612.322998046875	35.0997	filamin-A-like [Oncorhynchus mykiss]		120	AYGPGLQSSGLAVGKPTEFTVDAK	AYGPGLQSSGLAVGKPTEFTVDAK	3	y	3	18	57.07	XP_021422847.1		False	16622.98046875	1	False	3
798.416442871094	1102.552734375	35.0997	filamin-A-like [Oncorhynchus mykiss]		120	AYGPGLQSSGLAVGKPTEFTVDAK	AYGPGLQSSGLAVGKPTEFTVDAK	3	b	1	12	57.07	XP_021422847.1		False	16622.98046875	1	False	3
798.416442871094	1201.62121582031	35.0997	filamin-A-like [Oncorhynchus mykiss]		81	AYGPGLQSSGLAVGKPTEFTVDAK	AYGPGLQSSGLAVGKPTEFTVDAK	3	b	1	13	57.07	XP_021422847.1		False	16622.98046875	1	False	3
798.416442871094	1475.81042480469	35.0997	filamin-A-like [Oncorhynchus mykiss]		40	AYGPGLQSSGLAVGKPTEFTVDAK	AYGPGLQSSGLAVGKPTEFTVDAK	3	y	1	14	57.07	XP_021422847.1		False	16622.98046875	1	False	3
460.776214599609	734.481079101563	30.89087	filamin-A-like [Oncorhynchus mykiss]		26153.41	GEYILVVK	GEYILVVK	2	y	1	6	49.61	XP_021422847.1		False	16515.98046875	0.999400019645691	False	3
460.776214599609	458.333709716797	30.89087	filamin-A-like [Oncorhynchus mykiss]		8590	GEYILVVK	GEYILVVK	2	y	1	4	49.61	XP_021422847.1		False	16515.98046875	0.999400019645691	False	3
460.776214599609	571.417785644531	30.89087	filamin-A-like [Oncorhynchus mykiss]		8534	GEYILVVK	GEYILVVK	2	y	1	5	49.61	XP_021422847.1		False	16515.98046875	0.999400019645691	False	3
460.776214599609	246.181213378906	30.89087	filamin-A-like [Oncorhynchus mykiss]		3998	GEYILVVK	GEYILVVK	2	y	1	2	49.61	XP_021422847.1		False	16515.98046875	0.999400019645691	False	3
460.776214599609	345.249633789063	30.89087	filamin-A-like [Oncorhynchus mykiss]		3867.22	GEYILVVK	GEYILVVK	2	y	1	3	49.61	XP_021422847.1		False	16515.98046875	0.999400019645691	False	3
460.776214599609	350.134674072266	30.89087	filamin-A-like [Oncorhynchus mykiss]		2594	GEYILVVK	GEYILVVK	2	b	1	3	49.61	XP_021422847.1		False	16515.98046875	0.999400019645691	False	3
460.776214599609	367.744171142578	30.89087	filamin-A-like [Oncorhynchus mykiss]		1550	GEYILVVK	GEYILVVK	2	y	2	6	49.61	XP_021422847.1		False	16515.98046875	0.999400019645691	False	3
460.776214599609	451.770935058594	30.89087	filamin-A-like [Oncorhynchus mykiss]		916.13	GEYILVVK	GEYILVVK	2	b	2	8	49.61	XP_021422847.1		False	16515.98046875	0.999400019645691	False	3
460.776214599609	463.218719482422	30.89087	filamin-A-like [Oncorhynchus mykiss]		540.47	GEYILVVK	GEYILVVK	2	b	1	4	49.61	XP_021422847.1		False	16515.98046875	0.999400019645691	False	3
460.776214599609	576.302795410156	30.89087	filamin-A-like [Oncorhynchus mykiss]		495.31	GEYILVVK	GEYILVVK	2	b	1	5	49.61	XP_021422847.1		False	16515.98046875	0.999400019645691	False	3
460.776214599609	460.776214599609	30.89087	filamin-A-like [Oncorhynchus mykiss]		468.17	GEYILVVK	GEYILVVK	2	y	2	8	49.61	XP_021422847.1		False	16515.98046875	0.999400019645691	False	3
460.776214599609	675.371215820313	30.89087	filamin-A-like [Oncorhynchus mykiss]		372.27	GEYILVVK	GEYILVVK	2	b	1	6	49.61	XP_021422847.1		False	16515.98046875	0.999400019645691	False	3
460.776214599609	774.439636230469	30.89087	filamin-A-like [Oncorhynchus mykiss]		180	GEYILVVK	GEYILVVK	2	b	1	7	49.61	XP_021422847.1		False	16515.98046875	0.999400019645691	False	3
982.491638183594	1317.6796875	41.20982	filamin-A-like [Oncorhynchus mykiss]		8058.98	EGPYSINVLYADQEIPR	EGPYSINVLYADQEIPR	2	y	1	11	67.9	XP_021422847.1		False	15763.8701171875	1	False	3
982.491638183594	1104.568359375	41.20982	filamin-A-like [Oncorhynchus mykiss]		7418.7	EGPYSINVLYADQEIPR	EGPYSINVLYADQEIPR	2	y	1	9	67.9	XP_021422847.1		False	15763.8701171875	1	False	3
982.491638183594	991.484313964844	41.20982	filamin-A-like [Oncorhynchus mykiss]		6421.05	EGPYSINVLYADQEIPR	EGPYSINVLYADQEIPR	2	y	1	8	67.9	XP_021422847.1		False	15763.8701171875	1	False	3
982.491638183594	642.35693359375	41.20982	filamin-A-like [Oncorhynchus mykiss]		4612	EGPYSINVLYADQEIPR	EGPYSINVLYADQEIPR	2	y	1	5	67.9	XP_021422847.1		False	15763.8701171875	1	False	3
982.491638183594	828.421020507813	41.20982	filamin-A-like [Oncorhynchus mykiss]		2887.48	EGPYSINVLYADQEIPR	EGPYSINVLYADQEIPR	2	y	1	7	67.9	XP_021422847.1		False	15763.8701171875	1	False	3
982.491638183594	1430.76379394531	41.20982	filamin-A-like [Oncorhynchus mykiss]		2857.8	EGPYSINVLYADQEIPR	EGPYSINVLYADQEIPR	2	y	1	12	67.9	XP_021422847.1		False	15763.8701171875	1	False	3
982.491638183594	1203.63684082031	41.20982	filamin-A-like [Oncorhynchus mykiss]		2638.15	EGPYSINVLYADQEIPR	EGPYSINVLYADQEIPR	2	y	1	10	67.9	XP_021422847.1		False	15763.8701171875	1	False	3
982.491638183594	272.171722412109	41.20982	filamin-A-like [Oncorhynchus mykiss]		2108.03	EGPYSINVLYADQEIPR	EGPYSINVLYADQEIPR	2	y	1	2	67.9	XP_021422847.1		False	15763.8701171875	1	False	3
982.491638183594	757.383911132813	41.20982	filamin-A-like [Oncorhynchus mykiss]		1334.33	EGPYSINVLYADQEIPR	EGPYSINVLYADQEIPR	2	y	1	6	67.9	XP_021422847.1		False	15763.8701171875	1	False	3
982.491638183594	385.255767822266	41.20982	filamin-A-like [Oncorhynchus mykiss]		1225.11	EGPYSINVLYADQEIPR	EGPYSINVLYADQEIPR	2	y	1	3	67.9	XP_021422847.1		False	15763.8701171875	1	False	3
982.491638183594	973.486328125	41.20982	filamin-A-like [Oncorhynchus mykiss]		478.91	EGPYSINVLYADQEIPR	EGPYSINVLYADQEIPR	2	b	2	17	67.9	XP_021422847.1		False	15763.8701171875	1	False	3
982.491638183594	860.414855957031	41.20982	filamin-A-like [Oncorhynchus mykiss]		384	EGPYSINVLYADQEIPR	EGPYSINVLYADQEIPR	2	b	1	8	67.9	XP_021422847.1		False	15763.8701171875	1	False	3
982.491638183594	514.298400878906	41.20982	filamin-A-like [Oncorhynchus mykiss]		366.08	EGPYSINVLYADQEIPR	EGPYSINVLYADQEIPR	2	y	1	4	67.9	XP_021422847.1		False	15763.8701171875	1	False	3
982.491638183594	534.219482421875	41.20982	filamin-A-like [Oncorhynchus mykiss]		244	EGPYSINVLYADQEIPR	EGPYSINVLYADQEIPR	2	b	1	5	67.9	XP_021422847.1		False	15763.8701171875	1	False	3
982.491638183594	284.124084472656	41.20982	filamin-A-like [Oncorhynchus mykiss]		241	EGPYSINVLYADQEIPR	EGPYSINVLYADQEIPR	2	b	1	3	67.9	XP_021422847.1		False	15763.8701171875	1	False	3
982.491638183594	447.187438964844	41.20982	filamin-A-like [Oncorhynchus mykiss]		234.24	EGPYSINVLYADQEIPR	EGPYSINVLYADQEIPR	2	b	1	4	67.9	XP_021422847.1		False	15763.8701171875	1	False	3
982.491638183594	496.245819091797	41.20982	filamin-A-like [Oncorhynchus mykiss]		161.08	EGPYSINVLYADQEIPR	EGPYSINVLYADQEIPR	2	y	2	8	67.9	XP_021422847.1		False	15763.8701171875	1	False	3
982.491638183594	761.346435546875	41.20982	filamin-A-like [Oncorhynchus mykiss]		144.25	EGPYSINVLYADQEIPR	EGPYSINVLYADQEIPR	2	b	1	7	67.9	XP_021422847.1		False	15763.8701171875	1	False	3
982.491638183594	602.322021484375	41.20982	filamin-A-like [Oncorhynchus mykiss]		141.17	EGPYSINVLYADQEIPR	EGPYSINVLYADQEIPR	2	y	2	10	67.9	XP_021422847.1		False	15763.8701171875	1	False	3
982.491638183594	324.155395507813	41.20982	filamin-A-like [Oncorhynchus mykiss]		141	EGPYSINVLYADQEIPR	EGPYSINVLYADQEIPR	2	b	2	6	67.9	XP_021422847.1		False	15763.8701171875	1	False	3
982.491638183594	647.303527832031	41.20982	filamin-A-like [Oncorhynchus mykiss]		121.18	EGPYSINVLYADQEIPR	EGPYSINVLYADQEIPR	2	b	1	6	67.9	XP_021422847.1		False	15763.8701171875	1	False	3
982.491638183594	1136.56225585938	41.20982	filamin-A-like [Oncorhynchus mykiss]		121	EGPYSINVLYADQEIPR	EGPYSINVLYADQEIPR	2	b	1	10	67.9	XP_021422847.1		False	15763.8701171875	1	False	3
982.491638183594	224.097351074219	41.20982	filamin-A-like [Oncorhynchus mykiss]		101	EGPYSINVLYADQEIPR	EGPYSINVLYADQEIPR	2	b	2	4	67.9	XP_021422847.1		False	15763.8701171875	1	False	3
930.96728515625	1102.53100585938	38.08424	filamin-A-like [Oncorhynchus mykiss]		14526.39	SPFTVNIGEACNPSLVR	SPFTVNIGEAC[CAM]NPSLVR	2	y	1	10	62.36	XP_021422847.1		False	15684.599609375	1	False	3
930.96728515625	1329.65795898438	38.08424	filamin-A-like [Oncorhynchus mykiss]		8900.49	SPFTVNIGEACNPSLVR	SPFTVNIGEAC[CAM]NPSLVR	2	y	1	12	62.36	XP_021422847.1		False	15684.599609375	1	False	3
930.96728515625	1215.61499023438	38.08424	filamin-A-like [Oncorhynchus mykiss]		3809.31	SPFTVNIGEACNPSLVR	SPFTVNIGEAC[CAM]NPSLVR	2	y	1	11	62.36	XP_021422847.1		False	15684.599609375	1	False	3
930.96728515625	916.466918945313	38.08424	filamin-A-like [Oncorhynchus mykiss]		3692.2	SPFTVNIGEACNPSLVR	SPFTVNIGEAC[CAM]NPSLVR	2	y	1	8	62.36	XP_021422847.1		False	15684.599609375	1	False	3
930.96728515625	1428.72631835938	38.08424	filamin-A-like [Oncorhynchus mykiss]		2600.91	SPFTVNIGEACNPSLVR	SPFTVNIGEAC[CAM]NPSLVR	2	y	1	13	62.36	XP_021422847.1		False	15684.599609375	1	False	3
930.96728515625	571.356201171875	38.08424	filamin-A-like [Oncorhynchus mykiss]		2127.91	SPFTVNIGEACNPSLVR	SPFTVNIGEAC[CAM]NPSLVR	2	y	1	5	62.36	XP_021422847.1		False	15684.599609375	1	False	3
930.96728515625	433.208160400391	38.08424	filamin-A-like [Oncorhynchus mykiss]		1588.42	SPFTVNIGEACNPSLVR	SPFTVNIGEAC[CAM]NPSLVR	2	b	1	4	62.36	XP_021422847.1		False	15684.599609375	1	False	3
930.96728515625	1045.50952148438	38.08424	filamin-A-like [Oncorhynchus mykiss]		1445.17	SPFTVNIGEACNPSLVR	SPFTVNIGEAC[CAM]NPSLVR	2	y	1	9	62.36	XP_021422847.1		False	15684.599609375	1	False	3
930.96728515625	332.160491943359	38.08424	filamin-A-like [Oncorhynchus mykiss]		1386.77	SPFTVNIGEACNPSLVR	SPFTVNIGEAC[CAM]NPSLVR	2	b	1	3	62.36	XP_021422847.1		False	15684.599609375	1	False	3
930.96728515625	845.429809570313	38.08424	filamin-A-like [Oncorhynchus mykiss]		1331.98	SPFTVNIGEACNPSLVR	SPFTVNIGEAC[CAM]NPSLVR	2	y	1	7	62.36	XP_021422847.1		False	15684.599609375	1	False	3
930.96728515625	759.403564453125	38.08424	filamin-A-like [Oncorhynchus mykiss]		1147.82	SPFTVNIGEACNPSLVR	SPFTVNIGEAC[CAM]NPSLVR	2	b	1	7	62.36	XP_021422847.1		False	15684.599609375	1	False	3
930.96728515625	646.319519042969	38.08424	filamin-A-like [Oncorhynchus mykiss]		892.11	SPFTVNIGEACNPSLVR	SPFTVNIGEAC[CAM]NPSLVR	2	b	1	6	62.36	XP_021422847.1		False	15684.599609375	1	False	3
930.96728515625	685.399169921875	38.08424	filamin-A-like [Oncorhynchus mykiss]		857.08	SPFTVNIGEACNPSLVR	SPFTVNIGEAC[CAM]NPSLVR	2	y	1	6	62.36	XP_021422847.1		False	15684.599609375	1	False	3
930.96728515625	532.276550292969	38.08424	filamin-A-like [Oncorhynchus mykiss]		590	SPFTVNIGEACNPSLVR	SPFTVNIGEAC[CAM]NPSLVR	2	b	1	5	62.36	XP_021422847.1		False	15684.599609375	1	False	3
930.96728515625	930.96728515625	38.08424	filamin-A-like [Oncorhynchus mykiss]		346.16	SPFTVNIGEACNPSLVR	SPFTVNIGEAC[CAM]NPSLVR	2	y	2	17	62.36	XP_021422847.1		False	15684.599609375	1	False	3
930.96728515625	274.187377929688	38.08424	filamin-A-like [Oncorhynchus mykiss]		311.98	SPFTVNIGEACNPSLVR	SPFTVNIGEAC[CAM]NPSLVR	2	y	1	2	62.36	XP_021422847.1		False	15684.599609375	1	False	3
930.96728515625	387.271423339844	38.08424	filamin-A-like [Oncorhynchus mykiss]		263	SPFTVNIGEACNPSLVR	SPFTVNIGEAC[CAM]NPSLVR	2	y	1	3	62.36	XP_021422847.1		False	15684.599609375	1	False	3
930.96728515625	474.303466796875	38.08424	filamin-A-like [Oncorhynchus mykiss]		245	SPFTVNIGEACNPSLVR	SPFTVNIGEAC[CAM]NPSLVR	2	y	1	4	62.36	XP_021422847.1		False	15684.599609375	1	False	3
930.96728515625	921.961975097656	38.08424	filamin-A-like [Oncorhynchus mykiss]		203.09	SPFTVNIGEACNPSLVR	SPFTVNIGEAC[CAM]NPSLVR	2	b	2	17	62.36	XP_021422847.1		False	15684.599609375	1	False	3
930.96728515625	286.181762695313	38.08424	filamin-A-like [Oncorhynchus mykiss]		142.17	SPFTVNIGEACNPSLVR	SPFTVNIGEAC[CAM]NPSLVR	2	y	2	5	62.36	XP_021422847.1		False	15684.599609375	1	False	3
930.96728515625	1016.50476074219	38.08424	filamin-A-like [Oncorhynchus mykiss]		120	SPFTVNIGEACNPSLVR	SPFTVNIGEAC[CAM]NPSLVR	2	b	1	10	62.36	XP_021422847.1		False	15684.599609375	1	False	3
930.96728515625	794.377197265625	38.08424	filamin-A-like [Oncorhynchus mykiss]		100	SPFTVNIGEACNPSLVR	SPFTVNIGEAC[CAM]NPSLVR	2	b	2	15	62.36	XP_021422847.1		False	15684.599609375	1	False	3
875.4365234375	373.219390869141	35.14483	filamin-A-like [Oncorhynchus mykiss]		3126	GVVEPAELVDNGDQTHTVNYIPTR	GVVEPAELVDNGDQTHTVNYIPTR	3	y	1	3	57.15	XP_021422847.1		False	15321.1396484375	1	False	3
875.4365234375	1120.55078125	35.14483	filamin-A-like [Oncorhynchus mykiss]		2365.03	GVVEPAELVDNGDQTHTVNYIPTR	GVVEPAELVDNGDQTHTVNYIPTR	3	y	2	20	57.15	XP_021422847.1		False	15321.1396484375	1	False	3
875.4365234375	963.525817871094	35.14483	filamin-A-like [Oncorhynchus mykiss]		2160.63	GVVEPAELVDNGDQTHTVNYIPTR	GVVEPAELVDNGDQTHTVNYIPTR	3	y	1	8	57.15	XP_021422847.1		False	15321.1396484375	1	False	3
875.4365234375	763.409729003906	35.14483	filamin-A-like [Oncorhynchus mykiss]		2107.27	GVVEPAELVDNGDQTHTVNYIPTR	GVVEPAELVDNGDQTHTVNYIPTR	3	y	1	6	57.15	XP_021422847.1		False	15321.1396484375	1	False	3
875.4365234375	1100.58471679688	35.14483	filamin-A-like [Oncorhynchus mykiss]		1603.2	GVVEPAELVDNGDQTHTVNYIPTR	GVVEPAELVDNGDQTHTVNYIPTR	3	y	1	9	57.15	XP_021422847.1		False	15321.1396484375	1	False	3
875.4365234375	256.165557861328	35.14483	filamin-A-like [Oncorhynchus mykiss]		1549.19	GVVEPAELVDNGDQTHTVNYIPTR	GVVEPAELVDNGDQTHTVNYIPTR	3	b	1	3	57.15	XP_021422847.1		False	15321.1396484375	1	False	3
875.4365234375	862.478149414063	35.14483	filamin-A-like [Oncorhynchus mykiss]		1356	GVVEPAELVDNGDQTHTVNYIPTR	GVVEPAELVDNGDQTHTVNYIPTR	3	y	1	7	57.15	XP_021422847.1		False	15321.1396484375	1	False	3
875.4365234375	865.908264160156	35.14483	filamin-A-like [Oncorhynchus mykiss]		1033.9	GVVEPAELVDNGDQTHTVNYIPTR	GVVEPAELVDNGDQTHTVNYIPTR	3	y	2	15	57.15	XP_021422847.1		False	15321.1396484375	1	False	3
875.4365234375	915.442443847656	35.14483	filamin-A-like [Oncorhynchus mykiss]		948.64	GVVEPAELVDNGDQTHTVNYIPTR	GVVEPAELVDNGDQTHTVNYIPTR	3	y	2	16	57.15	XP_021422847.1		False	15321.1396484375	1	False	3
875.4365234375	1201.63244628906	35.14483	filamin-A-like [Oncorhynchus mykiss]		934.91	GVVEPAELVDNGDQTHTVNYIPTR	GVVEPAELVDNGDQTHTVNYIPTR	3	y	1	10	57.15	XP_021422847.1		False	15321.1396484375	1	False	3
875.4365234375	1329.69091796875	35.14483	filamin-A-like [Oncorhynchus mykiss]		870.5	GVVEPAELVDNGDQTHTVNYIPTR	GVVEPAELVDNGDQTHTVNYIPTR	3	y	1	11	57.15	XP_021422847.1		False	15321.1396484375	1	False	3
875.4365234375	486.303466796875	35.14483	filamin-A-like [Oncorhynchus mykiss]		817.44	GVVEPAELVDNGDQTHTVNYIPTR	GVVEPAELVDNGDQTHTVNYIPTR	3	y	1	4	57.15	XP_021422847.1		False	15321.1396484375	1	False	3
875.4365234375	971.984497070313	35.14483	filamin-A-like [Oncorhynchus mykiss]		712.14	GVVEPAELVDNGDQTHTVNYIPTR	GVVEPAELVDNGDQTHTVNYIPTR	3	y	2	17	57.15	XP_021422847.1		False	15321.1396484375	1	False	3
875.4365234375	808.394775390625	35.14483	filamin-A-like [Oncorhynchus mykiss]		597.71	GVVEPAELVDNGDQTHTVNYIPTR	GVVEPAELVDNGDQTHTVNYIPTR	3	y	2	14	57.15	XP_021422847.1		False	15321.1396484375	1	False	3
875.4365234375	649.366760253906	35.14483	filamin-A-like [Oncorhynchus mykiss]		554.76	GVVEPAELVDNGDQTHTVNYIPTR	GVVEPAELVDNGDQTHTVNYIPTR	3	y	1	5	57.15	XP_021422847.1		False	15321.1396484375	1	False	3
875.4365234375	1036.505859375	35.14483	filamin-A-like [Oncorhynchus mykiss]		470	GVVEPAELVDNGDQTHTVNYIPTR	GVVEPAELVDNGDQTHTVNYIPTR	3	y	2	18	57.15	XP_021422847.1		False	15321.1396484375	1	False	3
875.4365234375	385.208160400391	35.14483	filamin-A-like [Oncorhynchus mykiss]		466.18	GVVEPAELVDNGDQTHTVNYIPTR	GVVEPAELVDNGDQTHTVNYIPTR	3	b	1	4	57.15	XP_021422847.1		False	15321.1396484375	1	False	3
875.4365234375	747.369567871094	35.14483	filamin-A-like [Oncorhynchus mykiss]		402.95	GVVEPAELVDNGDQTHTVNYIPTR	GVVEPAELVDNGDQTHTVNYIPTR	3	y	3	20	57.15	XP_021422847.1		False	15321.1396484375	1	False	3
875.4365234375	1444.71789550781	35.14483	filamin-A-like [Oncorhynchus mykiss]		383.21	GVVEPAELVDNGDQTHTVNYIPTR	GVVEPAELVDNGDQTHTVNYIPTR	3	y	1	12	57.15	XP_021422847.1		False	15321.1396484375	1	False	3
875.4365234375	1072.0244140625	35.14483	filamin-A-like [Oncorhynchus mykiss]		312.91	GVVEPAELVDNGDQTHTVNYIPTR	GVVEPAELVDNGDQTHTVNYIPTR	3	y	2	19	57.15	XP_021422847.1		False	15321.1396484375	1	False	3
875.4365234375	1312.65112304688	35.14483	filamin-A-like [Oncorhynchus mykiss]		253	GVVEPAELVDNGDQTHTVNYIPTR	GVVEPAELVDNGDQTHTVNYIPTR	3	y	2	24	57.15	XP_021422847.1		False	15321.1396484375	1	False	3
875.4365234375	1185.07202148438	35.14483	filamin-A-like [Oncorhynchus mykiss]		234.54	GVVEPAELVDNGDQTHTVNYIPTR	GVVEPAELVDNGDQTHTVNYIPTR	3	y	2	21	57.15	XP_021422847.1		False	15321.1396484375	1	False	3
875.4365234375	751.365844726563	35.14483	filamin-A-like [Oncorhynchus mykiss]		227.59	GVVEPAELVDNGDQTHTVNYIPTR	GVVEPAELVDNGDQTHTVNYIPTR	3	b	3	21	57.15	XP_021422847.1		False	15321.1396484375	1	False	3
875.4365234375	682.340637207031	35.14483	filamin-A-like [Oncorhynchus mykiss]		206.24	GVVEPAELVDNGDQTHTVNYIPTR	GVVEPAELVDNGDQTHTVNYIPTR	3	b	1	7	57.15	XP_021422847.1		False	15321.1396484375	1	False	3
875.4365234375	482.244171142578	35.14483	filamin-A-like [Oncorhynchus mykiss]		164.22	GVVEPAELVDNGDQTHTVNYIPTR	GVVEPAELVDNGDQTHTVNYIPTR	3	y	3	12	57.15	XP_021422847.1		False	15321.1396484375	1	False	3
875.4365234375	1180.58447265625	35.14483	filamin-A-like [Oncorhynchus mykiss]		154.85	GVVEPAELVDNGDQTHTVNYIPTR	GVVEPAELVDNGDQTHTVNYIPTR	3	b	1	12	57.15	XP_021422847.1		False	15321.1396484375	1	False	3
875.4365234375	795.424682617188	35.14483	filamin-A-like [Oncorhynchus mykiss]		143.54	GVVEPAELVDNGDQTHTVNYIPTR	GVVEPAELVDNGDQTHTVNYIPTR	3	b	1	8	57.15	XP_021422847.1		False	15321.1396484375	1	False	3
875.4365234375	869.433044433594	35.14483	filamin-A-like [Oncorhynchus mykiss]		143.54	GVVEPAELVDNGDQTHTVNYIPTR	GVVEPAELVDNGDQTHTVNYIPTR	3	b	3	24	57.15	XP_021422847.1		False	15321.1396484375	1	False	3
875.4365234375	875.4365234375	35.14483	filamin-A-like [Oncorhynchus mykiss]		131.59	GVVEPAELVDNGDQTHTVNYIPTR	GVVEPAELVDNGDQTHTVNYIPTR	3	y	3	24	57.15	XP_021422847.1		False	15321.1396484375	1	False	3
875.4365234375	621.302429199219	35.14483	filamin-A-like [Oncorhynchus mykiss]		101.08	GVVEPAELVDNGDQTHTVNYIPTR	GVVEPAELVDNGDQTHTVNYIPTR	3	b	3	18	57.15	XP_021422847.1		False	15321.1396484375	1	False	3
875.4365234375	601.31982421875	35.14483	filamin-A-like [Oncorhynchus mykiss]		81.54	GVVEPAELVDNGDQTHTVNYIPTR	GVVEPAELVDNGDQTHTVNYIPTR	3	y	2	10	57.15	XP_021422847.1		False	15321.1396484375	1	False	3
875.4365234375	276.166625976563	35.14483	filamin-A-like [Oncorhynchus mykiss]		81	GVVEPAELVDNGDQTHTVNYIPTR	GVVEPAELVDNGDQTHTVNYIPTR	3	y	1	2	57.15	XP_021422847.1		False	15321.1396484375	1	False	3
875.4365234375	1234.60620117188	35.14483	filamin-A-like [Oncorhynchus mykiss]		80.58	GVVEPAELVDNGDQTHTVNYIPTR	GVVEPAELVDNGDQTHTVNYIPTR	3	y	2	22	57.15	XP_021422847.1		False	15321.1396484375	1	False	3
875.4365234375	337.178192138672	35.14483	filamin-A-like [Oncorhynchus mykiss]		80	GVVEPAELVDNGDQTHTVNYIPTR	GVVEPAELVDNGDQTHTVNYIPTR	3	b	3	10	57.15	XP_021422847.1		False	15321.1396484375	1	False	3
875.4365234375	665.34912109375	35.14483	filamin-A-like [Oncorhynchus mykiss]		80	GVVEPAELVDNGDQTHTVNYIPTR	GVVEPAELVDNGDQTHTVNYIPTR	3	y	2	11	57.15	XP_021422847.1		False	15321.1396484375	1	False	3
646.677490234375	655.377380371094	35.1674	filamin-A-like [Oncorhynchus mykiss]		631	DAGEGLLAVQITDPEGKPK	DAGEGLLAVQITDPEGKPK	3	y	1	6	57.19	XP_021422847.1		False	13994.330078125	0.993499994277954	False	3
646.677490234375	244.092803955078	35.1674	filamin-A-like [Oncorhynchus mykiss]		364	DAGEGLLAVQITDPEGKPK	DAGEGLLAVQITDPEGKPK	3	b	1	3	57.19	XP_021422847.1		False	13994.330078125	0.993499994277954	False	3
646.677490234375	1283.64782714844	35.1674	filamin-A-like [Oncorhynchus mykiss]		245.26	DAGEGLLAVQITDPEGKPK	DAGEGLLAVQITDPEGKPK	3	b	1	13	57.19	XP_021422847.1		False	13994.330078125	0.993499994277954	False	3
646.677490234375	244.165573120117	35.1674	filamin-A-like [Oncorhynchus mykiss]		243.01	DAGEGLLAVQITDPEGKPK	DAGEGLLAVQITDPEGKPK	3	y	1	2	57.19	XP_021422847.1		False	13994.330078125	0.993499994277954	False	3
646.677490234375	871.451965332031	35.1674	filamin-A-like [Oncorhynchus mykiss]		163.26	DAGEGLLAVQITDPEGKPK	DAGEGLLAVQITDPEGKPK	3	y	1	8	57.19	XP_021422847.1		False	13994.330078125	0.993499994277954	False	3
646.677490234375	770.404296875	35.1674	filamin-A-like [Oncorhynchus mykiss]		147.79	DAGEGLLAVQITDPEGKPK	DAGEGLLAVQITDPEGKPK	3	y	1	7	57.19	XP_021422847.1		False	13994.330078125	0.993499994277954	False	3
646.677490234375	1211.6630859375	35.1674	filamin-A-like [Oncorhynchus mykiss]		122	DAGEGLLAVQITDPEGKPK	DAGEGLLAVQITDPEGKPK	3	y	1	11	57.19	XP_021422847.1		False	13994.330078125	0.993499994277954	False	3
646.677490234375	429.281982421875	35.1674	filamin-A-like [Oncorhynchus mykiss]		100	DAGEGLLAVQITDPEGKPK	DAGEGLLAVQITDPEGKPK	3	y	1	4	57.19	XP_021422847.1		False	13994.330078125	0.993499994277954	False	3
646.677490234375	984.536010742188	35.1674	filamin-A-like [Oncorhynchus mykiss]		82.17	DAGEGLLAVQITDPEGKPK	DAGEGLLAVQITDPEGKPK	3	y	1	9	57.19	XP_021422847.1		False	13994.330078125	0.993499994277954	False	3
646.677490234375	1112.59460449219	35.1674	filamin-A-like [Oncorhynchus mykiss]		80	DAGEGLLAVQITDPEGKPK	DAGEGLLAVQITDPEGKPK	3	y	1	10	57.19	XP_021422847.1		False	13994.330078125	0.993499994277954	False	3
536.789001464844	487.254791259766	24.93872	filamin-A-like [Oncorhynchus mykiss]		13967.51	VPCEEVLVK	VPC[CAM]EEVLVK	2	y	2	8	39.06	XP_021422847.1		False	13821.4296875	0.999700009822845	False	3
536.789001464844	536.789001464844	24.93872	filamin-A-like [Oncorhynchus mykiss]		9748.09	VPCEEVLVK	VPC[CAM]EEVLVK	2	y	2	9	39.06	XP_021422847.1		False	13821.4296875	0.999700009822845	False	3
536.789001464844	876.449523925781	24.93872	filamin-A-like [Oncorhynchus mykiss]		8868.26	VPCEEVLVK	VPC[CAM]EEVLVK	2	y	1	7	39.06	XP_021422847.1		False	13821.4296875	0.999700009822845	False	3
536.789001464844	973.502319335938	24.93872	filamin-A-like [Oncorhynchus mykiss]		4013.17	VPCEEVLVK	VPC[CAM]EEVLVK	2	y	1	8	39.06	XP_021422847.1		False	13821.4296875	0.999700009822845	False	3
536.789001464844	615.244262695313	24.93872	filamin-A-like [Oncorhynchus mykiss]		3521.11	VPCEEVLVK	VPC[CAM]EEVLVK	2	b	1	5	39.06	XP_021422847.1		False	13821.4296875	0.999700009822845	False	3
536.789001464844	716.418884277344	24.93872	filamin-A-like [Oncorhynchus mykiss]		2013.35	VPCEEVLVK	VPC[CAM]EEVLVK	2	y	1	6	39.06	XP_021422847.1		False	13821.4296875	0.999700009822845	False	3
536.789001464844	827.396789550781	24.93872	filamin-A-like [Oncorhynchus mykiss]		1402.22	VPCEEVLVK	VPC[CAM]EEVLVK	2	b	1	7	39.06	XP_021422847.1		False	13821.4296875	0.999700009822845	False	3
536.789001464844	246.181213378906	24.93872	filamin-A-like [Oncorhynchus mykiss]		1165.89	VPCEEVLVK	VPC[CAM]EEVLVK	2	y	1	2	39.06	XP_021422847.1		False	13821.4296875	0.999700009822845	False	3
536.789001464844	714.312683105469	24.93872	filamin-A-like [Oncorhynchus mykiss]		978	VPCEEVLVK	VPC[CAM]EEVLVK	2	b	1	6	39.06	XP_021422847.1		False	13821.4296875	0.999700009822845	False	3
536.789001464844	458.333709716797	24.93872	filamin-A-like [Oncorhynchus mykiss]		752	VPCEEVLVK	VPC[CAM]EEVLVK	2	y	1	4	39.06	XP_021422847.1		False	13821.4296875	0.999700009822845	False	3
536.789001464844	359.265289306641	24.93872	filamin-A-like [Oncorhynchus mykiss]		715	VPCEEVLVK	VPC[CAM]EEVLVK	2	y	1	3	39.06	XP_021422847.1		False	13821.4296875	0.999700009822845	False	3
536.789001464844	587.376281738281	24.93872	filamin-A-like [Oncorhynchus mykiss]		713	VPCEEVLVK	VPC[CAM]EEVLVK	2	y	1	5	39.06	XP_021422847.1		False	13821.4296875	0.999700009822845	False	3
536.789001464844	438.728393554688	24.93872	filamin-A-like [Oncorhynchus mykiss]		486	VPCEEVLVK	VPC[CAM]EEVLVK	2	y	2	7	39.06	XP_021422847.1		False	13821.4296875	0.999700009822845	False	3
536.789001464844	926.465209960938	24.93872	filamin-A-like [Oncorhynchus mykiss]		454.89	VPCEEVLVK	VPC[CAM]EEVLVK	2	b	1	8	39.06	XP_021422847.1		False	13821.4296875	0.999700009822845	False	3
536.789001464844	357.159088134766	24.93872	filamin-A-like [Oncorhynchus mykiss]		347.17	VPCEEVLVK	VPC[CAM]EEVLVK	2	b	1	3	39.06	XP_021422847.1		False	13821.4296875	0.999700009822845	False	3
536.789001464844	486.201690673828	24.93872	filamin-A-like [Oncorhynchus mykiss]		263	VPCEEVLVK	VPC[CAM]EEVLVK	2	b	1	4	39.06	XP_021422847.1		False	13821.4296875	0.999700009822845	False	3
422.886077880859	532.308959960938	17.74536	filamin-A-like [Oncorhynchus mykiss]		8596	AHGPGLDSGITNK	AHGPGLDSGITNK	3	y	1	5	26.31	XP_021422847.1		False	13506.240234375	0.999000012874603	False	3
422.886077880859	362.203399658203	17.74536	filamin-A-like [Oncorhynchus mykiss]		8463	AHGPGLDSGITNK	AHGPGLDSGITNK	3	y	1	3	26.31	XP_021422847.1		False	13506.240234375	0.999000012874603	False	3
422.886077880859	533.283081054688	17.74536	filamin-A-like [Oncorhynchus mykiss]		8303	AHGPGLDSGITNK	AHGPGLDSGITNK	3	b	1	6	26.31	XP_021422847.1		False	13506.240234375	0.999000012874603	False	3
422.886077880859	619.340942382813	17.74536	filamin-A-like [Oncorhynchus mykiss]		7706.59	AHGPGLDSGITNK	AHGPGLDSGITNK	3	y	1	6	26.31	XP_021422847.1		False	13506.240234375	0.999000012874603	False	3
422.886077880859	420.199005126953	17.74536	filamin-A-like [Oncorhynchus mykiss]		5692	AHGPGLDSGITNK	AHGPGLDSGITNK	3	b	1	5	26.31	XP_021422847.1		False	13506.240234375	0.999000012874603	False	3
422.886077880859	648.309997558594	17.74536	filamin-A-like [Oncorhynchus mykiss]		5042.29	AHGPGLDSGITNK	AHGPGLDSGITNK	3	b	1	7	26.31	XP_021422847.1		False	13506.240234375	0.999000012874603	False	3
422.886077880859	734.367919921875	17.74536	filamin-A-like [Oncorhynchus mykiss]		4049	AHGPGLDSGITNK	AHGPGLDSGITNK	3	y	1	7	26.31	XP_021422847.1		False	13506.240234375	0.999000012874603	False	3
422.886077880859	475.287475585938	17.74536	filamin-A-like [Oncorhynchus mykiss]		3888	AHGPGLDSGITNK	AHGPGLDSGITNK	3	y	1	4	26.31	XP_021422847.1		False	13506.240234375	0.999000012874603	False	3
422.886077880859	792.363464355469	17.74536	filamin-A-like [Oncorhynchus mykiss]		3030.04	AHGPGLDSGITNK	AHGPGLDSGITNK	3	b	1	9	26.31	XP_021422847.1		False	13506.240234375	0.999000012874603	False	3
422.886077880859	416.882568359375	17.74536	filamin-A-like [Oncorhynchus mykiss]		2469	AHGPGLDSGITNK	AHGPGLDSGITNK	3	b	3	13	26.31	XP_021422847.1		False	13506.240234375	0.999000012874603	False	3
422.886077880859	209.103302001953	17.74536	filamin-A-like [Oncorhynchus mykiss]		1983.07	AHGPGLDSGITNK	AHGPGLDSGITNK	3	b	1	2	26.31	XP_021422847.1		False	13506.240234375	0.999000012874603	False	3
422.886077880859	261.155731201172	17.74536	filamin-A-like [Oncorhynchus mykiss]		1729.83	AHGPGLDSGITNK	AHGPGLDSGITNK	3	y	1	2	26.31	XP_021422847.1		False	13506.240234375	0.999000012874603	False	3
422.886077880859	368.174652099609	17.74536	filamin-A-like [Oncorhynchus mykiss]		1143.04	AHGPGLDSGITNK	AHGPGLDSGITNK	3	b	2	8	26.31	XP_021422847.1		False	13506.240234375	0.999000012874603	False	3
422.886077880859	266.124755859375	17.74536	filamin-A-like [Oncorhynchus mykiss]		1120	AHGPGLDSGITNK	AHGPGLDSGITNK	3	b	1	3	26.31	XP_021422847.1		False	13506.240234375	0.999000012874603	False	3
422.886077880859	324.658630371094	17.74536	filamin-A-like [Oncorhynchus mykiss]		1068.87	AHGPGLDSGITNK	AHGPGLDSGITNK	3	b	2	7	26.31	XP_021422847.1		False	13506.240234375	0.999000012874603	False	3
422.886077880859	310.174133300781	17.74536	filamin-A-like [Oncorhynchus mykiss]		1020.07	AHGPGLDSGITNK	AHGPGLDSGITNK	3	y	2	6	26.31	XP_021422847.1		False	13506.240234375	0.999000012874603	False	3
422.886077880859	267.145172119141	17.74536	filamin-A-like [Oncorhynchus mykiss]		1018.98	AHGPGLDSGITNK	AHGPGLDSGITNK	3	b	2	6	26.31	XP_021422847.1		False	13506.240234375	0.999000012874603	False	3
422.886077880859	367.687591552734	17.74536	filamin-A-like [Oncorhynchus mykiss]		778.14	AHGPGLDSGITNK	AHGPGLDSGITNK	3	y	2	7	26.31	XP_021422847.1		False	13506.240234375	0.999000012874603	False	3
422.886077880859	422.886077880859	17.74536	filamin-A-like [Oncorhynchus mykiss]		454.01	AHGPGLDSGITNK	AHGPGLDSGITNK	3	y	3	13	26.31	XP_021422847.1		False	13506.240234375	0.999000012874603	False	3
422.886077880859	238.147369384766	17.74536	filamin-A-like [Oncorhynchus mykiss]		304.18	AHGPGLDSGITNK	AHGPGLDSGITNK	3	y	2	4	26.31	XP_021422847.1		False	13506.240234375	0.999000012874603	False	3
422.886077880859	453.227416992188	17.74536	filamin-A-like [Oncorhynchus mykiss]		285.09	AHGPGLDSGITNK	AHGPGLDSGITNK	3	b	2	10	26.31	XP_021422847.1		False	13506.240234375	0.999000012874603	False	3
422.886077880859	396.685394287109	17.74536	filamin-A-like [Oncorhynchus mykiss]		229.34	AHGPGLDSGITNK	AHGPGLDSGITNK	3	b	2	9	26.31	XP_021422847.1		False	13506.240234375	0.999000012874603	False	3
422.886077880859	266.658111572266	17.74536	filamin-A-like [Oncorhynchus mykiss]		181.09	AHGPGLDSGITNK	AHGPGLDSGITNK	3	y	2	5	26.31	XP_021422847.1		False	13506.240234375	0.999000012874603	False	3
422.886077880859	905.447570800781	17.74536	filamin-A-like [Oncorhynchus mykiss]		120.09	AHGPGLDSGITNK	AHGPGLDSGITNK	3	b	1	10	26.31	XP_021422847.1		False	13506.240234375	0.999000012874603	False	3
422.886077880859	904.473449707031	17.74536	filamin-A-like [Oncorhynchus mykiss]		60	AHGPGLDSGITNK	AHGPGLDSGITNK	3	y	1	9	26.31	XP_021422847.1		False	13506.240234375	0.999000012874603	False	3
422.886077880859	1006.49523925781	17.74536	filamin-A-like [Oncorhynchus mykiss]		40	AHGPGLDSGITNK	AHGPGLDSGITNK	3	b	1	11	26.31	XP_021422847.1		False	13506.240234375	0.999000012874603	False	3
580.771850585938	891.362487792969	15.77635	filamin-A-like [Oncorhynchus mykiss]		14792	VAVTEGCDPGR	VAVTEGC[CAM]DPGR	2	y	1	8	22.82	XP_021422847.1		False	13267.6298828125	0.999000012874603	False	3
580.771850585938	329.193176269531	15.77635	filamin-A-like [Oncorhynchus mykiss]		12365.24	VAVTEGCDPGR	VAVTEGC[CAM]DPGR	2	y	1	3	22.82	XP_021422847.1		False	13267.6298828125	0.999000012874603	False	3
580.771850585938	661.272216796875	15.77635	filamin-A-like [Oncorhynchus mykiss]		8675.49	VAVTEGCDPGR	VAVTEGC[CAM]DPGR	2	y	1	6	22.82	XP_021422847.1		False	13267.6298828125	0.999000012874603	False	3
580.771850585938	790.314819335938	15.77635	filamin-A-like [Oncorhynchus mykiss]		6635.49	VAVTEGCDPGR	VAVTEGC[CAM]DPGR	2	y	1	7	22.82	XP_021422847.1		False	13267.6298828125	0.999000012874603	False	3
580.771850585938	990.430908203125	15.77635	filamin-A-like [Oncorhynchus mykiss]		4966.28	VAVTEGCDPGR	VAVTEGC[CAM]DPGR	2	y	1	9	22.82	XP_021422847.1		False	13267.6298828125	0.999000012874603	False	3
580.771850585938	1061.46801757813	15.77635	filamin-A-like [Oncorhynchus mykiss]		1875.44	VAVTEGCDPGR	VAVTEGC[CAM]DPGR	2	y	1	10	22.82	XP_021422847.1		False	13267.6298828125	0.999000012874603	False	3
580.771850585938	270.181213378906	15.77635	filamin-A-like [Oncorhynchus mykiss]		1332.27	VAVTEGCDPGR	VAVTEGC[CAM]DPGR	2	b	1	3	22.82	XP_021422847.1		False	13267.6298828125	0.999000012874603	False	3
580.771850585938	604.250793457031	15.77635	filamin-A-like [Oncorhynchus mykiss]		1038.32	VAVTEGCDPGR	VAVTEGC[CAM]DPGR	2	y	1	5	22.82	XP_021422847.1		False	13267.6298828125	0.999000012874603	False	3
580.771850585938	580.771850585938	15.77635	filamin-A-like [Oncorhynchus mykiss]		920.66	VAVTEGCDPGR	VAVTEGC[CAM]DPGR	2	y	2	11	22.82	XP_021422847.1		False	13267.6298828125	0.999000012874603	False	3
580.771850585938	495.719085693359	15.77635	filamin-A-like [Oncorhynchus mykiss]		897	VAVTEGCDPGR	VAVTEGC[CAM]DPGR	2	y	2	9	22.82	XP_021422847.1		False	13267.6298828125	0.999000012874603	False	3
580.771850585938	446.184906005859	15.77635	filamin-A-like [Oncorhynchus mykiss]		715.58	VAVTEGCDPGR	VAVTEGC[CAM]DPGR	2	y	2	8	22.82	XP_021422847.1		False	13267.6298828125	0.999000012874603	False	3
580.771850585938	444.220123291016	15.77635	filamin-A-like [Oncorhynchus mykiss]		683.63	VAVTEGCDPGR	VAVTEGC[CAM]DPGR	2	y	1	4	22.82	XP_021422847.1		False	13267.6298828125	0.999000012874603	False	3
580.771850585938	371.228881835938	15.77635	filamin-A-like [Oncorhynchus mykiss]		638.4	VAVTEGCDPGR	VAVTEGC[CAM]DPGR	2	b	1	4	22.82	XP_021422847.1		False	13267.6298828125	0.999000012874603	False	3
580.771850585938	500.271484375	15.77635	filamin-A-like [Oncorhynchus mykiss]		488.58	VAVTEGCDPGR	VAVTEGC[CAM]DPGR	2	b	1	5	22.82	XP_021422847.1		False	13267.6298828125	0.999000012874603	False	3
580.771850585938	571.7666015625	15.77635	filamin-A-like [Oncorhynchus mykiss]		342.85	VAVTEGCDPGR	VAVTEGC[CAM]DPGR	2	b	2	11	22.82	XP_021422847.1		False	13267.6298828125	0.999000012874603	False	3
580.771850585938	832.350524902344	15.77635	filamin-A-like [Oncorhynchus mykiss]		286.96	VAVTEGCDPGR	VAVTEGC[CAM]DPGR	2	b	1	8	22.82	XP_021422847.1		False	13267.6298828125	0.999000012874603	False	3
580.771850585938	232.140411376953	15.77635	filamin-A-like [Oncorhynchus mykiss]		183	VAVTEGCDPGR	VAVTEGC[CAM]DPGR	2	y	1	2	22.82	XP_021422847.1		False	13267.6298828125	0.999000012874603	False	3
580.771850585938	557.29296875	15.77635	filamin-A-like [Oncorhynchus mykiss]		140.63	VAVTEGCDPGR	VAVTEGC[CAM]DPGR	2	b	1	6	22.82	XP_021422847.1		False	13267.6298828125	0.999000012874603	False	3
580.771850585938	531.237670898438	15.77635	filamin-A-like [Oncorhynchus mykiss]		120	VAVTEGCDPGR	VAVTEGC[CAM]DPGR	2	y	2	10	22.82	XP_021422847.1		False	13267.6298828125	0.999000012874603	False	3
580.771850585938	395.661041259766	15.77635	filamin-A-like [Oncorhynchus mykiss]		105.72	VAVTEGCDPGR	VAVTEGC[CAM]DPGR	2	y	2	7	22.82	XP_021422847.1		False	13267.6298828125	0.999000012874603	False	3
580.771850585938	717.323608398438	15.77635	filamin-A-like [Oncorhynchus mykiss]		70	VAVTEGCDPGR	VAVTEGC[CAM]DPGR	2	b	1	7	22.82	XP_021422847.1		False	13267.6298828125	0.999000012874603	False	3
750.880676269531	901.498901367188	32.72448	filamin-A-like [Oncorhynchus mykiss]		9888	DAGEGGLSLAIEGPSK	DAGEGGLSLAIEGPSK	2	y	1	9	52.86	XP_021422847.1		False	11858.599609375	0.999899983406067	False	3
750.880676269531	1128.62585449219	32.72448	filamin-A-like [Oncorhynchus mykiss]		8724.49	DAGEGGLSLAIEGPSK	DAGEGGLSLAIEGPSK	2	y	1	12	52.86	XP_021422847.1		False	11858.599609375	0.999899983406067	False	3
750.880676269531	388.219055175781	32.72448	filamin-A-like [Oncorhynchus mykiss]		5037	DAGEGGLSLAIEGPSK	DAGEGGLSLAIEGPSK	2	y	1	4	52.86	XP_021422847.1		False	11858.599609375	0.999899983406067	False	3
750.880676269531	701.3828125	32.72448	filamin-A-like [Oncorhynchus mykiss]		4525	DAGEGGLSLAIEGPSK	DAGEGGLSLAIEGPSK	2	y	1	7	52.86	XP_021422847.1		False	11858.599609375	0.999899983406067	False	3
750.880676269531	517.261657714844	32.72448	filamin-A-like [Oncorhynchus mykiss]		4453.18	DAGEGGLSLAIEGPSK	DAGEGGLSLAIEGPSK	2	y	1	5	52.86	XP_021422847.1		False	11858.599609375	0.999899983406067	False	3
750.880676269531	1071.6044921875	32.72448	filamin-A-like [Oncorhynchus mykiss]		3817.29	DAGEGGLSLAIEGPSK	DAGEGGLSLAIEGPSK	2	y	1	11	52.86	XP_021422847.1		False	11858.599609375	0.999899983406067	False	3
750.880676269531	630.345703125	32.72448	filamin-A-like [Oncorhynchus mykiss]		2972.89	DAGEGGLSLAIEGPSK	DAGEGGLSLAIEGPSK	2	y	1	6	52.86	XP_021422847.1		False	11858.599609375	0.999899983406067	False	3
750.880676269531	244.092803955078	32.72448	filamin-A-like [Oncorhynchus mykiss]		2779.89	DAGEGGLSLAIEGPSK	DAGEGGLSLAIEGPSK	2	b	2	6	52.86	XP_021422847.1		False	11858.599609375	0.999899983406067	False	3
750.880676269531	814.466918945313	32.72448	filamin-A-like [Oncorhynchus mykiss]		2491.96	DAGEGGLSLAIEGPSK	DAGEGGLSLAIEGPSK	2	y	1	8	52.86	XP_021422847.1		False	11858.599609375	0.999899983406067	False	3
750.880676269531	1014.5830078125	32.72448	filamin-A-like [Oncorhynchus mykiss]		1867.41	DAGEGGLSLAIEGPSK	DAGEGGLSLAIEGPSK	2	y	1	10	52.86	XP_021422847.1		False	11858.599609375	0.999899983406067	False	3
750.880676269531	331.197601318359	32.72448	filamin-A-like [Oncorhynchus mykiss]		1648.63	DAGEGGLSLAIEGPSK	DAGEGGLSLAIEGPSK	2	y	1	3	52.86	XP_021422847.1		False	11858.599609375	0.999899983406067	False	3
750.880676269531	600.262390136719	32.72448	filamin-A-like [Oncorhynchus mykiss]		977.09	DAGEGGLSLAIEGPSK	DAGEGGLSLAIEGPSK	2	b	1	7	52.86	XP_021422847.1		False	11858.599609375	0.999899983406067	False	3
750.880676269531	487.178314208984	32.72448	filamin-A-like [Oncorhynchus mykiss]		816	DAGEGGLSLAIEGPSK	DAGEGGLSLAIEGPSK	2	b	1	6	52.86	XP_021422847.1		False	11858.599609375	0.999899983406067	False	3
750.880676269531	373.135375976563	32.72448	filamin-A-like [Oncorhynchus mykiss]		732	DAGEGGLSLAIEGPSK	DAGEGGLSLAIEGPSK	2	b	1	4	52.86	XP_021422847.1		False	11858.599609375	0.999899983406067	False	3
750.880676269531	1314.68994140625	32.72448	filamin-A-like [Oncorhynchus mykiss]		589.36	DAGEGGLSLAIEGPSK	DAGEGGLSLAIEGPSK	2	y	1	14	52.86	XP_021422847.1		False	11858.599609375	0.999899983406067	False	3
750.880676269531	1257.66845703125	32.72448	filamin-A-like [Oncorhynchus mykiss]		570.09	DAGEGGLSLAIEGPSK	DAGEGGLSLAIEGPSK	2	y	1	13	52.86	XP_021422847.1		False	11858.599609375	0.999899983406067	False	3
750.880676269531	741.875366210938	32.72448	filamin-A-like [Oncorhynchus mykiss]		367.07	DAGEGGLSLAIEGPSK	DAGEGGLSLAIEGPSK	2	b	2	16	52.86	XP_021422847.1		False	11858.599609375	0.999899983406067	False	3
750.880676269531	871.415588378906	32.72448	filamin-A-like [Oncorhynchus mykiss]		343	DAGEGGLSLAIEGPSK	DAGEGGLSLAIEGPSK	2	b	1	10	52.86	XP_021422847.1		False	11858.599609375	0.999899983406067	False	3
750.880676269531	750.880676269531	32.72448	filamin-A-like [Oncorhynchus mykiss]		310.01	DAGEGGLSLAIEGPSK	DAGEGGLSLAIEGPSK	2	y	2	16	52.86	XP_021422847.1		False	11858.599609375	0.999899983406067	False	3
750.880676269531	687.29443359375	32.72448	filamin-A-like [Oncorhynchus mykiss]		290.09	DAGEGGLSLAIEGPSK	DAGEGGLSLAIEGPSK	2	b	1	8	52.86	XP_021422847.1		False	11858.599609375	0.999899983406067	False	3
750.880676269531	234.144836425781	32.72448	filamin-A-like [Oncorhynchus mykiss]		255.85	DAGEGGLSLAIEGPSK	DAGEGGLSLAIEGPSK	2	y	1	2	52.86	XP_021422847.1		False	11858.599609375	0.999899983406067	False	3
750.880676269531	800.378479003906	32.72448	filamin-A-like [Oncorhynchus mykiss]		203.08	DAGEGGLSLAIEGPSK	DAGEGGLSLAIEGPSK	2	b	1	9	52.86	XP_021422847.1		False	11858.599609375	0.999899983406067	False	3
750.880676269531	351.195068359375	32.72448	filamin-A-like [Oncorhynchus mykiss]		184	DAGEGGLSLAIEGPSK	DAGEGGLSLAIEGPSK	2	y	2	7	52.86	XP_021422847.1		False	11858.599609375	0.999899983406067	False	3
750.880676269531	430.156860351563	32.72448	filamin-A-like [Oncorhynchus mykiss]		158.36	DAGEGGLSLAIEGPSK	DAGEGGLSLAIEGPSK	2	b	1	5	52.86	XP_021422847.1		False	11858.599609375	0.999899983406067	False	3
750.880676269531	984.499633789063	32.72448	filamin-A-like [Oncorhynchus mykiss]		121	DAGEGGLSLAIEGPSK	DAGEGGLSLAIEGPSK	2	b	1	11	52.86	XP_021422847.1		False	11858.599609375	0.999899983406067	False	3
750.880676269531	1113.54223632813	32.72448	filamin-A-like [Oncorhynchus mykiss]		80	DAGEGGLSLAIEGPSK	DAGEGGLSLAIEGPSK	2	b	1	12	52.86	XP_021422847.1		False	11858.599609375	0.999899983406067	False	3
750.880676269531	1170.56372070313	32.72448	filamin-A-like [Oncorhynchus mykiss]		61	DAGEGGLSLAIEGPSK	DAGEGGLSLAIEGPSK	2	b	1	13	52.86	XP_021422847.1		False	11858.599609375	0.999899983406067	False	3
585.818603515625	812.462463378906	34.53551	filamin-A-like [Oncorhynchus mykiss]		12880.81	NMLLVGVDGPR	NMLLVGVDGPR	2	y	1	8	56.07	XP_021422847.1		False	11819.98046875	1	False	3
585.818603515625	699.37841796875	34.53551	filamin-A-like [Oncorhynchus mykiss]		11691.37	NMLLVGVDGPR	NMLLVGVDGPR	2	y	1	7	56.07	XP_021422847.1		False	11819.98046875	1	False	3
585.818603515625	600.309997558594	34.53551	filamin-A-like [Oncorhynchus mykiss]		9437.09	NMLLVGVDGPR	NMLLVGVDGPR	2	y	1	6	56.07	XP_021422847.1		False	11819.98046875	1	False	3
585.818603515625	925.546569824219	34.53551	filamin-A-like [Oncorhynchus mykiss]		8749.55	NMLLVGVDGPR	NMLLVGVDGPR	2	y	1	9	56.07	XP_021422847.1		False	11819.98046875	1	False	3
585.818603515625	359.174743652344	34.53551	filamin-A-like [Oncorhynchus mykiss]		7775.11	NMLLVGVDGPR	NMLLVGVDGPR	2	b	1	3	56.07	XP_021422847.1		False	11819.98046875	1	False	3
585.818603515625	329.193176269531	34.53551	filamin-A-like [Oncorhynchus mykiss]		6371.46	NMLLVGVDGPR	NMLLVGVDGPR	2	y	1	3	56.07	XP_021422847.1		False	11819.98046875	1	False	3
585.818603515625	246.090682983398	34.53551	filamin-A-like [Oncorhynchus mykiss]		4239.38	NMLLVGVDGPR	NMLLVGVDGPR	2	b	1	2	56.07	XP_021422847.1		False	11819.98046875	1	False	3
585.818603515625	472.258819580078	34.53551	filamin-A-like [Oncorhynchus mykiss]		1917.08	NMLLVGVDGPR	NMLLVGVDGPR	2	b	1	4	56.07	XP_021422847.1		False	11819.98046875	1	False	3
585.818603515625	444.220123291016	34.53551	filamin-A-like [Oncorhynchus mykiss]		712.28	NMLLVGVDGPR	NMLLVGVDGPR	2	y	1	4	56.07	XP_021422847.1		False	11819.98046875	1	False	3
585.818603515625	543.288513183594	34.53551	filamin-A-like [Oncorhynchus mykiss]		686.11	NMLLVGVDGPR	NMLLVGVDGPR	2	y	1	5	56.07	XP_021422847.1		False	11819.98046875	1	False	3
585.818603515625	571.327209472656	34.53551	filamin-A-like [Oncorhynchus mykiss]		337.48	NMLLVGVDGPR	NMLLVGVDGPR	2	b	1	5	56.07	XP_021422847.1		False	11819.98046875	1	False	3
585.818603515625	585.818603515625	34.53551	filamin-A-like [Oncorhynchus mykiss]		263	NMLLVGVDGPR	NMLLVGVDGPR	2	y	2	11	56.07	XP_021422847.1		False	11819.98046875	1	False	3
585.818603515625	727.417114257813	34.53551	filamin-A-like [Oncorhynchus mykiss]		240	NMLLVGVDGPR	NMLLVGVDGPR	2	b	1	7	56.07	XP_021422847.1		False	11819.98046875	1	False	3
585.818603515625	272.147918701172	34.53551	filamin-A-like [Oncorhynchus mykiss]		195.07	NMLLVGVDGPR	NMLLVGVDGPR	2	y	2	5	56.07	XP_021422847.1		False	11819.98046875	1	False	3
585.818603515625	628.348693847656	34.53551	filamin-A-like [Oncorhynchus mykiss]		121	NMLLVGVDGPR	NMLLVGVDGPR	2	b	1	6	56.07	XP_021422847.1		False	11819.98046875	1	False	3
693.372802734375	846.431579589844	33.37893	filamin-A-like [Oncorhynchus mykiss]		9511.01	IANLQTDLGDGLR	IANLQTDLGDGLR	2	y	1	8	54.02	XP_021422847.1		False	11819.5302734375	1	False	3
693.372802734375	974.490173339844	33.37893	filamin-A-like [Oncorhynchus mykiss]		8792.23	IANLQTDLGDGLR	IANLQTDLGDGLR	2	y	1	9	54.02	XP_021422847.1		False	11819.5302734375	1	False	3
693.372802734375	299.17138671875	33.37893	filamin-A-like [Oncorhynchus mykiss]		5059	IANLQTDLGDGLR	IANLQTDLGDGLR	2	b	1	3	54.02	XP_021422847.1		False	11819.5302734375	1	False	3
693.372802734375	345.224487304688	33.37893	filamin-A-like [Oncorhynchus mykiss]		4492.01	IANLQTDLGDGLR	IANLQTDLGDGLR	2	y	1	3	54.02	XP_021422847.1		False	11819.5302734375	1	False	3
693.372802734375	630.35693359375	33.37893	filamin-A-like [Oncorhynchus mykiss]		4431.39	IANLQTDLGDGLR	IANLQTDLGDGLR	2	y	1	6	54.02	XP_021422847.1		False	11819.5302734375	1	False	3
693.372802734375	1087.57421875	33.37893	filamin-A-like [Oncorhynchus mykiss]		3699.16	IANLQTDLGDGLR	IANLQTDLGDGLR	2	y	1	10	54.02	XP_021422847.1		False	11819.5302734375	1	False	3
693.372802734375	745.383911132813	33.37893	filamin-A-like [Oncorhynchus mykiss]		3093.7	IANLQTDLGDGLR	IANLQTDLGDGLR	2	y	1	7	54.02	XP_021422847.1		False	11819.5302734375	1	False	3
693.372802734375	1201.6171875	33.37893	filamin-A-like [Oncorhynchus mykiss]		2650.35	IANLQTDLGDGLR	IANLQTDLGDGLR	2	y	1	11	54.02	XP_021422847.1		False	11819.5302734375	1	False	3
693.372802734375	517.272888183594	33.37893	filamin-A-like [Oncorhynchus mykiss]		2184.17	IANLQTDLGDGLR	IANLQTDLGDGLR	2	y	1	5	54.02	XP_021422847.1		False	11819.5302734375	1	False	3
693.372802734375	412.255432128906	33.37893	filamin-A-like [Oncorhynchus mykiss]		1304.51	IANLQTDLGDGLR	IANLQTDLGDGLR	2	b	1	4	54.02	XP_021422847.1		False	11819.5302734375	1	False	3
693.372802734375	1272.654296875	33.37893	filamin-A-like [Oncorhynchus mykiss]		703.3	IANLQTDLGDGLR	IANLQTDLGDGLR	2	y	1	12	54.02	XP_021422847.1		False	11819.5302734375	1	False	3
693.372802734375	693.372802734375	33.37893	filamin-A-like [Oncorhynchus mykiss]		616.18	IANLQTDLGDGLR	IANLQTDLGDGLR	2	y	2	13	54.02	XP_021422847.1		False	11819.5302734375	1	False	3
693.372802734375	460.251434326172	33.37893	filamin-A-like [Oncorhynchus mykiss]		447	IANLQTDLGDGLR	IANLQTDLGDGLR	2	y	1	4	54.02	XP_021422847.1		False	11819.5302734375	1	False	3
693.372802734375	540.314025878906	33.37893	filamin-A-like [Oncorhynchus mykiss]		389.52	IANLQTDLGDGLR	IANLQTDLGDGLR	2	b	1	5	54.02	XP_021422847.1		False	11819.5302734375	1	False	3
693.372802734375	684.367492675781	33.37893	filamin-A-like [Oncorhynchus mykiss]		243.17	IANLQTDLGDGLR	IANLQTDLGDGLR	2	b	2	13	54.02	XP_021422847.1		False	11819.5302734375	1	False	3
693.372802734375	544.290771484375	33.37893	filamin-A-like [Oncorhynchus mykiss]		161	IANLQTDLGDGLR	IANLQTDLGDGLR	2	y	2	10	54.02	XP_021422847.1		False	11819.5302734375	1	False	3
693.372802734375	288.203002929688	33.37893	filamin-A-like [Oncorhynchus mykiss]		122.17	IANLQTDLGDGLR	IANLQTDLGDGLR	2	y	1	2	54.02	XP_021422847.1		False	11819.5302734375	1	False	3
693.372802734375	1041.52111816406	33.37893	filamin-A-like [Oncorhynchus mykiss]		120	IANLQTDLGDGLR	IANLQTDLGDGLR	2	b	1	10	54.02	XP_021422847.1		False	11819.5302734375	1	False	3
693.372802734375	1098.54260253906	33.37893	filamin-A-like [Oncorhynchus mykiss]		18.62	IANLQTDLGDGLR	IANLQTDLGDGLR	2	b	1	11	54.02	XP_021422847.1		False	11819.5302734375	1	False	3
440.490081787109	440.490081787109	24.73561	filamin-A-like [Oncorhynchus mykiss]		7312.18	SGVELTKPTHFTVNTK	SGVELTKPTHFTVNTK	4	y	4	16	38.7	XP_021422847.1		False	11560.8701171875	1	False	3
440.490081787109	557.973693847656	24.73561	filamin-A-like [Oncorhynchus mykiss]		3489.93	SGVELTKPTHFTVNTK	SGVELTKPTHFTVNTK	4	y	3	15	38.7	XP_021422847.1		False	11560.8701171875	1	False	3
440.490081787109	538.966491699219	24.73561	filamin-A-like [Oncorhynchus mykiss]		2552.77	SGVELTKPTHFTVNTK	SGVELTKPTHFTVNTK	4	y	3	14	38.7	XP_021422847.1		False	11560.8701171875	1	False	3
440.490081787109	562.319519042969	24.73561	filamin-A-like [Oncorhynchus mykiss]		2526.07	SGVELTKPTHFTVNTK	SGVELTKPTHFTVNTK	4	y	1	5	38.7	XP_021422847.1		False	11560.8701171875	1	False	3
440.490081787109	1044.54724121094	24.73561	filamin-A-like [Oncorhynchus mykiss]		2511.49	SGVELTKPTHFTVNTK	SGVELTKPTHFTVNTK	4	y	1	9	38.7	XP_021422847.1		False	11560.8701171875	1	False	3
440.490081787109	709.387939453125	24.73561	filamin-A-like [Oncorhynchus mykiss]		2381.38	SGVELTKPTHFTVNTK	SGVELTKPTHFTVNTK	4	y	1	6	38.7	XP_021422847.1		False	11560.8701171875	1	False	3
440.490081787109	693.890625	24.73561	filamin-A-like [Oncorhynchus mykiss]		2020.74	SGVELTKPTHFTVNTK	SGVELTKPTHFTVNTK	4	y	2	12	38.7	XP_021422847.1		False	11560.8701171875	1	False	3
440.490081787109	758.411926269531	24.73561	filamin-A-like [Oncorhynchus mykiss]		1979.48	SGVELTKPTHFTVNTK	SGVELTKPTHFTVNTK	4	y	2	13	38.7	XP_021422847.1		False	11560.8701171875	1	False	3
440.490081787109	637.348571777344	24.73561	filamin-A-like [Oncorhynchus mykiss]		1476.17	SGVELTKPTHFTVNTK	SGVELTKPTHFTVNTK	4	y	2	11	38.7	XP_021422847.1		False	11560.8701171875	1	False	3
440.490081787109	522.777282714844	24.73561	filamin-A-like [Oncorhynchus mykiss]		1061.09	SGVELTKPTHFTVNTK	SGVELTKPTHFTVNTK	4	y	2	9	38.7	XP_021422847.1		False	11560.8701171875	1	False	3
440.490081787109	586.824768066406	24.73561	filamin-A-like [Oncorhynchus mykiss]		1048.47	SGVELTKPTHFTVNTK	SGVELTKPTHFTVNTK	4	y	2	10	38.7	XP_021422847.1		False	11560.8701171875	1	False	3
440.490081787109	505.943695068359	24.73561	filamin-A-like [Oncorhynchus mykiss]		915	SGVELTKPTHFTVNTK	SGVELTKPTHFTVNTK	4	y	3	13	38.7	XP_021422847.1		False	11560.8701171875	1	False	3
440.490081787109	461.271820068359	24.73561	filamin-A-like [Oncorhynchus mykiss]		733	SGVELTKPTHFTVNTK	SGVELTKPTHFTVNTK	4	y	1	4	38.7	XP_021422847.1		False	11560.8701171875	1	False	3
440.490081787109	229.130187988281	24.73561	filamin-A-like [Oncorhynchus mykiss]		700.26	SGVELTKPTHFTVNTK	SGVELTKPTHFTVNTK	4	b	4	9	38.7	XP_021422847.1		False	11560.8701171875	1	False	3
440.490081787109	435.987426757813	24.73561	filamin-A-like [Oncorhynchus mykiss]		673	SGVELTKPTHFTVNTK	SGVELTKPTHFTVNTK	4	b	4	16	38.7	XP_021422847.1		False	11560.8701171875	1	False	3
440.490081787109	362.203399658203	24.73561	filamin-A-like [Oncorhynchus mykiss]		631	SGVELTKPTHFTVNTK	SGVELTKPTHFTVNTK	4	y	1	3	38.7	XP_021422847.1		False	11560.8701171875	1	False	3
440.490081787109	248.16047668457	24.73561	filamin-A-like [Oncorhynchus mykiss]		469.09	SGVELTKPTHFTVNTK	SGVELTKPTHFTVNTK	4	y	1	2	38.7	XP_021422847.1		False	11560.8701171875	1	False	3
440.490081787109	423.72705078125	24.73561	filamin-A-like [Oncorhynchus mykiss]		467	SGVELTKPTHFTVNTK	SGVELTKPTHFTVNTK	4	y	2	7	38.7	XP_021422847.1		False	11560.8701171875	1	False	3
440.490081787109	846.446838378906	24.73561	filamin-A-like [Oncorhynchus mykiss]		465	SGVELTKPTHFTVNTK	SGVELTKPTHFTVNTK	4	y	1	7	38.7	XP_021422847.1		False	11560.8701171875	1	False	3
440.490081787109	373.171783447266	24.73561	filamin-A-like [Oncorhynchus mykiss]		380.85	SGVELTKPTHFTVNTK	SGVELTKPTHFTVNTK	4	b	1	4	38.7	XP_021422847.1		False	11560.8701171875	1	False	3
440.490081787109	355.197601318359	24.73561	filamin-A-like [Oncorhynchus mykiss]		346.09	SGVELTKPTHFTVNTK	SGVELTKPTHFTVNTK	4	y	2	6	38.7	XP_021422847.1		False	11560.8701171875	1	False	3
440.490081787109	244.129180908203	24.73561	filamin-A-like [Oncorhynchus mykiss]		333.84	SGVELTKPTHFTVNTK	SGVELTKPTHFTVNTK	4	b	1	3	38.7	XP_021422847.1		False	11560.8701171875	1	False	3
440.490081787109	947.494506835938	24.73561	filamin-A-like [Oncorhynchus mykiss]		304.89	SGVELTKPTHFTVNTK	SGVELTKPTHFTVNTK	4	y	1	8	38.7	XP_021422847.1		False	11560.8701171875	1	False	3
440.490081787109	462.929504394531	24.73561	filamin-A-like [Oncorhynchus mykiss]		304	SGVELTKPTHFTVNTK	SGVELTKPTHFTVNTK	4	y	3	12	38.7	XP_021422847.1		False	11560.8701171875	1	False	3
440.490081787109	525.782531738281	24.73561	filamin-A-like [Oncorhynchus mykiss]		285.07	SGVELTKPTHFTVNTK	SGVELTKPTHFTVNTK	4	b	2	10	38.7	XP_021422847.1		False	11560.8701171875	1	False	3
440.490081787109	587.303527832031	24.73561	filamin-A-like [Oncorhynchus mykiss]		234.02	SGVELTKPTHFTVNTK	SGVELTKPTHFTVNTK	4	b	1	6	38.7	XP_021422847.1		False	11560.8701171875	1	False	3
440.490081787109	486.255828857422	24.73561	filamin-A-like [Oncorhynchus mykiss]		196.68	SGVELTKPTHFTVNTK	SGVELTKPTHFTVNTK	4	b	1	5	38.7	XP_021422847.1		False	11560.8701171875	1	False	3
440.490081787109	474.250885009766	24.73561	filamin-A-like [Oncorhynchus mykiss]		141	SGVELTKPTHFTVNTK	SGVELTKPTHFTVNTK	4	y	2	8	38.7	XP_021422847.1		False	11560.8701171875	1	False	3
440.490081787109	756.396301269531	24.73561	filamin-A-like [Oncorhynchus mykiss]		128.18	SGVELTKPTHFTVNTK	SGVELTKPTHFTVNTK	4	b	2	14	38.7	XP_021422847.1		False	11560.8701171875	1	False	3
440.490081787109	1050.55786132813	24.73561	filamin-A-like [Oncorhynchus mykiss]		80	SGVELTKPTHFTVNTK	SGVELTKPTHFTVNTK	4	b	1	10	38.7	XP_021422847.1		False	11560.8701171875	1	False	3
440.490081787109	1273.68994140625	24.73561	filamin-A-like [Oncorhynchus mykiss]		62.76	SGVELTKPTHFTVNTK	SGVELTKPTHFTVNTK	4	y	1	11	38.7	XP_021422847.1		False	11560.8701171875	1	False	3
437.930969238281	752.441345214844	37.99397	filamin-A-like [Oncorhynchus mykiss]		6731	VTVLFAGLHINK	VTVLFAGLHINK	3	y	1	7	62.2	XP_021422847.1		False	10850.5	1	False	3
437.930969238281	899.509765625	37.99397	filamin-A-like [Oncorhynchus mykiss]		6547.98	VTVLFAGLHINK	VTVLFAGLHINK	3	y	1	8	62.2	XP_021422847.1		False	10850.5	1	False	3
437.930969238281	556.334777832031	37.99397	filamin-A-like [Oncorhynchus mykiss]		4228.97	VTVLFAGLHINK	VTVLFAGLHINK	3	y	2	10	62.2	XP_021422847.1		False	10850.5	1	False	3
437.930969238281	681.404235839844	37.99397	filamin-A-like [Oncorhynchus mykiss]		3561	VTVLFAGLHINK	VTVLFAGLHINK	3	y	1	6	62.2	XP_021422847.1		False	10850.5	1	False	3
437.930969238281	201.12336730957	37.99397	filamin-A-like [Oncorhynchus mykiss]		2881	VTVLFAGLHINK	VTVLFAGLHINK	3	b	1	2	62.2	XP_021422847.1		False	10850.5	1	False	3
437.930969238281	506.800537109375	37.99397	filamin-A-like [Oncorhynchus mykiss]		2760	VTVLFAGLHINK	VTVLFAGLHINK	3	y	2	9	62.2	XP_021422847.1		False	10850.5	1	False	3
437.930969238281	606.858581542969	37.99397	filamin-A-like [Oncorhynchus mykiss]		2590	VTVLFAGLHINK	VTVLFAGLHINK	3	y	2	11	62.2	XP_021422847.1		False	10850.5	1	False	3
437.930969238281	450.258514404297	37.99397	filamin-A-like [Oncorhynchus mykiss]		2283	VTVLFAGLHINK	VTVLFAGLHINK	3	y	2	8	62.2	XP_021422847.1		False	10850.5	1	False	3
437.930969238281	1012.59381103516	37.99397	filamin-A-like [Oncorhynchus mykiss]		2143.62	VTVLFAGLHINK	VTVLFAGLHINK	3	y	1	9	62.2	XP_021422847.1		False	10850.5	1	False	3
437.930969238281	261.155731201172	37.99397	filamin-A-like [Oncorhynchus mykiss]		1383.44	VTVLFAGLHINK	VTVLFAGLHINK	3	y	1	2	62.2	XP_021422847.1		False	10850.5	1	False	3
437.930969238281	437.930969238281	37.99397	filamin-A-like [Oncorhynchus mykiss]		1026	VTVLFAGLHINK	VTVLFAGLHINK	3	y	3	12	62.2	XP_021422847.1		False	10850.5	1	False	3
437.930969238281	511.298706054688	37.99397	filamin-A-like [Oncorhynchus mykiss]		1014.84	VTVLFAGLHINK	VTVLFAGLHINK	3	y	1	4	62.2	XP_021422847.1		False	10850.5	1	False	3
437.930969238281	526.318603515625	37.99397	filamin-A-like [Oncorhynchus mykiss]		676.4	VTVLFAGLHINK	VTVLFAGLHINK	3	b	2	10	62.2	XP_021422847.1		False	10850.5	1	False	3
437.930969238281	374.239807128906	37.99397	filamin-A-like [Oncorhynchus mykiss]		570	VTVLFAGLHINK	VTVLFAGLHINK	3	y	1	3	62.2	XP_021422847.1		False	10850.5	1	False	3
437.930969238281	624.382751464844	37.99397	filamin-A-like [Oncorhynchus mykiss]		562.26	VTVLFAGLHINK	VTVLFAGLHINK	3	y	1	5	62.2	XP_021422847.1		False	10850.5	1	False	3
437.930969238281	431.927429199219	37.99397	filamin-A-like [Oncorhynchus mykiss]		527	VTVLFAGLHINK	VTVLFAGLHINK	3	b	3	12	62.2	XP_021422847.1		False	10850.5	1	False	3
437.930969238281	341.205749511719	37.99397	filamin-A-like [Oncorhynchus mykiss]		407	VTVLFAGLHINK	VTVLFAGLHINK	3	y	2	6	62.2	XP_021422847.1		False	10850.5	1	False	3
437.930969238281	376.724304199219	37.99397	filamin-A-like [Oncorhynchus mykiss]		386.09	VTVLFAGLHINK	VTVLFAGLHINK	3	y	2	7	62.2	XP_021422847.1		False	10850.5	1	False	3
437.930969238281	300.191772460938	37.99397	filamin-A-like [Oncorhynchus mykiss]		224	VTVLFAGLHINK	VTVLFAGLHINK	3	b	1	3	62.2	XP_021422847.1		False	10850.5	1	False	3
437.930969238281	351.214813232422	37.99397	filamin-A-like [Oncorhynchus mykiss]		183.16	VTVLFAGLHINK	VTVLFAGLHINK	3	b	3	10	62.2	XP_021422847.1		False	10850.5	1	False	3
437.930969238281	413.275848388672	37.99397	filamin-A-like [Oncorhynchus mykiss]		141	VTVLFAGLHINK	VTVLFAGLHINK	3	b	1	4	62.2	XP_021422847.1		False	10850.5	1	False	3
437.930969238281	1111.66223144531	37.99397	filamin-A-like [Oncorhynchus mykiss]		50.2	VTVLFAGLHINK	VTVLFAGLHINK	3	y	1	10	62.2	XP_021422847.1		False	10850.5	1	False	3
1171.61560058594	1387.74670410156	43.64146	filamin-A-like [Oncorhynchus mykiss]		4481.69	ASGPGLNTTGVPASLPVEFTIDAK	ASGPGLNTTGVPASLPVEFTIDAK	2	y	1	13	72.21	XP_021422847.1		False	9206.4501953125	1	False	3
1171.61560058594	1019.54077148438	43.64146	filamin-A-like [Oncorhynchus mykiss]		2420.93	ASGPGLNTTGVPASLPVEFTIDAK	ASGPGLNTTGVPASLPVEFTIDAK	2	y	1	9	72.21	XP_021422847.1		False	9206.4501953125	1	False	3
1171.61560058594	694.377014160156	43.64146	filamin-A-like [Oncorhynchus mykiss]		1263.64	ASGPGLNTTGVPASLPVEFTIDAK	ASGPGLNTTGVPASLPVEFTIDAK	2	y	2	13	72.21	XP_021422847.1		False	9206.4501953125	1	False	3
1171.61560058594	823.419616699219	43.64146	filamin-A-like [Oncorhynchus mykiss]		806.96	ASGPGLNTTGVPASLPVEFTIDAK	ASGPGLNTTGVPASLPVEFTIDAK	2	y	1	7	72.21	XP_021422847.1		False	9206.4501953125	1	False	3
1171.61560058594	547.30859375	43.64146	filamin-A-like [Oncorhynchus mykiss]		655.59	ASGPGLNTTGVPASLPVEFTIDAK	ASGPGLNTTGVPASLPVEFTIDAK	2	y	1	5	72.21	XP_021422847.1		False	9206.4501953125	1	False	3
1171.61560058594	955.484313964844	43.64146	filamin-A-like [Oncorhynchus mykiss]		550.98	ASGPGLNTTGVPASLPVEFTIDAK	ASGPGLNTTGVPASLPVEFTIDAK	2	b	1	11	72.21	XP_021422847.1		False	9206.4501953125	1	False	3
1171.61560058594	483.256164550781	43.64146	filamin-A-like [Oncorhynchus mykiss]		446.97	ASGPGLNTTGVPASLPVEFTIDAK	ASGPGLNTTGVPASLPVEFTIDAK	2	b	1	6	72.21	XP_021422847.1		False	9206.4501953125	1	False	3
1171.61560058594	333.176849365234	43.64146	filamin-A-like [Oncorhynchus mykiss]		386.12	ASGPGLNTTGVPASLPVEFTIDAK	ASGPGLNTTGVPASLPVEFTIDAK	2	y	1	3	72.21	XP_021422847.1		False	9206.4501953125	1	False	3
1171.61560058594	1132.62487792969	43.64146	filamin-A-like [Oncorhynchus mykiss]		359.05	ASGPGLNTTGVPASLPVEFTIDAK	ASGPGLNTTGVPASLPVEFTIDAK	2	y	1	10	72.21	XP_021422847.1		False	9206.4501953125	1	False	3
1171.61560058594	446.260925292969	43.64146	filamin-A-like [Oncorhynchus mykiss]		315	ASGPGLNTTGVPASLPVEFTIDAK	ASGPGLNTTGVPASLPVEFTIDAK	2	y	1	4	72.21	XP_021422847.1		False	9206.4501953125	1	False	3
1171.61560058594	412.213439941406	43.64146	filamin-A-like [Oncorhynchus mykiss]		287.87	ASGPGLNTTGVPASLPVEFTIDAK	ASGPGLNTTGVPASLPVEFTIDAK	2	y	2	7	72.21	XP_021422847.1		False	9206.4501953125	1	False	3
1171.61560058594	218.149917602539	43.64146	filamin-A-like [Oncorhynchus mykiss]		285.91	ASGPGLNTTGVPASLPVEFTIDAK	ASGPGLNTTGVPASLPVEFTIDAK	2	y	1	2	72.21	XP_021422847.1		False	9206.4501953125	1	False	3
1171.61560058594	597.299072265625	43.64146	filamin-A-like [Oncorhynchus mykiss]		266.96	ASGPGLNTTGVPASLPVEFTIDAK	ASGPGLNTTGVPASLPVEFTIDAK	2	b	1	7	72.21	XP_021422847.1		False	9206.4501953125	1	False	3
1171.61560058594	1219.65686035156	43.64146	filamin-A-like [Oncorhynchus mykiss]		258.87	ASGPGLNTTGVPASLPVEFTIDAK	ASGPGLNTTGVPASLPVEFTIDAK	2	y	1	11	72.21	XP_021422847.1		False	9206.4501953125	1	False	3
1171.61560058594	873.469604492188	43.64146	filamin-A-like [Oncorhynchus mykiss]		231.58	ASGPGLNTTGVPASLPVEFTIDAK	ASGPGLNTTGVPASLPVEFTIDAK	2	y	2	17	72.21	XP_021422847.1		False	9206.4501953125	1	False	3
1171.61560058594	698.346801757813	43.64146	filamin-A-like [Oncorhynchus mykiss]		208.56	ASGPGLNTTGVPASLPVEFTIDAK	ASGPGLNTTGVPASLPVEFTIDAK	2	b	1	8	72.21	XP_021422847.1		False	9206.4501953125	1	False	3
1171.61560058594	1486.81518554688	43.64146	filamin-A-like [Oncorhynchus mykiss]		192.63	ASGPGLNTTGVPASLPVEFTIDAK	ASGPGLNTTGVPASLPVEFTIDAK	2	y	1	14	72.21	XP_021422847.1		False	9206.4501953125	1	False	3
1171.61560058594	562.290771484375	43.64146	filamin-A-like [Oncorhynchus mykiss]		177.13	ASGPGLNTTGVPASLPVEFTIDAK	ASGPGLNTTGVPASLPVEFTIDAK	2	b	2	13	72.21	XP_021422847.1		False	9206.4501953125	1	False	3
1171.61560058594	216.097885131836	43.64146	filamin-A-like [Oncorhynchus mykiss]		148.78	ASGPGLNTTGVPASLPVEFTIDAK	ASGPGLNTTGVPASLPVEFTIDAK	2	b	1	3	72.21	XP_021422847.1		False	9206.4501953125	1	False	3
1171.61560058594	299.153198242188	43.64146	filamin-A-like [Oncorhynchus mykiss]		131.59	ASGPGLNTTGVPASLPVEFTIDAK	ASGPGLNTTGVPASLPVEFTIDAK	2	b	2	7	72.21	XP_021422847.1		False	9206.4501953125	1	False	3
1171.61560058594	1323.69030761719	43.64146	filamin-A-like [Oncorhynchus mykiss]		130.58	ASGPGLNTTGVPASLPVEFTIDAK	ASGPGLNTTGVPASLPVEFTIDAK	2	b	1	15	72.21	XP_021422847.1		False	9206.4501953125	1	False	3
1171.61560058594	922.488037109375	43.64146	filamin-A-like [Oncorhynchus mykiss]		91.54	ASGPGLNTTGVPASLPVEFTIDAK	ASGPGLNTTGVPASLPVEFTIDAK	2	y	1	8	72.21	XP_021422847.1		False	9206.4501953125	1	False	3
1171.61560058594	1290.69396972656	43.64146	filamin-A-like [Oncorhynchus mykiss]		83.1	ASGPGLNTTGVPASLPVEFTIDAK	ASGPGLNTTGVPASLPVEFTIDAK	2	y	1	12	72.21	XP_021422847.1		False	9206.4501953125	1	False	3
1171.61560058594	242.131729125977	43.64146	filamin-A-like [Oncorhynchus mykiss]		70	ASGPGLNTTGVPASLPVEFTIDAK	ASGPGLNTTGVPASLPVEFTIDAK	2	b	2	6	72.21	XP_021422847.1		False	9206.4501953125	1	False	3
1171.61560058594	1064.07019042969	43.64146	filamin-A-like [Oncorhynchus mykiss]		52.53	ASGPGLNTTGVPASLPVEFTIDAK	ASGPGLNTTGVPASLPVEFTIDAK	2	y	2	21	72.21	XP_021422847.1		False	9206.4501953125	1	False	3
1171.61560058594	1171.61560058594	43.64146	filamin-A-like [Oncorhynchus mykiss]		10.17	ASGPGLNTTGVPASLPVEFTIDAK	ASGPGLNTTGVPASLPVEFTIDAK	2	y	2	24	72.21	XP_021422847.1		False	9206.4501953125	1	False	3
793.755310058594	784.456359863281	41.48063	filamin-A-like [Oncorhynchus mykiss]		5234.9	LGGNAALNILAQDGEGTPVDVQVK	LGGNAALNILAQDGEGTPVDVQVK	3	y	1	7	68.38	XP_021422847.1		False	8858.8896484375	1	False	3
793.755310058594	942.525451660156	41.48063	filamin-A-like [Oncorhynchus mykiss]		1685.45	LGGNAALNILAQDGEGTPVDVQVK	LGGNAALNILAQDGEGTPVDVQVK	3	y	1	9	68.38	XP_021422847.1		False	8858.8896484375	1	False	3
793.755310058594	824.462463378906	41.48063	filamin-A-like [Oncorhynchus mykiss]		1424.12	LGGNAALNILAQDGEGTPVDVQVK	LGGNAALNILAQDGEGTPVDVQVK	3	b	1	9	68.38	XP_021422847.1		False	8858.8896484375	1	False	3
793.755310058594	588.335144042969	41.48063	filamin-A-like [Oncorhynchus mykiss]		1190.39	LGGNAALNILAQDGEGTPVDVQVK	LGGNAALNILAQDGEGTPVDVQVK	3	y	1	5	68.38	XP_021422847.1		False	8858.8896484375	1	False	3
793.755310058594	473.308197021484	41.48063	filamin-A-like [Oncorhynchus mykiss]		1011.74	LGGNAALNILAQDGEGTPVDVQVK	LGGNAALNILAQDGEGTPVDVQVK	3	y	1	4	68.38	XP_021422847.1		False	8858.8896484375	1	False	3
793.755310058594	228.134262084961	41.48063	filamin-A-like [Oncorhynchus mykiss]		777.28	LGGNAALNILAQDGEGTPVDVQVK	LGGNAALNILAQDGEGTPVDVQVK	3	b	1	3	68.38	XP_021422847.1		False	8858.8896484375	1	False	3
793.755310058594	711.37841796875	41.48063	filamin-A-like [Oncorhynchus mykiss]		599	LGGNAALNILAQDGEGTPVDVQVK	LGGNAALNILAQDGEGTPVDVQVK	3	b	1	8	68.38	XP_021422847.1		False	8858.8896484375	1	False	3
793.755310058594	484.251434326172	41.48063	filamin-A-like [Oncorhynchus mykiss]		473.31	LGGNAALNILAQDGEGTPVDVQVK	LGGNAALNILAQDGEGTPVDVQVK	3	b	1	6	68.38	XP_021422847.1		False	8858.8896484375	1	False	3
793.755310058594	374.239807128906	41.48063	filamin-A-like [Oncorhynchus mykiss]		435.34	LGGNAALNILAQDGEGTPVDVQVK	LGGNAALNILAQDGEGTPVDVQVK	3	y	1	3	68.38	XP_021422847.1		False	8858.8896484375	1	False	3
793.755310058594	413.214294433594	41.48063	filamin-A-like [Oncorhynchus mykiss]		357.51	LGGNAALNILAQDGEGTPVDVQVK	LGGNAALNILAQDGEGTPVDVQVK	3	b	1	5	68.38	XP_021422847.1		False	8858.8896484375	1	False	3
793.755310058594	885.504028320313	41.48063	filamin-A-like [Oncorhynchus mykiss]		350.67	LGGNAALNILAQDGEGTPVDVQVK	LGGNAALNILAQDGEGTPVDVQVK	3	y	1	8	68.38	XP_021422847.1		False	8858.8896484375	1	False	3
793.755310058594	687.403564453125	41.48063	filamin-A-like [Oncorhynchus mykiss]		348.46	LGGNAALNILAQDGEGTPVDVQVK	LGGNAALNILAQDGEGTPVDVQVK	3	y	1	6	68.38	XP_021422847.1		False	8858.8896484375	1	False	3
793.755310058594	937.546569824219	41.48063	filamin-A-like [Oncorhynchus mykiss]		344.95	LGGNAALNILAQDGEGTPVDVQVK	LGGNAALNILAQDGEGTPVDVQVK	3	b	1	10	68.38	XP_021422847.1		False	8858.8896484375	1	False	3
793.755310058594	1128.58947753906	41.48063	filamin-A-like [Oncorhynchus mykiss]		327.54	LGGNAALNILAQDGEGTPVDVQVK	LGGNAALNILAQDGEGTPVDVQVK	3	y	1	11	68.38	XP_021422847.1		False	8858.8896484375	1	False	3
793.755310058594	299.17138671875	41.48063	filamin-A-like [Oncorhynchus mykiss]		308.92	LGGNAALNILAQDGEGTPVDVQVK	LGGNAALNILAQDGEGTPVDVQVK	3	b	2	7	68.38	XP_021422847.1		False	8858.8896484375	1	False	3
793.755310058594	246.181213378906	41.48063	filamin-A-like [Oncorhynchus mykiss]		284.86	LGGNAALNILAQDGEGTPVDVQVK	LGGNAALNILAQDGEGTPVDVQVK	3	y	1	2	68.38	XP_021422847.1		False	8858.8896484375	1	False	3
793.755310058594	597.335510253906	41.48063	filamin-A-like [Oncorhynchus mykiss]		264.98	LGGNAALNILAQDGEGTPVDVQVK	LGGNAALNILAQDGEGTPVDVQVK	3	b	1	7	68.38	XP_021422847.1		False	8858.8896484375	1	False	3
793.755310058594	392.731811523438	41.48063	filamin-A-like [Oncorhynchus mykiss]		214.79	LGGNAALNILAQDGEGTPVDVQVK	LGGNAALNILAQDGEGTPVDVQVK	3	y	2	7	68.38	XP_021422847.1		False	8858.8896484375	1	False	3
793.755310058594	1008.58367919922	41.48063	filamin-A-like [Oncorhynchus mykiss]		178.32	LGGNAALNILAQDGEGTPVDVQVK	LGGNAALNILAQDGEGTPVDVQVK	3	b	1	11	68.38	XP_021422847.1		False	8858.8896484375	1	False	3
793.755310058594	1243.61645507813	41.48063	filamin-A-like [Oncorhynchus mykiss]		161.75	LGGNAALNILAQDGEGTPVDVQVK	LGGNAALNILAQDGEGTPVDVQVK	3	y	1	12	68.38	XP_021422847.1		False	8858.8896484375	1	False	3
793.755310058594	1071.56811523438	41.48063	filamin-A-like [Oncorhynchus mykiss]		143.55	LGGNAALNILAQDGEGTPVDVQVK	LGGNAALNILAQDGEGTPVDVQVK	3	y	1	10	68.38	XP_021422847.1		False	8858.8896484375	1	False	3
793.755310058594	536.287658691406	41.48063	filamin-A-like [Oncorhynchus mykiss]		142.59	LGGNAALNILAQDGEGTPVDVQVK	LGGNAALNILAQDGEGTPVDVQVK	3	y	2	10	68.38	XP_021422847.1		False	8858.8896484375	1	False	3
793.755310058594	342.177185058594	41.48063	filamin-A-like [Oncorhynchus mykiss]		121.05	LGGNAALNILAQDGEGTPVDVQVK	LGGNAALNILAQDGEGTPVDVQVK	3	b	1	4	68.38	XP_021422847.1		False	8858.8896484375	1	False	3
793.755310058594	896.465393066406	41.48063	filamin-A-like [Oncorhynchus mykiss]		80.54	LGGNAALNILAQDGEGTPVDVQVK	LGGNAALNILAQDGEGTPVDVQVK	3	b	2	19	68.38	XP_021422847.1		False	8858.8896484375	1	False	3
793.755310058594	1251.66918945313	41.48063	filamin-A-like [Oncorhynchus mykiss]		50	LGGNAALNILAQDGEGTPVDVQVK	LGGNAALNILAQDGEGTPVDVQVK	3	b	1	13	68.38	XP_021422847.1		False	8858.8896484375	1	False	3
793.755310058594	1442.71215820313	41.48063	filamin-A-like [Oncorhynchus mykiss]		40	LGGNAALNILAQDGEGTPVDVQVK	LGGNAALNILAQDGEGTPVDVQVK	3	y	1	14	68.38	XP_021422847.1		False	8858.8896484375	1	False	3
793.755310058594	313.187042236328	41.48063	filamin-A-like [Oncorhynchus mykiss]		12.51	LGGNAALNILAQDGEGTPVDVQVK	LGGNAALNILAQDGEGTPVDVQVK	3	b	3	10	68.38	XP_021422847.1		False	8858.8896484375	1	False	3
1015.95983886719	676.308288574219	40.07581	filamin-A-like [Oncorhynchus mykiss]		4816.09	DNQDGTYLVSYVPDMTGR	DNQDGTYLVSYVPDMTGR	2	y	1	6	65.89	XP_021422847.1		False	8601.41015625	0.999499976634979	False	3
1015.95983886719	1025.47204589844	40.07581	filamin-A-like [Oncorhynchus mykiss]		4797.74	DNQDGTYLVSYVPDMTGR	DNQDGTYLVSYVPDMTGR	2	y	1	9	65.89	XP_021422847.1		False	8601.41015625	0.999499976634979	False	3
1015.95983886719	1124.54052734375	40.07581	filamin-A-like [Oncorhynchus mykiss]		2302.98	DNQDGTYLVSYVPDMTGR	DNQDGTYLVSYVPDMTGR	2	y	1	10	65.89	XP_021422847.1		False	8601.41015625	0.999499976634979	False	3
1015.95983886719	464.228576660156	40.07581	filamin-A-like [Oncorhynchus mykiss]		2104.09	DNQDGTYLVSYVPDMTGR	DNQDGTYLVSYVPDMTGR	2	y	1	4	65.89	XP_021422847.1		False	8601.41015625	0.999499976634979	False	3
1015.95983886719	1400.68786621094	40.07581	filamin-A-like [Oncorhynchus mykiss]		1494.28	DNQDGTYLVSYVPDMTGR	DNQDGTYLVSYVPDMTGR	2	y	1	12	65.89	XP_021422847.1		False	8601.41015625	0.999499976634979	False	3
1015.95983886719	1237.62451171875	40.07581	filamin-A-like [Oncorhynchus mykiss]		1350.91	DNQDGTYLVSYVPDMTGR	DNQDGTYLVSYVPDMTGR	2	y	1	11	65.89	XP_021422847.1		False	8601.41015625	0.999499976634979	False	3
1015.95983886719	775.376708984375	40.07581	filamin-A-like [Oncorhynchus mykiss]		1052.81	DNQDGTYLVSYVPDMTGR	DNQDGTYLVSYVPDMTGR	2	y	1	7	65.89	XP_021422847.1		False	8601.41015625	0.999499976634979	False	3
1015.95983886719	938.440002441406	40.07581	filamin-A-like [Oncorhynchus mykiss]		551.21	DNQDGTYLVSYVPDMTGR	DNQDGTYLVSYVPDMTGR	2	y	1	8	65.89	XP_021422847.1		False	8601.41015625	0.999499976634979	False	3
1015.95983886719	358.135711669922	40.07581	filamin-A-like [Oncorhynchus mykiss]		345.41	DNQDGTYLVSYVPDMTGR	DNQDGTYLVSYVPDMTGR	2	b	1	3	65.89	XP_021422847.1		False	8601.41015625	0.999499976634979	False	3
1015.95983886719	230.0771484375	40.07581	filamin-A-like [Oncorhynchus mykiss]		305.17	DNQDGTYLVSYVPDMTGR	DNQDGTYLVSYVPDMTGR	2	b	1	2	65.89	XP_021422847.1		False	8601.41015625	0.999499976634979	False	3
1015.95983886719	232.140411376953	40.07581	filamin-A-like [Oncorhynchus mykiss]		244	DNQDGTYLVSYVPDMTGR	DNQDGTYLVSYVPDMTGR	2	y	1	2	65.89	XP_021422847.1		False	8601.41015625	0.999499976634979	False	3
1015.95983886719	794.295166015625	40.07581	filamin-A-like [Oncorhynchus mykiss]		243.08	DNQDGTYLVSYVPDMTGR	DNQDGTYLVSYVPDMTGR	2	b	1	7	65.89	XP_021422847.1		False	8601.41015625	0.999499976634979	False	3
1015.95983886719	1006.44763183594	40.07581	filamin-A-like [Oncorhynchus mykiss]		195.07	DNQDGTYLVSYVPDMTGR	DNQDGTYLVSYVPDMTGR	2	b	1	9	65.89	XP_021422847.1		False	8601.41015625	0.999499976634979	False	3
1015.95983886719	473.162658691406	40.07581	filamin-A-like [Oncorhynchus mykiss]		183.17	DNQDGTYLVSYVPDMTGR	DNQDGTYLVSYVPDMTGR	2	b	1	4	65.89	XP_021422847.1		False	8601.41015625	0.999499976634979	False	3
1015.95983886719	530.184143066406	40.07581	filamin-A-like [Oncorhynchus mykiss]		181.09	DNQDGTYLVSYVPDMTGR	DNQDGTYLVSYVPDMTGR	2	b	1	5	65.89	XP_021422847.1		False	8601.41015625	0.999499976634979	False	3
1015.95983886719	631.231811523438	40.07581	filamin-A-like [Oncorhynchus mykiss]		136.16	DNQDGTYLVSYVPDMTGR	DNQDGTYLVSYVPDMTGR	2	b	1	6	65.89	XP_021422847.1		False	8601.41015625	0.999499976634979	False	3
1015.95983886719	333.188079833984	40.07581	filamin-A-like [Oncorhynchus mykiss]		133.31	DNQDGTYLVSYVPDMTGR	DNQDGTYLVSYVPDMTGR	2	y	1	3	65.89	XP_021422847.1		False	8601.41015625	0.999499976634979	False	3
1015.95983886719	907.379211425781	40.07581	filamin-A-like [Oncorhynchus mykiss]		107.1	DNQDGTYLVSYVPDMTGR	DNQDGTYLVSYVPDMTGR	2	b	1	8	65.89	XP_021422847.1		False	8601.41015625	0.999499976634979	False	3
1015.95983886719	619.31591796875	40.07581	filamin-A-like [Oncorhynchus mykiss]		101	DNQDGTYLVSYVPDMTGR	DNQDGTYLVSYVPDMTGR	2	y	2	11	65.89	XP_021422847.1		False	8601.41015625	0.999499976634979	False	3
732.375671386719	1049.48583984375	42.13509	filamin-A-like [Oncorhynchus mykiss]		6656.73	HIPSSPIAVMISQSEIGDASR	HIPSSPIAVMISQSEIGDASR	3	y	1	10	69.54	XP_021422847.1		False	8515.41015625	1	False	3
732.375671386719	803.441040039063	42.13509	filamin-A-like [Oncorhynchus mykiss]		5218.73	HIPSSPIAVMISQSEIGDASR	HIPSSPIAVMISQSEIGDASR	3	b	1	8	69.54	XP_021422847.1		False	8515.41015625	1	False	3
732.375671386719	902.509399414063	42.13509	filamin-A-like [Oncorhynchus mykiss]		4464.94	HIPSSPIAVMISQSEIGDASR	HIPSSPIAVMISQSEIGDASR	3	b	1	9	69.54	XP_021422847.1		False	8515.41015625	1	False	3
732.375671386719	834.395202636719	42.13509	filamin-A-like [Oncorhynchus mykiss]		3894.8	HIPSSPIAVMISQSEIGDASR	HIPSSPIAVMISQSEIGDASR	3	y	1	8	69.54	XP_021422847.1		False	8515.41015625	1	False	3
732.375671386719	1162.56982421875	42.13509	filamin-A-like [Oncorhynchus mykiss]		2964.49	HIPSSPIAVMISQSEIGDASR	HIPSSPIAVMISQSEIGDASR	3	y	1	11	69.54	XP_021422847.1		False	8515.41015625	1	False	3
732.375671386719	1033.54992675781	42.13509	filamin-A-like [Oncorhynchus mykiss]		2916.97	HIPSSPIAVMISQSEIGDASR	HIPSSPIAVMISQSEIGDASR	3	b	1	10	69.54	XP_021422847.1		False	8515.41015625	1	False	3
732.375671386719	505.236511230469	42.13509	filamin-A-like [Oncorhynchus mykiss]		2897.41	HIPSSPIAVMISQSEIGDASR	HIPSSPIAVMISQSEIGDASR	3	y	1	5	69.54	XP_021422847.1		False	8515.41015625	1	False	3
732.375671386719	618.320556640625	42.13509	filamin-A-like [Oncorhynchus mykiss]		1917.07	HIPSSPIAVMISQSEIGDASR	HIPSSPIAVMISQSEIGDASR	3	y	1	6	69.54	XP_021422847.1		False	8515.41015625	1	False	3
732.375671386719	962.453735351563	42.13509	filamin-A-like [Oncorhynchus mykiss]		1722.94	HIPSSPIAVMISQSEIGDASR	HIPSSPIAVMISQSEIGDASR	3	y	1	9	69.54	XP_021422847.1		False	8515.41015625	1	False	3
732.375671386719	747.363159179688	42.13509	filamin-A-like [Oncorhynchus mykiss]		1628.02	HIPSSPIAVMISQSEIGDASR	HIPSSPIAVMISQSEIGDASR	3	y	1	7	69.54	XP_021422847.1		False	8515.41015625	1	False	3
732.375671386719	402.224151611328	42.13509	filamin-A-like [Oncorhynchus mykiss]		1385.44	HIPSSPIAVMISQSEIGDASR	HIPSSPIAVMISQSEIGDASR	3	b	2	8	69.54	XP_021422847.1		False	8515.41015625	1	False	3
732.375671386719	451.758361816406	42.13509	filamin-A-like [Oncorhynchus mykiss]		1294.02	HIPSSPIAVMISQSEIGDASR	HIPSSPIAVMISQSEIGDASR	3	b	2	9	69.54	XP_021422847.1		False	8515.41015625	1	False	3
732.375671386719	732.375671386719	42.13509	filamin-A-like [Oncorhynchus mykiss]		1275.23	HIPSSPIAVMISQSEIGDASR	HIPSSPIAVMISQSEIGDASR	3	y	3	21	69.54	XP_021422847.1		False	8515.41015625	1	False	3
732.375671386719	333.188079833984	42.13509	filamin-A-like [Oncorhynchus mykiss]		1242.06	HIPSSPIAVMISQSEIGDASR	HIPSSPIAVMISQSEIGDASR	3	y	1	3	69.54	XP_021422847.1		False	8515.41015625	1	False	3
732.375671386719	251.150253295898	42.13509	filamin-A-like [Oncorhynchus mykiss]		1214.17	HIPSSPIAVMISQSEIGDASR	HIPSSPIAVMISQSEIGDASR	3	b	1	2	69.54	XP_021422847.1		False	8515.41015625	1	False	3
732.375671386719	1293.6103515625	42.13509	filamin-A-like [Oncorhynchus mykiss]		1164.42	HIPSSPIAVMISQSEIGDASR	HIPSSPIAVMISQSEIGDASR	3	y	1	12	69.54	XP_021422847.1		False	8515.41015625	1	False	3
732.375671386719	1146.63403320313	42.13509	filamin-A-like [Oncorhynchus mykiss]		690.22	HIPSSPIAVMISQSEIGDASR	HIPSSPIAVMISQSEIGDASR	3	b	1	11	69.54	XP_021422847.1		False	8515.41015625	1	False	3
732.375671386719	522.26708984375	42.13509	filamin-A-like [Oncorhynchus mykiss]		661.29	HIPSSPIAVMISQSEIGDASR	HIPSSPIAVMISQSEIGDASR	3	b	1	5	69.54	XP_021422847.1		False	8515.41015625	1	False	3
732.375671386719	448.215026855469	42.13509	filamin-A-like [Oncorhynchus mykiss]		625.37	HIPSSPIAVMISQSEIGDASR	HIPSSPIAVMISQSEIGDASR	3	y	1	4	69.54	XP_021422847.1		False	8515.41015625	1	False	3
732.375671386719	517.278564453125	42.13509	filamin-A-like [Oncorhynchus mykiss]		514.99	HIPSSPIAVMISQSEIGDASR	HIPSSPIAVMISQSEIGDASR	3	b	2	10	69.54	XP_021422847.1		False	8515.41015625	1	False	3
732.375671386719	262.150970458984	42.13509	filamin-A-like [Oncorhynchus mykiss]		428	HIPSSPIAVMISQSEIGDASR	HIPSSPIAVMISQSEIGDASR	3	y	1	2	69.54	XP_021422847.1		False	8515.41015625	1	False	3
732.375671386719	310.163543701172	42.13509	filamin-A-like [Oncorhynchus mykiss]		388.08	HIPSSPIAVMISQSEIGDASR	HIPSSPIAVMISQSEIGDASR	3	b	2	6	69.54	XP_021422847.1		False	8515.41015625	1	False	3
732.375671386719	1392.6787109375	42.13509	filamin-A-like [Oncorhynchus mykiss]		357.31	HIPSSPIAVMISQSEIGDASR	HIPSSPIAVMISQSEIGDASR	3	y	1	13	69.54	XP_021422847.1		False	8515.41015625	1	False	3
732.375671386719	789.403259277344	42.13509	filamin-A-like [Oncorhynchus mykiss]		312.72	HIPSSPIAVMISQSEIGDASR	HIPSSPIAVMISQSEIGDASR	3	b	2	15	69.54	XP_021422847.1		False	8515.41015625	1	False	3
732.375671386719	573.820617675781	42.13509	filamin-A-like [Oncorhynchus mykiss]		309.72	HIPSSPIAVMISQSEIGDASR	HIPSSPIAVMISQSEIGDASR	3	b	2	11	69.54	XP_021422847.1		False	8515.41015625	1	False	3
732.375671386719	366.705596923828	42.13509	filamin-A-like [Oncorhynchus mykiss]		304.09	HIPSSPIAVMISQSEIGDASR	HIPSSPIAVMISQSEIGDASR	3	b	2	7	69.54	XP_021422847.1		False	8515.41015625	1	False	3
732.375671386719	1463.7158203125	42.13509	filamin-A-like [Oncorhynchus mykiss]		243.09	HIPSSPIAVMISQSEIGDASR	HIPSSPIAVMISQSEIGDASR	3	y	1	14	69.54	XP_021422847.1		False	8515.41015625	1	False	3
732.375671386719	874.455993652344	42.13509	filamin-A-like [Oncorhynchus mykiss]		228.42	HIPSSPIAVMISQSEIGDASR	HIPSSPIAVMISQSEIGDASR	3	b	2	17	69.54	XP_021422847.1		False	8515.41015625	1	False	3
732.375671386719	1233.666015625	42.13509	filamin-A-like [Oncorhynchus mykiss]		202	HIPSSPIAVMISQSEIGDASR	HIPSSPIAVMISQSEIGDASR	3	b	1	12	69.54	XP_021422847.1		False	8515.41015625	1	False	3
732.375671386719	617.336669921875	42.13509	filamin-A-like [Oncorhynchus mykiss]		102.17	HIPSSPIAVMISQSEIGDASR	HIPSSPIAVMISQSEIGDASR	3	b	2	12	69.54	XP_021422847.1		False	8515.41015625	1	False	3
657.65625	718.351867675781	41.59347	filamin-A-like [Oncorhynchus mykiss]		12320.65	HTVMASWGGVNIPDSPFR	HTVMASWGGVNIPDSPFR	3	y	1	6	68.58	XP_021422847.1		False	8130.31005859375	1	False	3
657.65625	506.272155761719	41.59347	filamin-A-like [Oncorhynchus mykiss]		4238	HTVMASWGGVNIPDSPFR	HTVMASWGGVNIPDSPFR	3	y	1	4	68.58	XP_021422847.1		False	8130.31005859375	1	False	3
657.65625	927.414123535156	41.59347	filamin-A-like [Oncorhynchus mykiss]		3856.42	HTVMASWGGVNIPDSPFR	HTVMASWGGVNIPDSPFR	3	b	1	9	68.58	XP_021422847.1		False	8130.31005859375	1	False	3
657.65625	1140.52551269531	41.59347	filamin-A-like [Oncorhynchus mykiss]		3105.53	HTVMASWGGVNIPDSPFR	HTVMASWGGVNIPDSPFR	3	b	1	11	68.58	XP_021422847.1		False	8130.31005859375	1	False	3
657.65625	945.478881835938	41.59347	filamin-A-like [Oncorhynchus mykiss]		2916.96	HTVMASWGGVNIPDSPFR	HTVMASWGGVNIPDSPFR	3	y	1	8	68.58	XP_021422847.1		False	8130.31005859375	1	False	3
657.65625	627.308410644531	41.59347	filamin-A-like [Oncorhynchus mykiss]		1648.46	HTVMASWGGVNIPDSPFR	HTVMASWGGVNIPDSPFR	3	b	2	12	68.58	XP_021422847.1		False	8130.31005859375	1	False	3
657.65625	1026.48254394531	41.59347	filamin-A-like [Oncorhynchus mykiss]		1413.82	HTVMASWGGVNIPDSPFR	HTVMASWGGVNIPDSPFR	3	b	1	10	68.58	XP_021422847.1		False	8130.31005859375	1	False	3
657.65625	621.299072265625	41.59347	filamin-A-like [Oncorhynchus mykiss]		1276.52	HTVMASWGGVNIPDSPFR	HTVMASWGGVNIPDSPFR	3	y	1	5	68.58	XP_021422847.1		False	8130.31005859375	1	False	3
657.65625	540.259887695313	41.59347	filamin-A-like [Oncorhynchus mykiss]		1211.62	HTVMASWGGVNIPDSPFR	HTVMASWGGVNIPDSPFR	3	b	1	5	68.58	XP_021422847.1		False	8130.31005859375	1	False	3
657.65625	831.435913085938	41.59347	filamin-A-like [Oncorhynchus mykiss]		1039.17	HTVMASWGGVNIPDSPFR	HTVMASWGGVNIPDSPFR	3	y	1	7	68.58	XP_021422847.1		False	8130.31005859375	1	False	3
657.65625	359.679565429688	41.59347	filamin-A-like [Oncorhynchus mykiss]		752	HTVMASWGGVNIPDSPFR	HTVMASWGGVNIPDSPFR	3	y	2	6	68.58	XP_021422847.1		False	8130.31005859375	1	False	3
657.65625	239.113861083984	41.59347	filamin-A-like [Oncorhynchus mykiss]		720.65	HTVMASWGGVNIPDSPFR	HTVMASWGGVNIPDSPFR	3	b	1	2	68.58	XP_021422847.1		False	8130.31005859375	1	False	3
657.65625	1253.60949707031	41.59347	filamin-A-like [Oncorhynchus mykiss]		672	HTVMASWGGVNIPDSPFR	HTVMASWGGVNIPDSPFR	3	b	1	12	68.58	XP_021422847.1		False	8130.31005859375	1	False	3
657.65625	870.392700195313	41.59347	filamin-A-like [Oncorhynchus mykiss]		663.78	HTVMASWGGVNIPDSPFR	HTVMASWGGVNIPDSPFR	3	b	1	8	68.58	XP_021422847.1		False	8130.31005859375	1	False	3
657.65625	419.240142822266	41.59347	filamin-A-like [Oncorhynchus mykiss]		567	HTVMASWGGVNIPDSPFR	HTVMASWGGVNIPDSPFR	3	y	1	3	68.58	XP_021422847.1		False	8130.31005859375	1	False	3
657.65625	813.371215820313	41.59347	filamin-A-like [Oncorhynchus mykiss]		548	HTVMASWGGVNIPDSPFR	HTVMASWGGVNIPDSPFR	3	b	1	7	68.58	XP_021422847.1		False	8130.31005859375	1	False	3
657.65625	469.222778320313	41.59347	filamin-A-like [Oncorhynchus mykiss]		474.08	HTVMASWGGVNIPDSPFR	HTVMASWGGVNIPDSPFR	3	b	1	4	68.58	XP_021422847.1		False	8130.31005859375	1	False	3
657.65625	435.699981689453	41.59347	filamin-A-like [Oncorhynchus mykiss]		426	HTVMASWGGVNIPDSPFR	HTVMASWGGVNIPDSPFR	3	b	2	8	68.58	XP_021422847.1		False	8130.31005859375	1	False	3
657.65625	1158.59020996094	41.59347	filamin-A-like [Oncorhynchus mykiss]		420.58	HTVMASWGGVNIPDSPFR	HTVMASWGGVNIPDSPFR	3	y	1	11	68.58	XP_021422847.1		False	8130.31005859375	1	False	3
657.65625	1101.56872558594	41.59347	filamin-A-like [Oncorhynchus mykiss]		364	HTVMASWGGVNIPDSPFR	HTVMASWGGVNIPDSPFR	3	y	1	10	68.58	XP_021422847.1		False	8130.31005859375	1	False	3
657.65625	464.210723876953	41.59347	filamin-A-like [Oncorhynchus mykiss]		346	HTVMASWGGVNIPDSPFR	HTVMASWGGVNIPDSPFR	3	b	2	9	68.58	XP_021422847.1		False	8130.31005859375	1	False	3
657.65625	338.182281494141	41.59347	filamin-A-like [Oncorhynchus mykiss]		341.31	HTVMASWGGVNIPDSPFR	HTVMASWGGVNIPDSPFR	3	b	1	3	68.58	XP_021422847.1		False	8130.31005859375	1	False	3
657.65625	489.234619140625	41.59347	filamin-A-like [Oncorhynchus mykiss]		230.34	HTVMASWGGVNIPDSPFR	HTVMASWGGVNIPDSPFR	3	b	3	14	68.58	XP_021422847.1		False	8130.31005859375	1	False	3
657.65625	513.744934082031	41.59347	filamin-A-like [Oncorhynchus mykiss]		199.32	HTVMASWGGVNIPDSPFR	HTVMASWGGVNIPDSPFR	3	b	2	10	68.58	XP_021422847.1		False	8130.31005859375	1	False	3
657.65625	1044.54724121094	41.59347	filamin-A-like [Oncorhynchus mykiss]		100	HTVMASWGGVNIPDSPFR	HTVMASWGGVNIPDSPFR	3	y	1	9	68.58	XP_021422847.1		False	8130.31005859375	1	False	3
642.303833007813	837.880676269531	28.87673	filamin-A-like [Oncorhynchus mykiss]		9121.03	HIPGSPFSAHITGDDSMR	HIPGSPFSAHITGDDSMR	3	y	2	16	46.04	XP_021422847.1		False	8060.759765625	0.999800026416779	False	3
642.303833007813	781.314514160156	28.87673	filamin-A-like [Oncorhynchus mykiss]		5960	HIPGSPFSAHITGDDSMR	HIPGSPFSAHITGDDSMR	3	y	1	7	46.04	XP_021422847.1		False	8060.759765625	0.999800026416779	False	3
642.303833007813	251.150253295898	28.87673	filamin-A-like [Oncorhynchus mykiss]		5315	HIPGSPFSAHITGDDSMR	HIPGSPFSAHITGDDSMR	3	b	1	2	46.04	XP_021422847.1		False	8060.759765625	0.999800026416779	False	3
642.303833007813	894.422668457031	28.87673	filamin-A-like [Oncorhynchus mykiss]		3898.61	HIPGSPFSAHITGDDSMR	HIPGSPFSAHITGDDSMR	3	y	2	17	46.04	XP_021422847.1		False	8060.759765625	0.999800026416779	False	3
642.303833007813	1031.45751953125	28.87673	filamin-A-like [Oncorhynchus mykiss]		2630.09	HIPGSPFSAHITGDDSMR	HIPGSPFSAHITGDDSMR	3	y	1	9	46.04	XP_021422847.1		False	8060.759765625	0.999800026416779	False	3
642.303833007813	508.218414306641	28.87673	filamin-A-like [Oncorhynchus mykiss]		1626.99	HIPGSPFSAHITGDDSMR	HIPGSPFSAHITGDDSMR	3	y	1	4	46.04	XP_021422847.1		False	8060.759765625	0.999800026416779	False	3
642.303833007813	393.191467285156	28.87673	filamin-A-like [Oncorhynchus mykiss]		1561.16	HIPGSPFSAHITGDDSMR	HIPGSPFSAHITGDDSMR	3	y	1	3	46.04	XP_021422847.1		False	8060.759765625	0.999800026416779	False	3
642.303833007813	642.303833007813	28.87673	filamin-A-like [Oncorhynchus mykiss]		1213.26	HIPGSPFSAHITGDDSMR	HIPGSPFSAHITGDDSMR	3	y	3	18	46.04	XP_021422847.1		False	8060.759765625	0.999800026416779	False	3
642.303833007813	1189.52661132813	28.87673	filamin-A-like [Oncorhynchus mykiss]		1154.26	HIPGSPFSAHITGDDSMR	HIPGSPFSAHITGDDSMR	3	y	1	11	46.04	XP_021422847.1		False	8060.759765625	0.999800026416779	False	3
642.303833007813	717.327514648438	28.87673	filamin-A-like [Oncorhynchus mykiss]		1135.45	HIPGSPFSAHITGDDSMR	HIPGSPFSAHITGDDSMR	3	y	2	13	46.04	XP_021422847.1		False	8060.759765625	0.999800026416779	False	3
642.303833007813	680.266784667969	28.87673	filamin-A-like [Oncorhynchus mykiss]		1119.09	HIPGSPFSAHITGDDSMR	HIPGSPFSAHITGDDSMR	3	y	1	6	46.04	XP_021422847.1		False	8060.759765625	0.999800026416779	False	3
642.303833007813	1102.49462890625	28.87673	filamin-A-like [Oncorhynchus mykiss]		1088.41	HIPGSPFSAHITGDDSMR	HIPGSPFSAHITGDDSMR	3	y	1	10	46.04	XP_021422847.1		False	8060.759765625	0.999800026416779	False	3
642.303833007813	1433.64782714844	28.87673	filamin-A-like [Oncorhynchus mykiss]		778.68	HIPGSPFSAHITGDDSMR	HIPGSPFSAHITGDDSMR	3	y	1	13	46.04	XP_021422847.1		False	8060.759765625	0.999800026416779	False	3
642.303833007813	516.232360839844	28.87673	filamin-A-like [Oncorhynchus mykiss]		630.08	HIPGSPFSAHITGDDSMR	HIPGSPFSAHITGDDSMR	3	y	2	9	46.04	XP_021422847.1		False	8060.759765625	0.999800026416779	False	3
642.303833007813	1336.59497070313	28.87673	filamin-A-like [Oncorhynchus mykiss]		486.17	HIPGSPFSAHITGDDSMR	HIPGSPFSAHITGDDSMR	3	y	1	12	46.04	XP_021422847.1		False	8060.759765625	0.999800026416779	False	3
642.303833007813	760.843566894531	28.87673	filamin-A-like [Oncorhynchus mykiss]		346.98	HIPGSPFSAHITGDDSMR	HIPGSPFSAHITGDDSMR	3	y	2	14	46.04	XP_021422847.1		False	8060.759765625	0.999800026416779	False	3
642.303833007813	789.354309082031	28.87673	filamin-A-like [Oncorhynchus mykiss]		325.08	HIPGSPFSAHITGDDSMR	HIPGSPFSAHITGDDSMR	3	y	2	15	46.04	XP_021422847.1		False	8060.759765625	0.999800026416779	False	3
642.303833007813	736.377685546875	28.87673	filamin-A-like [Oncorhynchus mykiss]		183	HIPGSPFSAHITGDDSMR	HIPGSPFSAHITGDDSMR	3	b	1	7	46.04	XP_021422847.1		False	8060.759765625	0.999800026416779	False	3
642.303833007813	623.245361328125	28.87673	filamin-A-like [Oncorhynchus mykiss]		162.09	HIPGSPFSAHITGDDSMR	HIPGSPFSAHITGDDSMR	3	y	1	5	46.04	XP_021422847.1		False	8060.759765625	0.999800026416779	False	3
642.303833007813	492.256500244141	28.87673	filamin-A-like [Oncorhynchus mykiss]		140	HIPGSPFSAHITGDDSMR	HIPGSPFSAHITGDDSMR	3	b	1	5	46.04	XP_021422847.1		False	8060.759765625	0.999800026416779	False	3
642.303833007813	823.409729003906	28.87673	filamin-A-like [Oncorhynchus mykiss]		120.09	HIPGSPFSAHITGDDSMR	HIPGSPFSAHITGDDSMR	3	b	1	8	46.04	XP_021422847.1		False	8060.759765625	0.999800026416779	False	3
1095.85998535156	1300.75109863281	44.71341	filamin-A-like [Oncorhynchus mykiss]		3409.18	ADISCVDNQDGTCSVSYLPVLPGDYSILVK	ADISC[CAM]VDNQDGTC[CAM]SVSYLPVLPGDYSILVK	3	y	1	12	74.11	XP_021422847.1		False	8010.35986328125	0.999899983406067	False	3
1095.85998535156	991.5458984375	44.71341	filamin-A-like [Oncorhynchus mykiss]		2896.6	ADISCVDNQDGTCSVSYLPVLPGDYSILVK	ADISC[CAM]VDNQDGTC[CAM]SVSYLPVLPGDYSILVK	3	y	1	9	74.11	XP_021422847.1		False	8010.35986328125	0.999899983406067	False	3
1095.85998535156	1104.6298828125	44.71341	filamin-A-like [Oncorhynchus mykiss]		676.57	ADISCVDNQDGTCSVSYLPVLPGDYSILVK	ADISC[CAM]VDNQDGTC[CAM]SVSYLPVLPGDYSILVK	3	y	1	10	74.11	XP_021422847.1		False	8010.35986328125	0.999899983406067	False	3
1095.85998535156	646.286499023438	44.71341	filamin-A-like [Oncorhynchus mykiss]		364	ADISCVDNQDGTCSVSYLPVLPGDYSILVK	ADISC[CAM]VDNQDGTC[CAM]SVSYLPVLPGDYSILVK	3	b	1	6	74.11	XP_021422847.1		False	8010.35986328125	0.999899983406067	False	3
1095.85998535156	1003.41491699219	44.71341	filamin-A-like [Oncorhynchus mykiss]		322	ADISCVDNQDGTCSVSYLPVLPGDYSILVK	ADISC[CAM]VDNQDGTC[CAM]SVSYLPVLPGDYSILVK	3	b	1	9	74.11	XP_021422847.1		False	8010.35986328125	0.999899983406067	False	3
1095.85998535156	761.313415527344	44.71341	filamin-A-like [Oncorhynchus mykiss]		281	ADISCVDNQDGTCSVSYLPVLPGDYSILVK	ADISC[CAM]VDNQDGTC[CAM]SVSYLPVLPGDYSILVK	3	b	1	7	74.11	XP_021422847.1		False	8010.35986328125	0.999899983406067	False	3
1095.85998535156	722.444702148438	44.71341	filamin-A-like [Oncorhynchus mykiss]		278.4	ADISCVDNQDGTCSVSYLPVLPGDYSILVK	ADISC[CAM]VDNQDGTC[CAM]SVSYLPVLPGDYSILVK	3	y	1	6	74.11	XP_021422847.1		False	8010.35986328125	0.999899983406067	False	3
1095.85998535156	502.211120605469	44.71341	filamin-A-like [Oncorhynchus mykiss]		263.12	ADISCVDNQDGTCSVSYLPVLPGDYSILVK	ADISC[CAM]VDNQDGTC[CAM]SVSYLPVLPGDYSILVK	3	b	2	9	74.11	XP_021422847.1		False	8010.35986328125	0.999899983406067	False	3
1095.85998535156	875.356384277344	44.71341	filamin-A-like [Oncorhynchus mykiss]		227.14	ADISCVDNQDGTCSVSYLPVLPGDYSILVK	ADISC[CAM]VDNQDGTC[CAM]SVSYLPVLPGDYSILVK	3	b	1	8	74.11	XP_021422847.1		False	8010.35986328125	0.999899983406067	False	3
1095.85998535156	300.155395507813	44.71341	filamin-A-like [Oncorhynchus mykiss]		224.17	ADISCVDNQDGTCSVSYLPVLPGDYSILVK	ADISC[CAM]VDNQDGTC[CAM]SVSYLPVLPGDYSILVK	3	b	1	3	74.11	XP_021422847.1		False	8010.35986328125	0.999899983406067	False	3
1095.85998535156	547.218078613281	44.71341	filamin-A-like [Oncorhynchus mykiss]		202.08	ADISCVDNQDGTCSVSYLPVLPGDYSILVK	ADISC[CAM]VDNQDGTC[CAM]SVSYLPVLPGDYSILVK	3	b	1	5	74.11	XP_021422847.1		False	8010.35986328125	0.999899983406067	False	3
1095.85998535156	359.265289306641	44.71341	filamin-A-like [Oncorhynchus mykiss]		201	ADISCVDNQDGTCSVSYLPVLPGDYSILVK	ADISC[CAM]VDNQDGTC[CAM]SVSYLPVLPGDYSILVK	3	y	1	3	74.11	XP_021422847.1		False	8010.35986328125	0.999899983406067	False	3
1095.85998535156	1413.83520507813	44.71341	filamin-A-like [Oncorhynchus mykiss]		161	ADISCVDNQDGTCSVSYLPVLPGDYSILVK	ADISC[CAM]VDNQDGTC[CAM]SVSYLPVLPGDYSILVK	3	y	1	13	74.11	XP_021422847.1		False	8010.35986328125	0.999899983406067	False	3
1095.85998535156	559.38134765625	44.71341	filamin-A-like [Oncorhynchus mykiss]		142.17	ADISCVDNQDGTCSVSYLPVLPGDYSILVK	ADISC[CAM]VDNQDGTC[CAM]SVSYLPVLPGDYSILVK	3	y	1	5	74.11	XP_021422847.1		False	8010.35986328125	0.999899983406067	False	3
1095.85998535156	1276.51098632813	44.71341	filamin-A-like [Oncorhynchus mykiss]		142.17	ADISCVDNQDGTCSVSYLPVLPGDYSILVK	ADISC[CAM]VDNQDGTC[CAM]SVSYLPVLPGDYSILVK	3	b	1	12	74.11	XP_021422847.1		False	8010.35986328125	0.999899983406067	False	3
1095.85998535156	387.187438964844	44.71341	filamin-A-like [Oncorhynchus mykiss]		121.09	ADISCVDNQDGTCSVSYLPVLPGDYSILVK	ADISC[CAM]VDNQDGTC[CAM]SVSYLPVLPGDYSILVK	3	b	1	4	74.11	XP_021422847.1		False	8010.35986328125	0.999899983406067	False	3
1095.85998535156	894.493103027344	44.71341	filamin-A-like [Oncorhynchus mykiss]		120.18	ADISCVDNQDGTCSVSYLPVLPGDYSILVK	ADISC[CAM]VDNQDGTC[CAM]SVSYLPVLPGDYSILVK	3	y	1	8	74.11	XP_021422847.1		False	8010.35986328125	0.999899983406067	False	3
1095.85998535156	1196.54345703125	44.71341	filamin-A-like [Oncorhynchus mykiss]		120	ADISCVDNQDGTCSVSYLPVLPGDYSILVK	ADISC[CAM]VDNQDGTC[CAM]SVSYLPVLPGDYSILVK	3	b	2	22	74.11	XP_021422847.1		False	8010.35986328125	0.999899983406067	False	3
1095.85998535156	438.181823730469	44.71341	filamin-A-like [Oncorhynchus mykiss]		110.03	ADISCVDNQDGTCSVSYLPVLPGDYSILVK	ADISC[CAM]VDNQDGTC[CAM]SVSYLPVLPGDYSILVK	3	b	2	8	74.11	XP_021422847.1		False	8010.35986328125	0.999899983406067	False	3
1095.85998535156	925.519104003906	44.71341	filamin-A-like [Oncorhynchus mykiss]		101	ADISCVDNQDGTCSVSYLPVLPGDYSILVK	ADISC[CAM]VDNQDGTC[CAM]SVSYLPVLPGDYSILVK	3	y	2	17	74.11	XP_021422847.1		False	8010.35986328125	0.999899983406067	False	3
1095.85998535156	1203.69836425781	44.71341	filamin-A-like [Oncorhynchus mykiss]		101	ADISCVDNQDGTCSVSYLPVLPGDYSILVK	ADISC[CAM]VDNQDGTC[CAM]SVSYLPVLPGDYSILVK	3	y	1	11	74.11	XP_021422847.1		False	8010.35986328125	0.999899983406067	False	3
1095.85998535156	1436.54162597656	44.71341	filamin-A-like [Oncorhynchus mykiss]		101	ADISCVDNQDGTCSVSYLPVLPGDYSILVK	ADISC[CAM]VDNQDGTC[CAM]SVSYLPVLPGDYSILVK	3	b	1	13	74.11	XP_021422847.1		False	8010.35986328125	0.999899983406067	False	3
948.484619140625	614.314392089844	45.1704	filamin-A-like [Oncorhynchus mykiss]		2198.68	VGSAADIPLDIGELDLSQLTASLTTPSGREEPCHLK	VGSAADIPLDIGELDLSQLTASLTTPSGREEPC[CAM]HLK	4	b	1	7	74.92	XP_021422847.1		False	7764.14990234375	0.999899983406067	False	3
948.484619140625	1309.63171386719	45.1704	filamin-A-like [Oncorhynchus mykiss]		2189.16	VGSAADIPLDIGELDLSQLTASLTTPSGREEPCHLK	VGSAADIPLDIGELDLSQLTASLTTPSGREEPC[CAM]HLK	4	y	1	11	74.92	XP_021422847.1		False	7764.14990234375	0.999899983406067	False	3
948.484619140625	942.467651367188	45.1704	filamin-A-like [Oncorhynchus mykiss]		901.31	VGSAADIPLDIGELDLSQLTASLTTPSGREEPCHLK	VGSAADIPLDIGELDLSQLTASLTTPSGREEPC[CAM]HLK	4	y	2	17	74.92	XP_021422847.1		False	7764.14990234375	0.999899983406067	False	3
948.484619140625	654.339172363281	45.1704	filamin-A-like [Oncorhynchus mykiss]		841.07	VGSAADIPLDIGELDLSQLTASLTTPSGREEPCHLK	VGSAADIPLDIGELDLSQLTASLTTPSGREEPC[CAM]HLK	4	y	1	5	74.92	XP_021422847.1		False	7764.14990234375	0.999899983406067	False	3
948.484619140625	501.230346679688	45.1704	filamin-A-like [Oncorhynchus mykiss]		801.15	VGSAADIPLDIGELDLSQLTASLTTPSGREEPCHLK	VGSAADIPLDIGELDLSQLTASLTTPSGREEPC[CAM]HLK	4	b	1	6	74.92	XP_021422847.1		False	7764.14990234375	0.999899983406067	False	3
948.484619140625	999.009643554688	45.1704	filamin-A-like [Oncorhynchus mykiss]		622.96	VGSAADIPLDIGELDLSQLTASLTTPSGREEPCHLK	VGSAADIPLDIGELDLSQLTASLTTPSGREEPC[CAM]HLK	4	y	2	18	74.92	XP_021422847.1		False	7764.14990234375	0.999899983406067	False	3
948.484619140625	856.425231933594	45.1704	filamin-A-like [Oncorhynchus mykiss]		613.08	VGSAADIPLDIGELDLSQLTASLTTPSGREEPCHLK	VGSAADIPLDIGELDLSQLTASLTTPSGREEPC[CAM]HLK	4	y	2	15	74.92	XP_021422847.1		False	7764.14990234375	0.999899983406067	False	3
948.484619140625	939.478210449219	45.1704	filamin-A-like [Oncorhynchus mykiss]		591.16	VGSAADIPLDIGELDLSQLTASLTTPSGREEPCHLK	VGSAADIPLDIGELDLSQLTASLTTPSGREEPC[CAM]HLK	4	b	1	10	74.92	XP_021422847.1		False	7764.14990234375	0.999899983406067	False	3
948.484619140625	1106.55493164063	45.1704	filamin-A-like [Oncorhynchus mykiss]		586.66	VGSAADIPLDIGELDLSQLTASLTTPSGREEPCHLK	VGSAADIPLDIGELDLSQLTASLTTPSGREEPC[CAM]HLK	4	y	2	20	74.92	XP_021422847.1		False	7764.14990234375	0.999899983406067	False	3
948.484619140625	1410.67944335938	45.1704	filamin-A-like [Oncorhynchus mykiss]		528.18	VGSAADIPLDIGELDLSQLTASLTTPSGREEPCHLK	VGSAADIPLDIGELDLSQLTASLTTPSGREEPC[CAM]HLK	4	y	1	12	74.92	XP_021422847.1		False	7764.14990234375	0.999899983406067	False	3
948.484619140625	1220.61047363281	45.1704	filamin-A-like [Oncorhynchus mykiss]		488	VGSAADIPLDIGELDLSQLTASLTTPSGREEPCHLK	VGSAADIPLDIGELDLSQLTASLTTPSGREEPC[CAM]HLK	4	y	2	22	74.92	XP_021422847.1		False	7764.14990234375	0.999899983406067	False	3
948.484619140625	891.943786621094	45.1704	filamin-A-like [Oncorhynchus mykiss]		468	VGSAADIPLDIGELDLSQLTASLTTPSGREEPCHLK	VGSAADIPLDIGELDLSQLTASLTTPSGREEPC[CAM]HLK	4	y	2	16	74.92	XP_021422847.1		False	7764.14990234375	0.999899983406067	False	3
948.484619140625	812.909240722656	45.1704	filamin-A-like [Oncorhynchus mykiss]		451.43	VGSAADIPLDIGELDLSQLTASLTTPSGREEPCHLK	VGSAADIPLDIGELDLSQLTASLTTPSGREEPC[CAM]HLK	4	y	2	14	74.92	XP_021422847.1		False	7764.14990234375	0.999899983406067	False	3
948.484619140625	1238.62634277344	45.1704	filamin-A-like [Oncorhynchus mykiss]		435.29	VGSAADIPLDIGELDLSQLTASLTTPSGREEPCHLK	VGSAADIPLDIGELDLSQLTASLTTPSGREEPC[CAM]HLK	4	b	1	13	74.92	XP_021422847.1		False	7764.14990234375	0.999899983406067	False	3
948.484619140625	756.3671875	45.1704	filamin-A-like [Oncorhynchus mykiss]		435.09	VGSAADIPLDIGELDLSQLTASLTTPSGREEPCHLK	VGSAADIPLDIGELDLSQLTASLTTPSGREEPC[CAM]HLK	4	y	2	13	74.92	XP_021422847.1		False	7764.14990234375	0.999899983406067	False	3
948.484619140625	1466.7373046875	45.1704	filamin-A-like [Oncorhynchus mykiss]		385	VGSAADIPLDIGELDLSQLTASLTTPSGREEPCHLK	VGSAADIPLDIGELDLSQLTASLTTPSGREEPC[CAM]HLK	4	b	1	15	74.92	XP_021422847.1		False	7764.14990234375	0.999899983406067	False	3
948.484619140625	1063.03894042969	45.1704	filamin-A-like [Oncorhynchus mykiss]		365.17	VGSAADIPLDIGELDLSQLTASLTTPSGREEPCHLK	VGSAADIPLDIGELDLSQLTASLTTPSGREEPC[CAM]HLK	4	y	2	19	74.92	XP_021422847.1		False	7764.14990234375	0.999899983406067	False	3
948.484619140625	1052.56225585938	45.1704	filamin-A-like [Oncorhynchus mykiss]		323.09	VGSAADIPLDIGELDLSQLTASLTTPSGREEPCHLK	VGSAADIPLDIGELDLSQLTASLTTPSGREEPC[CAM]HLK	4	b	1	11	74.92	XP_021422847.1		False	7764.14990234375	0.999899983406067	False	3
948.484619140625	397.255767822266	45.1704	filamin-A-like [Oncorhynchus mykiss]		300.15	VGSAADIPLDIGELDLSQLTASLTTPSGREEPCHLK	VGSAADIPLDIGELDLSQLTASLTTPSGREEPC[CAM]HLK	4	y	1	3	74.92	XP_021422847.1		False	7764.14990234375	0.999899983406067	False	3
948.484619140625	557.286437988281	45.1704	filamin-A-like [Oncorhynchus mykiss]		293.58	VGSAADIPLDIGELDLSQLTASLTTPSGREEPCHLK	VGSAADIPLDIGELDLSQLTASLTTPSGREEPC[CAM]HLK	4	y	1	4	74.92	XP_021422847.1		False	7764.14990234375	0.999899983406067	False	3
948.484619140625	1370.1845703125	45.1704	filamin-A-like [Oncorhynchus mykiss]		286.17	VGSAADIPLDIGELDLSQLTASLTTPSGREEPCHLK	VGSAADIPLDIGELDLSQLTASLTTPSGREEPC[CAM]HLK	4	y	2	25	74.92	XP_021422847.1		False	7764.14990234375	0.999899983406067	False	3
948.484619140625	1212.57897949219	45.1704	filamin-A-like [Oncorhynchus mykiss]		261	VGSAADIPLDIGELDLSQLTASLTTPSGREEPCHLK	VGSAADIPLDIGELDLSQLTASLTTPSGREEPC[CAM]HLK	4	y	1	10	74.92	XP_021422847.1		False	7764.14990234375	0.999899983406067	False	3
948.484619140625	1163.09704589844	45.1704	filamin-A-like [Oncorhynchus mykiss]		245.17	VGSAADIPLDIGELDLSQLTASLTTPSGREEPCHLK	VGSAADIPLDIGELDLSQLTASLTTPSGREEPC[CAM]HLK	4	y	2	21	74.92	XP_021422847.1		False	7764.14990234375	0.999899983406067	False	3
948.484619140625	711.3671875	45.1704	filamin-A-like [Oncorhynchus mykiss]		244.08	VGSAADIPLDIGELDLSQLTASLTTPSGREEPCHLK	VGSAADIPLDIGELDLSQLTASLTTPSGREEPC[CAM]HLK	4	b	1	8	74.92	XP_021422847.1		False	7764.14990234375	0.999899983406067	False	3
948.484619140625	824.451232910156	45.1704	filamin-A-like [Oncorhynchus mykiss]		243.9	VGSAADIPLDIGELDLSQLTASLTTPSGREEPCHLK	VGSAADIPLDIGELDLSQLTASLTTPSGREEPC[CAM]HLK	4	b	1	9	74.92	XP_021422847.1		False	7764.14990234375	0.999899983406067	False	3
948.484619140625	437.215423583984	45.1704	filamin-A-like [Oncorhynchus mykiss]		182	VGSAADIPLDIGELDLSQLTASLTTPSGREEPCHLK	VGSAADIPLDIGELDLSQLTASLTTPSGREEPC[CAM]HLK	4	y	3	11	74.92	XP_021422847.1		False	7764.14990234375	0.999899983406067	False	3
948.484619140625	328.163391113281	45.1704	filamin-A-like [Oncorhynchus mykiss]		162	VGSAADIPLDIGELDLSQLTASLTTPSGREEPCHLK	VGSAADIPLDIGELDLSQLTASLTTPSGREEPC[CAM]HLK	4	y	4	11	74.92	XP_021422847.1		False	7764.14990234375	0.999899983406067	False	3
948.484619140625	386.203399658203	45.1704	filamin-A-like [Oncorhynchus mykiss]		162	VGSAADIPLDIGELDLSQLTASLTTPSGREEPCHLK	VGSAADIPLDIGELDLSQLTASLTTPSGREEPC[CAM]HLK	4	b	1	5	74.92	XP_021422847.1		False	7764.14990234375	0.999899983406067	False	3
948.484619140625	948.484619140625	45.1704	filamin-A-like [Oncorhynchus mykiss]		161.09	VGSAADIPLDIGELDLSQLTASLTTPSGREEPCHLK	VGSAADIPLDIGELDLSQLTASLTTPSGREEPC[CAM]HLK	4	y	4	36	74.92	XP_021422847.1		False	7764.14990234375	0.999899983406067	False	3
948.484619140625	783.381774902344	45.1704	filamin-A-like [Oncorhynchus mykiss]		145.97	VGSAADIPLDIGELDLSQLTASLTTPSGREEPCHLK	VGSAADIPLDIGELDLSQLTASLTTPSGREEPC[CAM]HLK	4	y	1	6	74.92	XP_021422847.1		False	7764.14990234375	0.999899983406067	False	3
948.484619140625	655.319519042969	45.1704	filamin-A-like [Oncorhynchus mykiss]		144.75	VGSAADIPLDIGELDLSQLTASLTTPSGREEPCHLK	VGSAADIPLDIGELDLSQLTASLTTPSGREEPC[CAM]HLK	4	y	2	11	74.92	XP_021422847.1		False	7764.14990234375	0.999899983406067	False	3
948.484619140625	244.129180908203	45.1704	filamin-A-like [Oncorhynchus mykiss]		120.09	VGSAADIPLDIGELDLSQLTASLTTPSGREEPCHLK	VGSAADIPLDIGELDLSQLTASLTTPSGREEPC[CAM]HLK	4	b	1	3	74.92	XP_021422847.1		False	7764.14990234375	0.999899983406067	False	3
948.484619140625	666.342224121094	45.1704	filamin-A-like [Oncorhynchus mykiss]		120	VGSAADIPLDIGELDLSQLTASLTTPSGREEPCHLK	VGSAADIPLDIGELDLSQLTASLTTPSGREEPC[CAM]HLK	4	y	3	18	74.92	XP_021422847.1		False	7764.14990234375	0.999899983406067	False	3
948.484619140625	705.843322753906	45.1704	filamin-A-like [Oncorhynchus mykiss]		120	VGSAADIPLDIGELDLSQLTASLTTPSGREEPCHLK	VGSAADIPLDIGELDLSQLTASLTTPSGREEPC[CAM]HLK	4	y	2	12	74.92	XP_021422847.1		False	7764.14990234375	0.999899983406067	False	3
948.484619140625	260.196868896484	45.1704	filamin-A-like [Oncorhynchus mykiss]		101	VGSAADIPLDIGELDLSQLTASLTTPSGREEPCHLK	VGSAADIPLDIGELDLSQLTASLTTPSGREEPC[CAM]HLK	4	y	1	2	74.92	XP_021422847.1		False	7764.14990234375	0.999899983406067	False	3
948.484619140625	1351.71032714844	45.1704	filamin-A-like [Oncorhynchus mykiss]		100.09	VGSAADIPLDIGELDLSQLTASLTTPSGREEPCHLK	VGSAADIPLDIGELDLSQLTASLTTPSGREEPC[CAM]HLK	4	b	1	14	74.92	XP_021422847.1		False	7764.14990234375	0.999899983406067	False	3
948.484619140625	1484.23999023438	45.1704	filamin-A-like [Oncorhynchus mykiss]		81	VGSAADIPLDIGELDLSQLTASLTTPSGREEPCHLK	VGSAADIPLDIGELDLSQLTASLTTPSGREEPC[CAM]HLK	4	y	2	27	74.92	XP_021422847.1		False	7764.14990234375	0.999899983406067	False	3
407.214294433594	613.341613769531	13.20366	filamin-A-like [Oncorhynchus mykiss]		24887	AEGPGLNR	AEGPGLNR	2	y	1	6	18.26	XP_021422847.1		False	7314.509765625	0.999599993228912	False	3
407.214294433594	459.267395019531	13.20366	filamin-A-like [Oncorhynchus mykiss]		6482	AEGPGLNR	AEGPGLNR	2	y	1	4	18.26	XP_021422847.1		False	7314.509765625	0.999599993228912	False	3
407.214294433594	556.320190429688	13.20366	filamin-A-like [Oncorhynchus mykiss]		5561.98	AEGPGLNR	AEGPGLNR	2	y	1	5	18.26	XP_021422847.1		False	7314.509765625	0.999599993228912	False	3
407.214294433594	407.214294433594	13.20366	filamin-A-like [Oncorhynchus mykiss]		5443.54	AEGPGLNR	AEGPGLNR	2	y	2	8	18.26	XP_021422847.1		False	7314.509765625	0.999599993228912	False	3
407.214294433594	201.086990356445	13.20366	filamin-A-like [Oncorhynchus mykiss]		3926.54	AEGPGLNR	AEGPGLNR	2	b	1	2	18.26	XP_021422847.1		False	7314.509765625	0.999599993228912	False	3
407.214294433594	307.174468994141	13.20366	filamin-A-like [Oncorhynchus mykiss]		3660.54	AEGPGLNR	AEGPGLNR	2	y	2	6	18.26	XP_021422847.1		False	7314.509765625	0.999599993228912	False	3
407.214294433594	278.663726806641	13.20366	filamin-A-like [Oncorhynchus mykiss]		2992	AEGPGLNR	AEGPGLNR	2	y	2	5	18.26	XP_021422847.1		False	7314.509765625	0.999599993228912	False	3
407.214294433594	289.161865234375	13.20366	filamin-A-like [Oncorhynchus mykiss]		1674.58	AEGPGLNR	AEGPGLNR	2	y	1	2	18.26	XP_021422847.1		False	7314.509765625	0.999599993228912	False	3
407.214294433594	398.209014892578	13.20366	filamin-A-like [Oncorhynchus mykiss]		1407.05	AEGPGLNR	AEGPGLNR	2	b	2	8	18.26	XP_021422847.1		False	7314.509765625	0.999599993228912	False	3
407.214294433594	402.245941162109	13.20366	filamin-A-like [Oncorhynchus mykiss]		1312.54	AEGPGLNR	AEGPGLNR	2	y	1	3	18.26	XP_021422847.1		False	7314.509765625	0.999599993228912	False	3
407.214294433594	258.108459472656	13.20366	filamin-A-like [Oncorhynchus mykiss]		1150	AEGPGLNR	AEGPGLNR	2	b	1	3	18.26	XP_021422847.1		False	7314.509765625	0.999599993228912	False	3
407.214294433594	742.384216308594	13.20366	filamin-A-like [Oncorhynchus mykiss]		1040.58	AEGPGLNR	AEGPGLNR	2	y	1	7	18.26	XP_021422847.1		False	7314.509765625	0.999599993228912	False	3
407.214294433594	371.695739746094	13.20366	filamin-A-like [Oncorhynchus mykiss]		267	AEGPGLNR	AEGPGLNR	2	y	2	7	18.26	XP_021422847.1		False	7314.509765625	0.999599993228912	False	3
407.214294433594	525.266723632813	13.20366	filamin-A-like [Oncorhynchus mykiss]		193.59	AEGPGLNR	AEGPGLNR	2	b	1	6	18.26	XP_021422847.1		False	7314.509765625	0.999599993228912	False	3
407.214294433594	639.309692382813	13.20366	filamin-A-like [Oncorhynchus mykiss]		61	AEGPGLNR	AEGPGLNR	2	b	1	7	18.26	XP_021422847.1		False	7314.509765625	0.999599993228912	False	3
694.269958496094	882.3662109375	22.02752	filamin-A-like [Oncorhynchus mykiss]		6286.9	MDCVECPEGYK	MDC[CAM]VEC[CAM]PEGYK	2	y	1	7	33.9	XP_021422847.1		False	6960.41015625	1	False	3
694.269958496094	593.29296875	22.02752	filamin-A-like [Oncorhynchus mykiss]		4058.58	MDCVECPEGYK	MDC[CAM]VEC[CAM]PEGYK	2	y	1	5	33.9	XP_021422847.1		False	6960.41015625	1	False	3
694.269958496094	753.323608398438	22.02752	filamin-A-like [Oncorhynchus mykiss]		2766.4	MDCVECPEGYK	MDC[CAM]VEC[CAM]PEGYK	2	y	1	6	33.9	XP_021422847.1		False	6960.41015625	1	False	3
694.269958496094	981.434631347656	22.02752	filamin-A-like [Oncorhynchus mykiss]		2764.58	MDCVECPEGYK	MDC[CAM]VEC[CAM]PEGYK	2	y	1	8	33.9	XP_021422847.1		False	6960.41015625	1	False	3
694.269958496094	407.105346679688	22.02752	filamin-A-like [Oncorhynchus mykiss]		2764.54	MDCVECPEGYK	MDC[CAM]VEC[CAM]PEGYK	2	b	1	3	33.9	XP_021422847.1		False	6960.41015625	1	False	3
694.269958496094	1141.46520996094	22.02752	filamin-A-like [Oncorhynchus mykiss]		1462.82	MDCVECPEGYK	MDC[CAM]VEC[CAM]PEGYK	2	y	1	9	33.9	XP_021422847.1		False	6960.41015625	1	False	3
694.269958496094	1256.4921875	22.02752	filamin-A-like [Oncorhynchus mykiss]		1461.69	MDCVECPEGYK	MDC[CAM]VEC[CAM]PEGYK	2	y	1	10	33.9	XP_021422847.1		False	6960.41015625	1	False	3
694.269958496094	367.197601318359	22.02752	filamin-A-like [Oncorhynchus mykiss]		841.31	MDCVECPEGYK	MDC[CAM]VEC[CAM]PEGYK	2	y	1	3	33.9	XP_021422847.1		False	6960.41015625	1	False	3
694.269958496094	247.07470703125	22.02752	filamin-A-like [Oncorhynchus mykiss]		694.54	MDCVECPEGYK	MDC[CAM]VEC[CAM]PEGYK	2	b	1	2	33.9	XP_021422847.1		False	6960.41015625	1	False	3
694.269958496094	694.269958496094	22.02752	filamin-A-like [Oncorhynchus mykiss]		662.95	MDCVECPEGYK	MDC[CAM]VEC[CAM]PEGYK	2	y	2	11	33.9	XP_021422847.1		False	6960.41015625	1	False	3
694.269958496094	571.236267089844	22.02752	filamin-A-like [Oncorhynchus mykiss]		519.54	MDCVECPEGYK	MDC[CAM]VEC[CAM]PEGYK	2	y	2	9	33.9	XP_021422847.1		False	6960.41015625	1	False	3
694.269958496094	506.173767089844	22.02752	filamin-A-like [Oncorhynchus mykiss]		297.17	MDCVECPEGYK	MDC[CAM]VEC[CAM]PEGYK	2	b	1	4	33.9	XP_021422847.1		False	6960.41015625	1	False	3
694.269958496094	496.240203857422	22.02752	filamin-A-like [Oncorhynchus mykiss]		233.05	MDCVECPEGYK	MDC[CAM]VEC[CAM]PEGYK	2	y	1	4	33.9	XP_021422847.1		False	6960.41015625	1	False	3
694.269958496094	310.176147460938	22.02752	filamin-A-like [Oncorhynchus mykiss]		233	MDCVECPEGYK	MDC[CAM]VEC[CAM]PEGYK	2	y	1	2	33.9	XP_021422847.1		False	6960.41015625	1	False	3
694.269958496094	635.216369628906	22.02752	filamin-A-like [Oncorhynchus mykiss]		183.03	MDCVECPEGYK	MDC[CAM]VEC[CAM]PEGYK	2	b	1	5	33.9	XP_021422847.1		False	6960.41015625	1	False	3
694.269958496094	795.247009277344	22.02752	filamin-A-like [Oncorhynchus mykiss]		101	MDCVECPEGYK	MDC[CAM]VEC[CAM]PEGYK	2	b	1	6	33.9	XP_021422847.1		False	6960.41015625	1	False	3
694.269958496094	628.749755859375	22.02752	filamin-A-like [Oncorhynchus mykiss]		90	MDCVECPEGYK	MDC[CAM]VEC[CAM]PEGYK	2	y	2	10	33.9	XP_021422847.1		False	6960.41015625	1	False	3
694.269958496094	1021.34234619141	22.02752	filamin-A-like [Oncorhynchus mykiss]		50.59	MDCVECPEGYK	MDC[CAM]VEC[CAM]PEGYK	2	b	1	8	33.9	XP_021422847.1		False	6960.41015625	1	False	3
694.269958496094	1241.42712402344	22.02752	filamin-A-like [Oncorhynchus mykiss]		50	MDCVECPEGYK	MDC[CAM]VEC[CAM]PEGYK	2	b	1	10	33.9	XP_021422847.1		False	6960.41015625	1	False	3
754.398620605469	673.345825195313	41.99968	filamin-A-like [Oncorhynchus mykiss]		3332.85	YTPIQQGPLGVAVTYGGDSIPK	YTPIQQGPLGVAVTYGGDSIPK	3	b	3	20	69.3	XP_021422847.1		False	6930.47998046875	1	False	3
754.398620605469	937.462524414063	41.99968	filamin-A-like [Oncorhynchus mykiss]		2781.99	YTPIQQGPLGVAVTYGGDSIPK	YTPIQQGPLGVAVTYGGDSIPK	3	y	1	9	69.3	XP_021422847.1		False	6930.47998046875	1	False	3
754.398620605469	244.165573120117	41.99968	filamin-A-like [Oncorhynchus mykiss]		2085.91	YTPIQQGPLGVAVTYGGDSIPK	YTPIQQGPLGVAVTYGGDSIPK	3	y	1	2	69.3	XP_021422847.1		False	6930.47998046875	1	False	3
754.398620605469	1036.53100585938	41.99968	filamin-A-like [Oncorhynchus mykiss]		1918.81	YTPIQQGPLGVAVTYGGDSIPK	YTPIQQGPLGVAVTYGGDSIPK	3	y	1	10	69.3	XP_021422847.1		False	6930.47998046875	1	False	3
754.398620605469	836.414855957031	41.99968	filamin-A-like [Oncorhynchus mykiss]		1621.47	YTPIQQGPLGVAVTYGGDSIPK	YTPIQQGPLGVAVTYGGDSIPK	3	y	1	8	69.3	XP_021422847.1		False	6930.47998046875	1	False	3
754.398620605469	1107.56811523438	41.99968	filamin-A-like [Oncorhynchus mykiss]		1098.02	YTPIQQGPLGVAVTYGGDSIPK	YTPIQQGPLGVAVTYGGDSIPK	3	y	1	11	69.3	XP_021422847.1		False	6930.47998046875	1	False	3
754.398620605469	1055.55200195313	41.99968	filamin-A-like [Oncorhynchus mykiss]		1086.61	YTPIQQGPLGVAVTYGGDSIPK	YTPIQQGPLGVAVTYGGDSIPK	3	b	1	10	69.3	XP_021422847.1		False	6930.47998046875	1	False	3
754.398620605469	788.393737792969	41.99968	filamin-A-like [Oncorhynchus mykiss]		654.48	YTPIQQGPLGVAVTYGGDSIPK	YTPIQQGPLGVAVTYGGDSIPK	3	b	1	7	69.3	XP_021422847.1		False	6930.47998046875	1	False	3
754.398620605469	1225.65759277344	41.99968	filamin-A-like [Oncorhynchus mykiss]		628.28	YTPIQQGPLGVAVTYGGDSIPK	YTPIQQGPLGVAVTYGGDSIPK	3	b	1	12	69.3	XP_021422847.1		False	6930.47998046875	1	False	3
754.398620605469	731.372253417969	41.99968	filamin-A-like [Oncorhynchus mykiss]		611.09	YTPIQQGPLGVAVTYGGDSIPK	YTPIQQGPLGVAVTYGGDSIPK	3	b	1	6	69.3	XP_021422847.1		False	6930.47998046875	1	False	3
754.398620605469	1154.62048339844	41.99968	filamin-A-like [Oncorhynchus mykiss]		484.3	YTPIQQGPLGVAVTYGGDSIPK	YTPIQQGPLGVAVTYGGDSIPK	3	b	1	11	69.3	XP_021422847.1		False	6930.47998046875	1	False	3
754.398620605469	603.313659667969	41.99968	filamin-A-like [Oncorhynchus mykiss]		447	YTPIQQGPLGVAVTYGGDSIPK	YTPIQQGPLGVAVTYGGDSIPK	3	b	1	5	69.3	XP_021422847.1		False	6930.47998046875	1	False	3
754.398620605469	265.118286132813	41.99968	filamin-A-like [Oncorhynchus mykiss]		424.52	YTPIQQGPLGVAVTYGGDSIPK	YTPIQQGPLGVAVTYGGDSIPK	3	b	1	2	69.3	XP_021422847.1		False	6930.47998046875	1	False	3
754.398620605469	444.281646728516	41.99968	filamin-A-like [Oncorhynchus mykiss]		411.81	YTPIQQGPLGVAVTYGGDSIPK	YTPIQQGPLGVAVTYGGDSIPK	3	y	1	4	69.3	XP_021422847.1		False	6930.47998046875	1	False	3
754.398620605469	616.330078125	41.99968	filamin-A-like [Oncorhynchus mykiss]		387.17	YTPIQQGPLGVAVTYGGDSIPK	YTPIQQGPLGVAVTYGGDSIPK	3	y	1	6	69.3	XP_021422847.1		False	6930.47998046875	1	False	3
754.398620605469	998.530578613281	41.99968	filamin-A-like [Oncorhynchus mykiss]		237.16	YTPIQQGPLGVAVTYGGDSIPK	YTPIQQGPLGVAVTYGGDSIPK	3	b	1	9	69.3	XP_021422847.1		False	6930.47998046875	1	False	3
754.398620605469	713.390441894531	41.99968	filamin-A-like [Oncorhynchus mykiss]		223	YTPIQQGPLGVAVTYGGDSIPK	YTPIQQGPLGVAVTYGGDSIPK	3	b	2	14	69.3	XP_021422847.1		False	6930.47998046875	1	False	3
754.398620605469	1324.72595214844	41.99968	filamin-A-like [Oncorhynchus mykiss]		221.52	YTPIQQGPLGVAVTYGGDSIPK	YTPIQQGPLGVAVTYGGDSIPK	3	b	1	13	69.3	XP_021422847.1		False	6930.47998046875	1	False	3
754.398620605469	357.249633789063	41.99968	filamin-A-like [Oncorhynchus mykiss]		203.17	YTPIQQGPLGVAVTYGGDSIPK	YTPIQQGPLGVAVTYGGDSIPK	3	y	1	3	69.3	XP_021422847.1		False	6930.47998046875	1	False	3
754.398620605469	528.279663085938	41.99968	filamin-A-like [Oncorhynchus mykiss]		183.17	YTPIQQGPLGVAVTYGGDSIPK	YTPIQQGPLGVAVTYGGDSIPK	3	b	2	10	69.3	XP_021422847.1		False	6930.47998046875	1	False	3
754.398620605469	1263.65795898438	41.99968	filamin-A-like [Oncorhynchus mykiss]		182.17	YTPIQQGPLGVAVTYGGDSIPK	YTPIQQGPLGVAVTYGGDSIPK	3	y	1	13	69.3	XP_021422847.1		False	6930.47998046875	1	False	3
754.398620605469	577.813842773438	41.99968	filamin-A-like [Oncorhynchus mykiss]		163	YTPIQQGPLGVAVTYGGDSIPK	YTPIQQGPLGVAVTYGGDSIPK	3	b	2	11	69.3	XP_021422847.1		False	6930.47998046875	1	False	3
754.398620605469	475.255096435547	41.99968	filamin-A-like [Oncorhynchus mykiss]		162	YTPIQQGPLGVAVTYGGDSIPK	YTPIQQGPLGVAVTYGGDSIPK	3	b	1	4	69.3	XP_021422847.1		False	6930.47998046875	1	False	3
754.398620605469	613.332397460938	41.99968	filamin-A-like [Oncorhynchus mykiss]		161	YTPIQQGPLGVAVTYGGDSIPK	YTPIQQGPLGVAVTYGGDSIPK	3	b	2	12	69.3	XP_021422847.1		False	6930.47998046875	1	False	3
754.398620605469	1206.63647460938	41.99968	filamin-A-like [Oncorhynchus mykiss]		143.17	YTPIQQGPLGVAVTYGGDSIPK	YTPIQQGPLGVAVTYGGDSIPK	3	y	1	12	69.3	XP_021422847.1		False	6930.47998046875	1	False	3
754.398620605469	666.361572265625	41.99968	filamin-A-like [Oncorhynchus mykiss]		142.17	YTPIQQGPLGVAVTYGGDSIPK	YTPIQQGPLGVAVTYGGDSIPK	3	y	3	20	69.3	XP_021422847.1		False	6930.47998046875	1	False	3
754.398620605469	754.398620605469	41.99968	filamin-A-like [Oncorhynchus mykiss]		141.01	YTPIQQGPLGVAVTYGGDSIPK	YTPIQQGPLGVAVTYGGDSIPK	3	y	3	22	69.3	XP_021422847.1		False	6930.47998046875	1	False	3
754.398620605469	568.298156738281	41.99968	filamin-A-like [Oncorhynchus mykiss]		122.08	YTPIQQGPLGVAVTYGGDSIPK	YTPIQQGPLGVAVTYGGDSIPK	3	b	3	17	69.3	XP_021422847.1		False	6930.47998046875	1	False	3
754.398620605469	1425.77368164063	41.99968	filamin-A-like [Oncorhynchus mykiss]		80	YTPIQQGPLGVAVTYGGDSIPK	YTPIQQGPLGVAVTYGGDSIPK	3	b	1	14	69.3	XP_021422847.1		False	6930.47998046875	1	False	3
1009.46820068359	322.133819580078	45.28324	filamin-A-like [Oncorhynchus mykiss]		1402.1	YWPMEAGEYAVHVLCNNEDIQHSPFMAEITAAVNK	YWPMEAGEYAVHVLC[CAM]NNEDIQHSPFMAEITAAVNK	4	b	3	8	75.12	XP_021422847.1		False	6530.97998046875	0.976300001144409	False	3
1009.46820068359	1291.67150878906	45.28324	filamin-A-like [Oncorhynchus mykiss]		1029.88	YWPMEAGEYAVHVLCNNEDIQHSPFMAEITAAVNK	YWPMEAGEYAVHVLC[CAM]NNEDIQHSPFMAEITAAVNK	4	y	1	12	75.12	XP_021422847.1		False	6530.97998046875	0.976300001144409	False	3
1009.46820068359	350.149932861328	45.28324	filamin-A-like [Oncorhynchus mykiss]		795.68	YWPMEAGEYAVHVLCNNEDIQHSPFMAEITAAVNK	YWPMEAGEYAVHVLC[CAM]NNEDIQHSPFMAEITAAVNK	4	b	1	2	75.12	XP_021422847.1		False	6530.97998046875	0.976300001144409	False	3
1009.46820068359	261.155731201172	45.28324	filamin-A-like [Oncorhynchus mykiss]		566.9	YWPMEAGEYAVHVLCNNEDIQHSPFMAEITAAVNK	YWPMEAGEYAVHVLC[CAM]NNEDIQHSPFMAEITAAVNK	4	y	1	2	75.12	XP_021422847.1		False	6530.97998046875	0.976300001144409	False	3
1009.46820068359	1378.70349121094	45.28324	filamin-A-like [Oncorhynchus mykiss]		520.31	YWPMEAGEYAVHVLCNNEDIQHSPFMAEITAAVNK	YWPMEAGEYAVHVLC[CAM]NNEDIQHSPFMAEITAAVNK	4	y	1	13	75.12	XP_021422847.1		False	6530.97998046875	0.976300001144409	False	3
1009.46820068359	1229.24096679688	45.28324	filamin-A-like [Oncorhynchus mykiss]		367	YWPMEAGEYAVHVLCNNEDIQHSPFMAEITAAVNK	YWPMEAGEYAVHVLC[CAM]NNEDIQHSPFMAEITAAVNK	4	y	3	33	75.12	XP_021422847.1		False	6530.97998046875	0.976300001144409	False	3
1009.46820068359	603.346069335938	45.28324	filamin-A-like [Oncorhynchus mykiss]		250.08	YWPMEAGEYAVHVLCNNEDIQHSPFMAEITAAVNK	YWPMEAGEYAVHVLC[CAM]NNEDIQHSPFMAEITAAVNK	4	y	1	6	75.12	XP_021422847.1		False	6530.97998046875	0.976300001144409	False	3
1009.46820068359	431.228668212891	45.28324	filamin-A-like [Oncorhynchus mykiss]		238.19	YWPMEAGEYAVHVLCNNEDIQHSPFMAEITAAVNK	YWPMEAGEYAVHVLC[CAM]NNEDIQHSPFMAEITAAVNK	4	y	3	12	75.12	XP_021422847.1		False	6530.97998046875	0.976300001144409	False	3
1009.46820068359	360.224151611328	45.28324	filamin-A-like [Oncorhynchus mykiss]		182	YWPMEAGEYAVHVLCNNEDIQHSPFMAEITAAVNK	YWPMEAGEYAVHVLC[CAM]NNEDIQHSPFMAEITAAVNK	4	y	1	3	75.12	XP_021422847.1		False	6530.97998046875	0.976300001144409	False	3
1009.46820068359	916.509826660156	45.28324	filamin-A-like [Oncorhynchus mykiss]		181	YWPMEAGEYAVHVLCNNEDIQHSPFMAEITAAVNK	YWPMEAGEYAVHVLC[CAM]NNEDIQHSPFMAEITAAVNK	4	y	1	9	75.12	XP_021422847.1		False	6530.97998046875	0.976300001144409	False	3
1009.46820068359	1369.65490722656	45.28324	filamin-A-like [Oncorhynchus mykiss]		164.26	YWPMEAGEYAVHVLCNNEDIQHSPFMAEITAAVNK	YWPMEAGEYAVHVLC[CAM]NNEDIQHSPFMAEITAAVNK	4	y	2	24	75.12	XP_021422847.1		False	6530.97998046875	0.976300001144409	False	3
1009.46820068359	1086.5166015625	45.28324	filamin-A-like [Oncorhynchus mykiss]		146.01	YWPMEAGEYAVHVLCNNEDIQHSPFMAEITAAVNK	YWPMEAGEYAVHVLC[CAM]NNEDIQHSPFMAEITAAVNK	4	y	3	29	75.12	XP_021422847.1		False	6530.97998046875	0.976300001144409	False	3
1009.46820068359	778.322875976563	45.28324	filamin-A-like [Oncorhynchus mykiss]		141.09	YWPMEAGEYAVHVLCNNEDIQHSPFMAEITAAVNK	YWPMEAGEYAVHVLC[CAM]NNEDIQHSPFMAEITAAVNK	4	b	1	6	75.12	XP_021422847.1		False	6530.97998046875	0.976300001144409	False	3
1009.46820068359	1301.12548828125	45.28324	filamin-A-like [Oncorhynchus mykiss]		141	YWPMEAGEYAVHVLCNNEDIQHSPFMAEITAAVNK	YWPMEAGEYAVHVLC[CAM]NNEDIQHSPFMAEITAAVNK	4	y	2	23	75.12	XP_021422847.1		False	6530.97998046875	0.976300001144409	False	3
1009.46820068359	1067.50952148438	45.28324	filamin-A-like [Oncorhynchus mykiss]		140	YWPMEAGEYAVHVLCNNEDIQHSPFMAEITAAVNK	YWPMEAGEYAVHVLC[CAM]NNEDIQHSPFMAEITAAVNK	4	y	3	28	75.12	XP_021422847.1		False	6530.97998046875	0.976300001144409	False	3
1009.46820068359	913.439025878906	45.28324	filamin-A-like [Oncorhynchus mykiss]		134.07	YWPMEAGEYAVHVLCNNEDIQHSPFMAEITAAVNK	YWPMEAGEYAVHVLC[CAM]NNEDIQHSPFMAEITAAVNK	4	y	3	24	75.12	XP_021422847.1		False	6530.97998046875	0.976300001144409	False	3
1009.46820068359	1196.89001464844	45.28324	filamin-A-like [Oncorhynchus mykiss]		122.09	YWPMEAGEYAVHVLCNNEDIQHSPFMAEITAAVNK	YWPMEAGEYAVHVLC[CAM]NNEDIQHSPFMAEITAAVNK	4	y	3	32	75.12	XP_021422847.1		False	6530.97998046875	0.976300001144409	False	3
1009.46820068359	1297.55578613281	45.28324	filamin-A-like [Oncorhynchus mykiss]		121.18	YWPMEAGEYAVHVLCNNEDIQHSPFMAEITAAVNK	YWPMEAGEYAVHVLC[CAM]NNEDIQHSPFMAEITAAVNK	4	b	1	11	75.12	XP_021422847.1		False	6530.97998046875	0.976300001144409	False	3
1009.46820068359	1251.59118652344	45.28324	filamin-A-like [Oncorhynchus mykiss]		120.09	YWPMEAGEYAVHVLCNNEDIQHSPFMAEITAAVNK	YWPMEAGEYAVHVLC[CAM]NNEDIQHSPFMAEITAAVNK	4	y	2	22	75.12	XP_021422847.1		False	6530.97998046875	0.976300001144409	False	3
1009.46820068359	649.281555175781	45.28324	filamin-A-like [Oncorhynchus mykiss]		102	YWPMEAGEYAVHVLCNNEDIQHSPFMAEITAAVNK	YWPMEAGEYAVHVLC[CAM]NNEDIQHSPFMAEITAAVNK	4	b	2	11	75.12	XP_021422847.1		False	6530.97998046875	0.976300001144409	False	3
1009.46820068359	325.144409179688	45.28324	filamin-A-like [Oncorhynchus mykiss]		100	YWPMEAGEYAVHVLCNNEDIQHSPFMAEITAAVNK	YWPMEAGEYAVHVLC[CAM]NNEDIQHSPFMAEITAAVNK	4	b	4	11	75.12	XP_021422847.1		False	6530.97998046875	0.976300001144409	False	3
1009.46820068359	212.123641967773	45.28324	filamin-A-like [Oncorhynchus mykiss]		81	YWPMEAGEYAVHVLCNNEDIQHSPFMAEITAAVNK	YWPMEAGEYAVHVLC[CAM]NNEDIQHSPFMAEITAAVNK	4	y	4	8	75.12	XP_021422847.1		False	6530.97998046875	0.976300001144409	False	3
661.337524414063	660.367492675781	37.74572	filamin-A-like [Oncorhynchus mykiss]		5269.62	CTYKPTLEGAHTIYVTFAGGQISK	C[CAM]TYKPTLEGAHTIYVTFAGGQISK	4	y	1	7	61.76	XP_021422847.1		False	6427.7099609375	1	False	3
661.337524414063	589.330383300781	37.74572	filamin-A-like [Oncorhynchus mykiss]		4595.92	CTYKPTLEGAHTIYVTFAGGQISK	C[CAM]TYKPTLEGAHTIYVTFAGGQISK	4	y	1	6	61.76	XP_021422847.1		False	6427.7099609375	1	False	3
661.337524414063	818.395385742188	37.74572	filamin-A-like [Oncorhynchus mykiss]		1942.49	CTYKPTLEGAHTIYVTFAGGQISK	C[CAM]TYKPTLEGAHTIYVTFAGGQISK	4	b	2	14	61.76	XP_021422847.1		False	6427.7099609375	1	False	3
661.337524414063	807.435913085938	37.74572	filamin-A-like [Oncorhynchus mykiss]		1933.92	CTYKPTLEGAHTIYVTFAGGQISK	C[CAM]TYKPTLEGAHTIYVTFAGGQISK	4	y	1	8	61.76	XP_021422847.1		False	6427.7099609375	1	False	3
661.337524414063	680.321716308594	37.74572	filamin-A-like [Oncorhynchus mykiss]		1827.4	CTYKPTLEGAHTIYVTFAGGQISK	C[CAM]TYKPTLEGAHTIYVTFAGGQISK	4	b	2	12	61.76	XP_021422847.1		False	6427.7099609375	1	False	3
661.337524414063	736.86376953125	37.74572	filamin-A-like [Oncorhynchus mykiss]		1493.91	CTYKPTLEGAHTIYVTFAGGQISK	C[CAM]TYKPTLEGAHTIYVTFAGGQISK	4	b	2	13	61.76	XP_021422847.1		False	6427.7099609375	1	False	3
661.337524414063	1121.52954101563	37.74572	filamin-A-like [Oncorhynchus mykiss]		1059.09	CTYKPTLEGAHTIYVTFAGGQISK	C[CAM]TYKPTLEGAHTIYVTFAGGQISK	4	b	1	10	61.76	XP_021422847.1		False	6427.7099609375	1	False	3
661.337524414063	629.7978515625	37.74572	filamin-A-like [Oncorhynchus mykiss]		1037.97	CTYKPTLEGAHTIYVTFAGGQISK	C[CAM]TYKPTLEGAHTIYVTFAGGQISK	4	b	2	11	61.76	XP_021422847.1		False	6427.7099609375	1	False	3
661.337524414063	908.483581542969	37.74572	filamin-A-like [Oncorhynchus mykiss]		918	CTYKPTLEGAHTIYVTFAGGQISK	C[CAM]TYKPTLEGAHTIYVTFAGGQISK	4	y	1	9	61.76	XP_021422847.1		False	6427.7099609375	1	False	3
661.337524414063	234.144836425781	37.74572	filamin-A-like [Oncorhynchus mykiss]		800.92	CTYKPTLEGAHTIYVTFAGGQISK	C[CAM]TYKPTLEGAHTIYVTFAGGQISK	4	y	1	2	61.76	XP_021422847.1		False	6427.7099609375	1	False	3
661.337524414063	262.085601806641	37.74572	filamin-A-like [Oncorhynchus mykiss]		777.74	CTYKPTLEGAHTIYVTFAGGQISK	C[CAM]TYKPTLEGAHTIYVTFAGGQISK	4	b	1	2	61.76	XP_021422847.1		False	6427.7099609375	1	False	3
661.337524414063	347.228881835938	37.74572	filamin-A-like [Oncorhynchus mykiss]		732.69	CTYKPTLEGAHTIYVTFAGGQISK	C[CAM]TYKPTLEGAHTIYVTFAGGQISK	4	y	1	3	61.76	XP_021422847.1		False	6427.7099609375	1	False	3
661.337524414063	532.308959960938	37.74572	filamin-A-like [Oncorhynchus mykiss]		691.07	CTYKPTLEGAHTIYVTFAGGQISK	C[CAM]TYKPTLEGAHTIYVTFAGGQISK	4	y	1	5	61.76	XP_021422847.1		False	6427.7099609375	1	False	3
661.337524414063	867.929626464844	37.74572	filamin-A-like [Oncorhynchus mykiss]		622.04	CTYKPTLEGAHTIYVTFAGGQISK	C[CAM]TYKPTLEGAHTIYVTFAGGQISK	4	b	2	15	61.76	XP_021422847.1		False	6427.7099609375	1	False	3
661.337524414063	425.14892578125	37.74572	filamin-A-like [Oncorhynchus mykiss]		364.04	CTYKPTLEGAHTIYVTFAGGQISK	C[CAM]TYKPTLEGAHTIYVTFAGGQISK	4	b	1	3	61.76	XP_021422847.1		False	6427.7099609375	1	False	3
661.337524414063	918.453491210938	37.74572	filamin-A-like [Oncorhynchus mykiss]		282	CTYKPTLEGAHTIYVTFAGGQISK	C[CAM]TYKPTLEGAHTIYVTFAGGQISK	4	b	2	16	61.76	XP_021422847.1		False	6427.7099609375	1	False	3
661.337524414063	249.123199462891	37.74572	filamin-A-like [Oncorhynchus mykiss]		263.09	CTYKPTLEGAHTIYVTFAGGQISK	C[CAM]TYKPTLEGAHTIYVTFAGGQISK	4	b	4	8	61.76	XP_021422847.1		False	6427.7099609375	1	False	3
661.337524414063	553.243896484375	37.74572	filamin-A-like [Oncorhynchus mykiss]		254.53	CTYKPTLEGAHTIYVTFAGGQISK	C[CAM]TYKPTLEGAHTIYVTFAGGQISK	4	b	1	4	61.76	XP_021422847.1		False	6427.7099609375	1	False	3
661.337524414063	993.471008300781	37.74572	filamin-A-like [Oncorhynchus mykiss]		224.17	CTYKPTLEGAHTIYVTFAGGQISK	C[CAM]TYKPTLEGAHTIYVTFAGGQISK	4	b	1	8	61.76	XP_021422847.1		False	6427.7099609375	1	False	3
661.337524414063	1258.58850097656	37.74572	filamin-A-like [Oncorhynchus mykiss]		220.2	CTYKPTLEGAHTIYVTFAGGQISK	C[CAM]TYKPTLEGAHTIYVTFAGGQISK	4	b	1	11	61.76	XP_021422847.1		False	6427.7099609375	1	False	3
661.337524414063	697.368774414063	37.74572	filamin-A-like [Oncorhynchus mykiss]		204.17	CTYKPTLEGAHTIYVTFAGGQISK	C[CAM]TYKPTLEGAHTIYVTFAGGQISK	4	y	3	20	61.76	XP_021422847.1		False	6427.7099609375	1	False	3
661.337524414063	475.287475585938	37.74572	filamin-A-like [Oncorhynchus mykiss]		181.09	CTYKPTLEGAHTIYVTFAGGQISK	C[CAM]TYKPTLEGAHTIYVTFAGGQISK	4	y	1	4	61.76	XP_021422847.1		False	6427.7099609375	1	False	3
661.337524414063	864.428405761719	37.74572	filamin-A-like [Oncorhynchus mykiss]		178.6	CTYKPTLEGAHTIYVTFAGGQISK	C[CAM]TYKPTLEGAHTIYVTFAGGQISK	4	b	1	7	61.76	XP_021422847.1		False	6427.7099609375	1	False	3
661.337524414063	462.253875732422	37.74572	filamin-A-like [Oncorhynchus mykiss]		141	CTYKPTLEGAHTIYVTFAGGQISK	C[CAM]TYKPTLEGAHTIYVTFAGGQISK	4	y	3	13	61.76	XP_021422847.1		False	6427.7099609375	1	False	3
661.337524414063	1050.49243164063	37.74572	filamin-A-like [Oncorhynchus mykiss]		140	CTYKPTLEGAHTIYVTFAGGQISK	C[CAM]TYKPTLEGAHTIYVTFAGGQISK	4	b	1	9	61.76	XP_021422847.1		False	6427.7099609375	1	False	3
661.337524414063	514.256774902344	37.74572	filamin-A-like [Oncorhynchus mykiss]		121	CTYKPTLEGAHTIYVTFAGGQISK	C[CAM]TYKPTLEGAHTIYVTFAGGQISK	4	b	4	18	61.76	XP_021422847.1		False	6427.7099609375	1	False	3
661.337524414063	1283.69946289063	37.74572	filamin-A-like [Oncorhynchus mykiss]		118.68	CTYKPTLEGAHTIYVTFAGGQISK	C[CAM]TYKPTLEGAHTIYVTFAGGQISK	4	y	1	12	61.76	XP_021422847.1		False	6427.7099609375	1	False	3
661.337524414063	1359.63610839844	37.74572	filamin-A-like [Oncorhynchus mykiss]		74.57	CTYKPTLEGAHTIYVTFAGGQISK	C[CAM]TYKPTLEGAHTIYVTFAGGQISK	4	b	1	12	61.76	XP_021422847.1		False	6427.7099609375	1	False	3
661.337524414063	1472.72021484375	37.74572	filamin-A-like [Oncorhynchus mykiss]		45.16	CTYKPTLEGAHTIYVTFAGGQISK	C[CAM]TYKPTLEGAHTIYVTFAGGQISK	4	b	1	13	61.76	XP_021422847.1		False	6427.7099609375	1	False	3
661.337524414063	1084.52770996094	37.74572	filamin-A-like [Oncorhynchus mykiss]		5.29	CTYKPTLEGAHTIYVTFAGGQISK	C[CAM]TYKPTLEGAHTIYVTFAGGQISK	4	b	2	20	61.76	XP_021422847.1		False	6427.7099609375	1	False	3
1119.18725585938	671.347106933594	43.30295	filamin-A-like [Oncorhynchus mykiss]		1490	ALGALVDSCAPGLCPDWDQWDQTKPVDNAR	ALGALVDSC[CAM]APGLC[CAM]PDWDQWDQTKPVDNAR	3	y	1	6	71.61	XP_021422847.1		False	6006.740234375	1	False	3
1119.18725585938	1199.54772949219	43.30295	filamin-A-like [Oncorhynchus mykiss]		817.33	ALGALVDSCAPGLCPDWDQWDQTKPVDNAR	ALGALVDSC[CAM]APGLC[CAM]PDWDQWDQTKPVDNAR	3	y	2	20	71.61	XP_021422847.1		False	6006.740234375	1	False	3
1119.18725585938	242.149917602539	43.30295	filamin-A-like [Oncorhynchus mykiss]		666.57	ALGALVDSCAPGLCPDWDQWDQTKPVDNAR	ALGALVDSC[CAM]APGLC[CAM]PDWDQWDQTKPVDNAR	3	b	1	3	71.61	XP_021422847.1		False	6006.740234375	1	False	3
1119.18725585938	360.199005126953	43.30295	filamin-A-like [Oncorhynchus mykiss]		526.29	ALGALVDSCAPGLCPDWDQWDQTKPVDNAR	ALGALVDSC[CAM]APGLC[CAM]PDWDQWDQTKPVDNAR	3	y	1	3	71.61	XP_021422847.1		False	6006.740234375	1	False	3
1119.18725585938	313.187042236328	43.30295	filamin-A-like [Oncorhynchus mykiss]		488	ALGALVDSCAPGLCPDWDQWDQTKPVDNAR	ALGALVDSC[CAM]APGLC[CAM]PDWDQWDQTKPVDNAR	3	b	1	4	71.61	XP_021422847.1		False	6006.740234375	1	False	3
1119.18725585938	1028.54833984375	43.30295	filamin-A-like [Oncorhynchus mykiss]		453.01	ALGALVDSCAPGLCPDWDQWDQTKPVDNAR	ALGALVDSC[CAM]APGLC[CAM]PDWDQWDQTKPVDNAR	3	y	1	9	71.61	XP_021422847.1		False	6006.740234375	1	False	3
1119.18725585938	1329.65454101563	43.30295	filamin-A-like [Oncorhynchus mykiss]		405	ALGALVDSCAPGLCPDWDQWDQTKPVDNAR	ALGALVDSC[CAM]APGLC[CAM]PDWDQWDQTKPVDNAR	3	y	1	11	71.61	XP_021422847.1		False	6006.740234375	1	False	3
1119.18725585938	426.271087646484	43.30295	filamin-A-like [Oncorhynchus mykiss]		306.08	ALGALVDSCAPGLCPDWDQWDQTKPVDNAR	ALGALVDSC[CAM]APGLC[CAM]PDWDQWDQTKPVDNAR	3	b	1	5	71.61	XP_021422847.1		False	6006.740234375	1	False	3
1119.18725585938	400.224670410156	43.30295	filamin-A-like [Oncorhynchus mykiss]		301	ALGALVDSCAPGLCPDWDQWDQTKPVDNAR	ALGALVDSC[CAM]APGLC[CAM]PDWDQWDQTKPVDNAR	3	y	2	7	71.61	XP_021422847.1		False	6006.740234375	1	False	3
1119.18725585938	1457.71313476563	43.30295	filamin-A-like [Oncorhynchus mykiss]		264.89	ALGALVDSCAPGLCPDWDQWDQTKPVDNAR	ALGALVDSC[CAM]APGLC[CAM]PDWDQWDQTKPVDNAR	3	y	1	12	71.61	XP_021422847.1		False	6006.740234375	1	False	3
1119.18725585938	1143.57531738281	43.30295	filamin-A-like [Oncorhynchus mykiss]		224.36	ALGALVDSCAPGLCPDWDQWDQTKPVDNAR	ALGALVDSC[CAM]APGLC[CAM]PDWDQWDQTKPVDNAR	3	y	1	10	71.61	XP_021422847.1		False	6006.740234375	1	False	3
1119.18725585938	799.37109375	43.30295	filamin-A-like [Oncorhynchus mykiss]		224.25	ALGALVDSCAPGLCPDWDQWDQTKPVDNAR	ALGALVDSC[CAM]APGLC[CAM]PDWDQWDQTKPVDNAR	3	b	2	16	71.61	XP_021422847.1		False	6006.740234375	1	False	3
1119.18725585938	1465.64526367188	43.30295	filamin-A-like [Oncorhynchus mykiss]		201	ALGALVDSCAPGLCPDWDQWDQTKPVDNAR	ALGALVDSC[CAM]APGLC[CAM]PDWDQWDQTKPVDNAR	3	y	2	25	71.61	XP_021422847.1		False	6006.740234375	1	False	3
1119.18725585938	900.48974609375	43.30295	filamin-A-like [Oncorhynchus mykiss]		183.17	ALGALVDSCAPGLCPDWDQWDQTKPVDNAR	ALGALVDSC[CAM]APGLC[CAM]PDWDQWDQTKPVDNAR	3	y	1	8	71.61	XP_021422847.1		False	6006.740234375	1	False	3
1119.18725585938	1416.11108398438	43.30295	filamin-A-like [Oncorhynchus mykiss]		181	ALGALVDSCAPGLCPDWDQWDQTKPVDNAR	ALGALVDSC[CAM]APGLC[CAM]PDWDQWDQTKPVDNAR	3	y	2	24	71.61	XP_021422847.1		False	6006.740234375	1	False	3
1119.18725585938	525.339538574219	43.30295	filamin-A-like [Oncorhynchus mykiss]		142.08	ALGALVDSCAPGLCPDWDQWDQTKPVDNAR	ALGALVDSC[CAM]APGLC[CAM]PDWDQWDQTKPVDNAR	3	b	1	6	71.61	XP_021422847.1		False	6006.740234375	1	False	3
1119.18725585938	1358.59753417969	43.30295	filamin-A-like [Oncorhynchus mykiss]		142.08	ALGALVDSCAPGLCPDWDQWDQTKPVDNAR	ALGALVDSC[CAM]APGLC[CAM]PDWDQWDQTKPVDNAR	3	y	2	23	71.61	XP_021422847.1		False	6006.740234375	1	False	3
1119.18725585938	475.225921630859	43.30295	filamin-A-like [Oncorhynchus mykiss]		142	ALGALVDSCAPGLCPDWDQWDQTKPVDNAR	ALGALVDSC[CAM]APGLC[CAM]PDWDQWDQTKPVDNAR	3	y	1	4	71.61	XP_021422847.1		False	6006.740234375	1	False	3
1119.18725585938	1065.96850585938	43.30295	filamin-A-like [Oncorhynchus mykiss]		141	ALGALVDSCAPGLCPDWDQWDQTKPVDNAR	ALGALVDSC[CAM]APGLC[CAM]PDWDQWDQTKPVDNAR	3	y	2	17	71.61	XP_021422847.1		False	6006.740234375	1	False	3
1119.18725585938	1235.06628417969	43.30295	filamin-A-like [Oncorhynchus mykiss]		121.09	ALGALVDSCAPGLCPDWDQWDQTKPVDNAR	ALGALVDSC[CAM]APGLC[CAM]PDWDQWDQTKPVDNAR	3	y	2	21	71.61	XP_021422847.1		False	6006.740234375	1	False	3
1119.18725585938	246.156066894531	43.30295	filamin-A-like [Oncorhynchus mykiss]		102.17	ALGALVDSCAPGLCPDWDQWDQTKPVDNAR	ALGALVDSC[CAM]APGLC[CAM]PDWDQWDQTKPVDNAR	3	y	1	2	71.61	XP_021422847.1		False	6006.740234375	1	False	3
1119.18725585938	958.466247558594	43.30295	filamin-A-like [Oncorhynchus mykiss]		101.09	ALGALVDSCAPGLCPDWDQWDQTKPVDNAR	ALGALVDSC[CAM]APGLC[CAM]PDWDQWDQTKPVDNAR	3	b	1	10	71.61	XP_021422847.1		False	6006.740234375	1	False	3
1119.18725585938	1315.08154296875	43.30295	filamin-A-like [Oncorhynchus mykiss]		101.08	ALGALVDSCAPGLCPDWDQWDQTKPVDNAR	ALGALVDSC[CAM]APGLC[CAM]PDWDQWDQTKPVDNAR	3	y	2	22	71.61	XP_021422847.1		False	6006.740234375	1	False	3
1119.18725585938	985.953186035156	43.30295	filamin-A-like [Oncorhynchus mykiss]		97.23	ALGALVDSCAPGLCPDWDQWDQTKPVDNAR	ALGALVDSC[CAM]APGLC[CAM]PDWDQWDQTKPVDNAR	3	y	2	16	71.61	XP_021422847.1		False	6006.740234375	1	False	3
1119.18725585938	214.126998901367	43.30295	filamin-A-like [Oncorhynchus mykiss]		80	ALGALVDSCAPGLCPDWDQWDQTKPVDNAR	ALGALVDSC[CAM]APGLC[CAM]PDWDQWDQTKPVDNAR	3	b	3	7	71.61	XP_021422847.1		False	6006.740234375	1	False	3
1119.18725585938	727.398498535156	43.30295	filamin-A-like [Oncorhynchus mykiss]		64.67	ALGALVDSCAPGLCPDWDQWDQTKPVDNAR	ALGALVDSC[CAM]APGLC[CAM]PDWDQWDQTKPVDNAR	3	b	1	8	71.61	XP_021422847.1		False	6006.740234375	1	False	3
1119.18725585938	1498.68127441406	43.30295	filamin-A-like [Oncorhynchus mykiss]		41.26	ALGALVDSCAPGLCPDWDQWDQTKPVDNAR	ALGALVDSC[CAM]APGLC[CAM]PDWDQWDQTKPVDNAR	3	b	2	27	71.61	XP_021422847.1		False	6006.740234375	1	False	3
546.269409179688	472.287811279297	22.59171	filamin-A-like [Oncorhynchus mykiss]		10013.81	LVSSHSNHETSSVMVDPVTR	LVSSHSNHETSSVMVDPVTR	4	y	1	4	34.9	XP_021422847.1		False	5977.7900390625	1	False	3
546.269409179688	587.314758300781	22.59171	filamin-A-like [Oncorhynchus mykiss]		4020.2	LVSSHSNHETSSVMVDPVTR	LVSSHSNHETSSVMVDPVTR	4	y	1	5	34.9	XP_021422847.1		False	5977.7900390625	1	False	3
546.269409179688	546.269409179688	22.59171	filamin-A-like [Oncorhynchus mykiss]		3195.19	LVSSHSNHETSSVMVDPVTR	LVSSHSNHETSSVMVDPVTR	4	y	4	20	34.9	XP_021422847.1		False	5977.7900390625	1	False	3
546.269409179688	686.383178710938	22.59171	filamin-A-like [Oncorhynchus mykiss]		2529.9	LVSSHSNHETSSVMVDPVTR	LVSSHSNHETSSVMVDPVTR	4	y	1	6	34.9	XP_021422847.1		False	5977.7900390625	1	False	3
546.269409179688	683.323303222656	22.59171	filamin-A-like [Oncorhynchus mykiss]		1295.12	LVSSHSNHETSSVMVDPVTR	LVSSHSNHETSSVMVDPVTR	4	b	2	13	34.9	XP_021422847.1		False	5977.7900390625	1	False	3
546.269409179688	748.843566894531	22.59171	filamin-A-like [Oncorhynchus mykiss]		1184.17	LVSSHSNHETSSVMVDPVTR	LVSSHSNHETSSVMVDPVTR	4	b	2	14	34.9	XP_021422847.1		False	5977.7900390625	1	False	3
546.269409179688	375.235046386719	22.59171	filamin-A-like [Oncorhynchus mykiss]		1065.73	LVSSHSNHETSSVMVDPVTR	LVSSHSNHETSSVMVDPVTR	4	y	1	3	34.9	XP_021422847.1		False	5977.7900390625	1	False	3
546.269409179688	633.789123535156	22.59171	filamin-A-like [Oncorhynchus mykiss]		1039.83	LVSSHSNHETSSVMVDPVTR	LVSSHSNHETSSVMVDPVTR	4	b	2	12	34.9	XP_021422847.1		False	5977.7900390625	1	False	3
546.269409179688	236.647537231445	22.59171	filamin-A-like [Oncorhynchus mykiss]		813.09	LVSSHSNHETSSVMVDPVTR	LVSSHSNHETSSVMVDPVTR	4	y	2	4	34.9	XP_021422847.1		False	5977.7900390625	1	False	3
546.269409179688	817.423645019531	22.59171	filamin-A-like [Oncorhynchus mykiss]		529.26	LVSSHSNHETSSVMVDPVTR	LVSSHSNHETSSVMVDPVTR	4	y	1	7	34.9	XP_021422847.1		False	5977.7900390625	1	False	3
546.269409179688	496.233215332031	22.59171	filamin-A-like [Oncorhynchus mykiss]		452.51	LVSSHSNHETSSVMVDPVTR	LVSSHSNHETSSVMVDPVTR	4	b	2	9	34.9	XP_021422847.1		False	5977.7900390625	1	False	3
546.269409179688	276.166625976563	22.59171	filamin-A-like [Oncorhynchus mykiss]		408.17	LVSSHSNHETSSVMVDPVTR	LVSSHSNHETSSVMVDPVTR	4	y	1	2	34.9	XP_021422847.1		False	5977.7900390625	1	False	3
546.269409179688	590.273071289063	22.59171	filamin-A-like [Oncorhynchus mykiss]		386.08	LVSSHSNHETSSVMVDPVTR	LVSSHSNHETSSVMVDPVTR	4	b	2	11	34.9	XP_021422847.1		False	5977.7900390625	1	False	3
546.269409179688	862.416564941406	22.59171	filamin-A-like [Oncorhynchus mykiss]		264.17	LVSSHSNHETSSVMVDPVTR	LVSSHSNHETSSVMVDPVTR	4	b	1	8	34.9	XP_021422847.1		False	5977.7900390625	1	False	3
546.269409179688	798.377746582031	22.59171	filamin-A-like [Oncorhynchus mykiss]		242	LVSSHSNHETSSVMVDPVTR	LVSSHSNHETSSVMVDPVTR	4	b	2	15	34.9	XP_021422847.1		False	5977.7900390625	1	False	3
546.269409179688	213.159759521484	22.59171	filamin-A-like [Oncorhynchus mykiss]		224	LVSSHSNHETSSVMVDPVTR	LVSSHSNHETSSVMVDPVTR	4	b	1	2	34.9	XP_021422847.1		False	5977.7900390625	1	False	3
546.269409179688	991.459167480469	22.59171	filamin-A-like [Oncorhynchus mykiss]		211.34	LVSSHSNHETSSVMVDPVTR	LVSSHSNHETSSVMVDPVTR	4	b	1	9	34.9	XP_021422847.1		False	5977.7900390625	1	False	3
546.269409179688	611.314758300781	22.59171	filamin-A-like [Oncorhynchus mykiss]		204.18	LVSSHSNHETSSVMVDPVTR	LVSSHSNHETSSVMVDPVTR	4	b	1	6	34.9	XP_021422847.1		False	5977.7900390625	1	False	3
546.269409179688	1092.5068359375	22.59171	filamin-A-like [Oncorhynchus mykiss]		203.89	LVSSHSNHETSSVMVDPVTR	LVSSHSNHETSSVMVDPVTR	4	b	1	10	34.9	XP_021422847.1		False	5977.7900390625	1	False	3
546.269409179688	294.161010742188	22.59171	filamin-A-like [Oncorhynchus mykiss]		203	LVSSHSNHETSSVMVDPVTR	LVSSHSNHETSSVMVDPVTR	4	y	2	5	34.9	XP_021422847.1		False	5977.7900390625	1	False	3
546.269409179688	343.695220947266	22.59171	filamin-A-like [Oncorhynchus mykiss]		163	LVSSHSNHETSSVMVDPVTR	LVSSHSNHETSSVMVDPVTR	4	y	2	6	34.9	XP_021422847.1		False	5977.7900390625	1	False	3
546.269409179688	431.711944580078	22.59171	filamin-A-like [Oncorhynchus mykiss]		142.18	LVSSHSNHETSSVMVDPVTR	LVSSHSNHETSSVMVDPVTR	4	b	2	8	34.9	XP_021422847.1		False	5977.7900390625	1	False	3
546.269409179688	855.891235351563	22.59171	filamin-A-like [Oncorhynchus mykiss]		121	LVSSHSNHETSSVMVDPVTR	LVSSHSNHETSSVMVDPVTR	4	b	2	16	34.9	XP_021422847.1		False	5977.7900390625	1	False	3
546.269409179688	1266.57092285156	22.59171	filamin-A-like [Oncorhynchus mykiss]		103.34	LVSSHSNHETSSVMVDPVTR	LVSSHSNHETSSVMVDPVTR	4	b	1	12	34.9	XP_021422847.1		False	5977.7900390625	1	False	3
546.269409179688	1365.63928222656	22.59171	filamin-A-like [Oncorhynchus mykiss]		102.09	LVSSHSNHETSSVMVDPVTR	LVSSHSNHETSSVMVDPVTR	4	b	1	13	34.9	XP_021422847.1		False	5977.7900390625	1	False	3
546.269409179688	1496.67980957031	22.59171	filamin-A-like [Oncorhynchus mykiss]		40	LVSSHSNHETSSVMVDPVTR	LVSSHSNHETSSVMVDPVTR	4	b	1	14	34.9	XP_021422847.1		False	5977.7900390625	1	False	3
673.567993164063	636.309997558594	30.07845	filamin-A-like [Oncorhynchus mykiss]		1718.93	VHSPSGALEGCCVTELDQDKYAVR	VHSPSGALEGC[CAM]C[CAM]VTELDQDKYAVR	4	b	1	7	48.17	XP_021422847.1		False	5793.75	1	False	3
673.567993164063	669.338439941406	30.07845	filamin-A-like [Oncorhynchus mykiss]		1140	VHSPSGALEGCCVTELDQDKYAVR	VHSPSGALEGC[CAM]C[CAM]VTELDQDKYAVR	4	y	2	11	48.17	XP_021422847.1		False	5793.75	1	False	3
673.567993164063	1337.66955566406	30.07845	filamin-A-like [Oncorhynchus mykiss]		1123.3	VHSPSGALEGCCVTELDQDKYAVR	VHSPSGALEGC[CAM]C[CAM]VTELDQDKYAVR	4	y	1	11	48.17	XP_021422847.1		False	5793.75	1	False	3
673.567993164063	879.46826171875	30.07845	filamin-A-like [Oncorhynchus mykiss]		1084.49	VHSPSGALEGCCVTELDQDKYAVR	VHSPSGALEGC[CAM]C[CAM]VTELDQDKYAVR	4	y	1	7	48.17	XP_021422847.1		False	5793.75	1	False	3
673.567993164063	907.414001464844	30.07845	filamin-A-like [Oncorhynchus mykiss]		1040.31	VHSPSGALEGCCVTELDQDKYAVR	VHSPSGALEGC[CAM]C[CAM]VTELDQDKYAVR	4	y	2	15	48.17	XP_021422847.1		False	5793.75	1	False	3
673.567993164063	994.495239257813	30.07845	filamin-A-like [Oncorhynchus mykiss]		972.37	VHSPSGALEGCCVTELDQDKYAVR	VHSPSGALEGC[CAM]C[CAM]VTELDQDKYAVR	4	y	1	8	48.17	XP_021422847.1		False	5793.75	1	False	3
673.567993164063	749.39404296875	30.07845	filamin-A-like [Oncorhynchus mykiss]		915.23	VHSPSGALEGCCVTELDQDKYAVR	VHSPSGALEGC[CAM]C[CAM]VTELDQDKYAVR	4	b	1	8	48.17	XP_021422847.1		False	5793.75	1	False	3
673.567993164063	1107.57934570313	30.07845	filamin-A-like [Oncorhynchus mykiss]		719.25	VHSPSGALEGCCVTELDQDKYAVR	VHSPSGALEGC[CAM]C[CAM]VTELDQDKYAVR	4	y	1	9	48.17	XP_021422847.1		False	5793.75	1	False	3
673.567993164063	636.382751464844	30.07845	filamin-A-like [Oncorhynchus mykiss]		718.01	VHSPSGALEGCCVTELDQDKYAVR	VHSPSGALEGC[CAM]C[CAM]VTELDQDKYAVR	4	y	1	5	48.17	XP_021422847.1		False	5793.75	1	False	3
673.567993164063	798.887939453125	30.07845	filamin-A-like [Oncorhynchus mykiss]		569	VHSPSGALEGCCVTELDQDKYAVR	VHSPSGALEGC[CAM]C[CAM]VTELDQDKYAVR	4	y	2	13	48.17	XP_021422847.1		False	5793.75	1	False	3
673.567993164063	878.436645507813	30.07845	filamin-A-like [Oncorhynchus mykiss]		546.09	VHSPSGALEGCCVTELDQDKYAVR	VHSPSGALEGC[CAM]C[CAM]VTELDQDKYAVR	4	b	1	9	48.17	XP_021422847.1		False	5793.75	1	False	3
673.567993164063	324.166625976563	30.07845	filamin-A-like [Oncorhynchus mykiss]		453	VHSPSGALEGCCVTELDQDKYAVR	VHSPSGALEGC[CAM]C[CAM]VTELDQDKYAVR	4	b	1	3	48.17	XP_021422847.1		False	5793.75	1	False	3
673.567993164063	1236.62194824219	30.07845	filamin-A-like [Oncorhynchus mykiss]		388.08	VHSPSGALEGCCVTELDQDKYAVR	VHSPSGALEGC[CAM]C[CAM]VTELDQDKYAVR	4	y	1	10	48.17	XP_021422847.1		False	5793.75	1	False	3
673.567993164063	971.935302734375	30.07845	filamin-A-like [Oncorhynchus mykiss]		384.17	VHSPSGALEGCCVTELDQDKYAVR	VHSPSGALEGC[CAM]C[CAM]VTELDQDKYAVR	4	y	2	16	48.17	XP_021422847.1		False	5793.75	1	False	3
673.567993164063	718.872619628906	30.07845	filamin-A-like [Oncorhynchus mykiss]		345	VHSPSGALEGCCVTELDQDKYAVR	VHSPSGALEGC[CAM]C[CAM]VTELDQDKYAVR	4	y	2	12	48.17	XP_021422847.1		False	5793.75	1	False	3
673.567993164063	237.13459777832	30.07845	filamin-A-like [Oncorhynchus mykiss]		314.71	VHSPSGALEGCCVTELDQDKYAVR	VHSPSGALEGC[CAM]C[CAM]VTELDQDKYAVR	4	b	1	2	48.17	XP_021422847.1		False	5793.75	1	False	3
673.567993164063	565.272888183594	30.07845	filamin-A-like [Oncorhynchus mykiss]		307	VHSPSGALEGCCVTELDQDKYAVR	VHSPSGALEGC[CAM]C[CAM]VTELDQDKYAVR	4	b	1	6	48.17	XP_021422847.1		False	5793.75	1	False	3
673.567993164063	751.409729003906	30.07845	filamin-A-like [Oncorhynchus mykiss]		301	VHSPSGALEGCCVTELDQDKYAVR	VHSPSGALEGC[CAM]C[CAM]VTELDQDKYAVR	4	y	1	6	48.17	XP_021422847.1		False	5793.75	1	False	3
673.567993164063	345.224487304688	30.07845	filamin-A-like [Oncorhynchus mykiss]		251.16	VHSPSGALEGCCVTELDQDKYAVR	VHSPSGALEGC[CAM]C[CAM]VTELDQDKYAVR	4	y	1	3	48.17	XP_021422847.1		False	5793.75	1	False	3
673.567993164063	935.458129882813	30.07845	filamin-A-like [Oncorhynchus mykiss]		243.08	VHSPSGALEGCCVTELDQDKYAVR	VHSPSGALEGC[CAM]C[CAM]VTELDQDKYAVR	4	b	1	10	48.17	XP_021422847.1		False	5793.75	1	False	3
673.567993164063	1436.73803710938	30.07845	filamin-A-like [Oncorhynchus mykiss]		224.53	VHSPSGALEGCCVTELDQDKYAVR	VHSPSGALEGC[CAM]C[CAM]VTELDQDKYAVR	4	y	1	12	48.17	XP_021422847.1		False	5793.75	1	False	3
673.567993164063	508.287811279297	30.07845	filamin-A-like [Oncorhynchus mykiss]		210.92	VHSPSGALEGCCVTELDQDKYAVR	VHSPSGALEGC[CAM]C[CAM]VTELDQDKYAVR	4	y	1	4	48.17	XP_021422847.1		False	5793.75	1	False	3
673.567993164063	554.293273925781	30.07845	filamin-A-like [Oncorhynchus mykiss]		203.98	VHSPSGALEGCCVTELDQDKYAVR	VHSPSGALEGC[CAM]C[CAM]VTELDQDKYAVR	4	y	2	9	48.17	XP_021422847.1		False	5793.75	1	False	3
673.567993164063	878.903259277344	30.07845	filamin-A-like [Oncorhynchus mykiss]		183.17	VHSPSGALEGCCVTELDQDKYAVR	VHSPSGALEGC[CAM]C[CAM]VTELDQDKYAVR	4	y	2	14	48.17	XP_021422847.1		False	5793.75	1	False	3
673.567993164063	618.814575195313	30.07845	filamin-A-like [Oncorhynchus mykiss]		149.96	VHSPSGALEGCCVTELDQDKYAVR	VHSPSGALEGC[CAM]C[CAM]VTELDQDKYAVR	4	y	2	10	48.17	XP_021422847.1		False	5793.75	1	False	3
673.567993164063	452.200805664063	30.07845	filamin-A-like [Oncorhynchus mykiss]		101.17	VHSPSGALEGCCVTELDQDKYAVR	VHSPSGALEGC[CAM]C[CAM]VTELDQDKYAVR	4	b	3	13	48.17	XP_021422847.1		False	5793.75	1	False	3
673.567993164063	439.721954345703	30.07845	filamin-A-like [Oncorhynchus mykiss]		101.09	VHSPSGALEGCCVTELDQDKYAVR	VHSPSGALEGC[CAM]C[CAM]VTELDQDKYAVR	4	b	2	9	48.17	XP_021422847.1		False	5793.75	1	False	3
673.567993164063	1095.48876953125	30.07845	filamin-A-like [Oncorhynchus mykiss]		80	VHSPSGALEGCCVTELDQDKYAVR	VHSPSGALEGC[CAM]C[CAM]VTELDQDKYAVR	4	b	1	11	48.17	XP_021422847.1		False	5793.75	1	False	3
711.327270507813	711.327270507813	15.1501	filamin-A-like [Oncorhynchus mykiss]		5438.62	QVSSSHQGAPSQSDASCVTAK	QVSSSHQGAPSQSDASC[CAM]VTAK	3	y	3	21	21.71	XP_021422847.1		False	5761.47998046875	0.999000012874603	False	3
711.327270507813	938.424743652344	15.1501	filamin-A-like [Oncorhynchus mykiss]		2659.68	QVSSSHQGAPSQSDASCVTAK	QVSSSHQGAPSQSDASC[CAM]VTAK	3	y	1	9	21.71	XP_021422847.1		False	5761.47998046875	0.999000012874603	False	3
711.327270507813	1250.56811523438	15.1501	filamin-A-like [Oncorhynchus mykiss]		1476	QVSSSHQGAPSQSDASCVTAK	QVSSSHQGAPSQSDASC[CAM]VTAK	3	y	1	12	21.71	XP_021422847.1		False	5761.47998046875	0.999000012874603	False	3
711.327270507813	851.392761230469	15.1501	filamin-A-like [Oncorhynchus mykiss]		1101.03	QVSSSHQGAPSQSDASCVTAK	QVSSSHQGAPSQSDASC[CAM]VTAK	3	y	1	8	21.71	XP_021422847.1		False	5761.47998046875	0.999000012874603	False	3
711.327270507813	736.365783691406	15.1501	filamin-A-like [Oncorhynchus mykiss]		1024.31	QVSSSHQGAPSQSDASCVTAK	QVSSSHQGAPSQSDASC[CAM]VTAK	3	y	1	7	21.71	XP_021422847.1		False	5761.47998046875	0.999000012874603	False	3
711.327270507813	625.787719726563	15.1501	filamin-A-like [Oncorhynchus mykiss]		805	QVSSSHQGAPSQSDASCVTAK	QVSSSHQGAPSQSDASC[CAM]VTAK	3	y	2	12	21.71	XP_021422847.1		False	5761.47998046875	0.999000012874603	False	3
711.327270507813	705.32373046875	15.1501	filamin-A-like [Oncorhynchus mykiss]		804.04	QVSSSHQGAPSQSDASCVTAK	QVSSSHQGAPSQSDASC[CAM]VTAK	3	b	3	21	21.71	XP_021422847.1		False	5761.47998046875	0.999000012874603	False	3
711.327270507813	952.923767089844	15.1501	filamin-A-like [Oncorhynchus mykiss]		794.49	QVSSSHQGAPSQSDASCVTAK	QVSSSHQGAPSQSDASC[CAM]VTAK	3	y	2	19	21.71	XP_021422847.1		False	5761.47998046875	0.999000012874603	False	3
711.327270507813	882.406433105469	15.1501	filamin-A-like [Oncorhynchus mykiss]		770.18	QVSSSHQGAPSQSDASCVTAK	QVSSSHQGAPSQSDASC[CAM]VTAK	3	b	1	9	21.71	XP_021422847.1		False	5761.47998046875	0.999000012874603	False	3
711.327270507813	665.328674316406	15.1501	filamin-A-like [Oncorhynchus mykiss]		763.11	QVSSSHQGAPSQSDASCVTAK	QVSSSHQGAPSQSDASC[CAM]VTAK	3	y	1	6	21.71	XP_021422847.1		False	5761.47998046875	0.999000012874603	False	3
711.327270507813	1153.51538085938	15.1501	filamin-A-like [Oncorhynchus mykiss]		661.71	QVSSSHQGAPSQSDASCVTAK	QVSSSHQGAPSQSDASC[CAM]VTAK	3	y	1	11	21.71	XP_021422847.1		False	5761.47998046875	0.999000012874603	False	3
711.327270507813	319.197601318359	15.1501	filamin-A-like [Oncorhynchus mykiss]		571.07	QVSSSHQGAPSQSDASCVTAK	QVSSSHQGAPSQSDASC[CAM]VTAK	3	y	1	3	21.71	XP_021422847.1		False	5761.47998046875	0.999000012874603	False	3
711.327270507813	1066.4873046875	15.1501	filamin-A-like [Oncorhynchus mykiss]		501.26	QVSSSHQGAPSQSDASCVTAK	QVSSSHQGAPSQSDASC[CAM]VTAK	3	y	2	21	21.71	XP_021422847.1		False	5761.47998046875	0.999000012874603	False	3
711.327270507813	1378.62670898438	15.1501	filamin-A-like [Oncorhynchus mykiss]		310.5	QVSSSHQGAPSQSDASCVTAK	QVSSSHQGAPSQSDASC[CAM]VTAK	3	y	1	14	21.71	XP_021422847.1		False	5761.47998046875	0.999000012874603	False	3
711.327270507813	578.296630859375	15.1501	filamin-A-like [Oncorhynchus mykiss]		244.44	QVSSSHQGAPSQSDASCVTAK	QVSSSHQGAPSQSDASC[CAM]VTAK	3	y	1	5	21.71	XP_021422847.1		False	5761.47998046875	0.999000012874603	False	3
711.327270507813	228.134262084961	15.1501	filamin-A-like [Oncorhynchus mykiss]		233	QVSSSHQGAPSQSDASCVTAK	QVSSSHQGAPSQSDASC[CAM]VTAK	3	b	1	2	21.71	XP_021422847.1		False	5761.47998046875	0.999000012874603	False	3
711.327270507813	689.817016601563	15.1501	filamin-A-like [Oncorhynchus mykiss]		214.24	QVSSSHQGAPSQSDASCVTAK	QVSSSHQGAPSQSDASC[CAM]VTAK	3	y	2	14	21.71	XP_021422847.1		False	5761.47998046875	0.999000012874603	False	3
711.327270507813	418.266021728516	15.1501	filamin-A-like [Oncorhynchus mykiss]		193	QVSSSHQGAPSQSDASCVTAK	QVSSSHQGAPSQSDASC[CAM]VTAK	3	y	1	4	21.71	XP_021422847.1		False	5761.47998046875	0.999000012874603	False	3
711.327270507813	218.149917602539	15.1501	filamin-A-like [Oncorhynchus mykiss]		192	QVSSSHQGAPSQSDASCVTAK	QVSSSHQGAPSQSDASC[CAM]VTAK	3	y	1	2	21.71	XP_021422847.1		False	5761.47998046875	0.999000012874603	False	3
711.327270507813	754.347839355469	15.1501	filamin-A-like [Oncorhynchus mykiss]		192	QVSSSHQGAPSQSDASCVTAK	QVSSSHQGAPSQSDASC[CAM]VTAK	3	b	1	7	21.71	XP_021422847.1		False	5761.47998046875	0.999000012874603	False	3
711.327270507813	368.6865234375	15.1501	filamin-A-like [Oncorhynchus mykiss]		111	QVSSSHQGAPSQSDASCVTAK	QVSSSHQGAPSQSDASC[CAM]VTAK	3	y	2	7	21.71	XP_021422847.1		False	5761.47998046875	0.999000012874603	False	3
711.327270507813	811.369323730469	15.1501	filamin-A-like [Oncorhynchus mykiss]		91.94	QVSSSHQGAPSQSDASCVTAK	QVSSSHQGAPSQSDASC[CAM]VTAK	3	b	1	8	21.71	XP_021422847.1		False	5761.47998046875	0.999000012874603	False	3
711.327270507813	1321.60522460938	15.1501	filamin-A-like [Oncorhynchus mykiss]		60.59	QVSSSHQGAPSQSDASCVTAK	QVSSSHQGAPSQSDASC[CAM]VTAK	3	y	1	13	21.71	XP_021422847.1		False	5761.47998046875	0.999000012874603	False	3
1022.48889160156	1233.5927734375	43.67531	filamin-A-like [Oncorhynchus mykiss]		742.12	CSPGVVGPAEADIDFDIIRNDNDTFTVK	C[CAM]SPGVVGPAEADIDFDIIRNDNDTFTVK	3	y	2	22	72.27	XP_021422847.1		False	4574.25	1	False	3
1022.48889160156	1283.126953125	43.67531	filamin-A-like [Oncorhynchus mykiss]		670	CSPGVVGPAEADIDFDIIRNDNDTFTVK	C[CAM]SPGVVGPAEADIDFDIIRNDNDTFTVK	3	y	2	23	72.27	XP_021422847.1		False	4574.25	1	False	3
1022.48889160156	1205.08203125	43.67531	filamin-A-like [Oncorhynchus mykiss]		567	CSPGVVGPAEADIDFDIIRNDNDTFTVK	C[CAM]SPGVVGPAEADIDFDIIRNDNDTFTVK	3	y	2	21	72.27	XP_021422847.1		False	4574.25	1	False	3
1022.48889160156	501.212585449219	43.67531	filamin-A-like [Oncorhynchus mykiss]		350.02	CSPGVVGPAEADIDFDIIRNDNDTFTVK	C[CAM]SPGVVGPAEADIDFDIIRNDNDTFTVK	3	b	1	5	72.27	XP_021422847.1		False	4574.25	1	False	3
1022.48889160156	1435.75402832031	43.67531	filamin-A-like [Oncorhynchus mykiss]		343	CSPGVVGPAEADIDFDIIRNDNDTFTVK	C[CAM]SPGVVGPAEADIDFDIIRNDNDTFTVK	3	y	1	12	72.27	XP_021422847.1		False	4574.25	1	False	3
1022.48889160156	402.144195556641	43.67531	filamin-A-like [Oncorhynchus mykiss]		324.98	CSPGVVGPAEADIDFDIIRNDNDTFTVK	C[CAM]SPGVVGPAEADIDFDIIRNDNDTFTVK	3	b	1	4	72.27	XP_021422847.1		False	4574.25	1	False	3
1022.48889160156	595.344970703125	43.67531	filamin-A-like [Oncorhynchus mykiss]		304	CSPGVVGPAEADIDFDIIRNDNDTFTVK	C[CAM]SPGVVGPAEADIDFDIIRNDNDTFTVK	3	y	1	5	72.27	XP_021422847.1		False	4574.25	1	False	3
1022.48889160156	347.228881835938	43.67531	filamin-A-like [Oncorhynchus mykiss]		245.16	CSPGVVGPAEADIDFDIIRNDNDTFTVK	C[CAM]SPGVVGPAEADIDFDIIRNDNDTFTVK	3	y	1	3	72.27	XP_021422847.1		False	4574.25	1	False	3
1022.48889160156	824.376281738281	43.67531	filamin-A-like [Oncorhynchus mykiss]		222.18	CSPGVVGPAEADIDFDIIRNDNDTFTVK	C[CAM]SPGVVGPAEADIDFDIIRNDNDTFTVK	3	b	3	23	72.27	XP_021422847.1		False	4574.25	1	False	3
1022.48889160156	1022.48889160156	43.67531	filamin-A-like [Oncorhynchus mykiss]		222	CSPGVVGPAEADIDFDIIRNDNDTFTVK	C[CAM]SPGVVGPAEADIDFDIIRNDNDTFTVK	3	y	3	28	72.27	XP_021422847.1		False	4574.25	1	False	3
1022.48889160156	494.297302246094	43.67531	filamin-A-like [Oncorhynchus mykiss]		221	CSPGVVGPAEADIDFDIIRNDNDTFTVK	C[CAM]SPGVVGPAEADIDFDIIRNDNDTFTVK	3	y	1	4	72.27	XP_021422847.1		False	4574.25	1	False	3
1022.48889160156	849.428283691406	43.67531	filamin-A-like [Oncorhynchus mykiss]		220.51	CSPGVVGPAEADIDFDIIRNDNDTFTVK	C[CAM]SPGVVGPAEADIDFDIIRNDNDTFTVK	3	y	2	14	72.27	XP_021422847.1		False	4574.25	1	False	3
1022.48889160156	1409.69836425781	43.67531	filamin-A-like [Oncorhynchus mykiss]		203.17	CSPGVVGPAEADIDFDIIRNDNDTFTVK	C[CAM]SPGVVGPAEADIDFDIIRNDNDTFTVK	3	y	2	26	72.27	XP_021422847.1		False	4574.25	1	False	3
1022.48889160156	248.069946289063	43.67531	filamin-A-like [Oncorhynchus mykiss]		182	CSPGVVGPAEADIDFDIIRNDNDTFTVK	C[CAM]SPGVVGPAEADIDFDIIRNDNDTFTVK	3	b	1	2	72.27	XP_021422847.1		False	4574.25	1	False	3
1022.48889160156	963.483825683594	43.67531	filamin-A-like [Oncorhynchus mykiss]		141.09	CSPGVVGPAEADIDFDIIRNDNDTFTVK	C[CAM]SPGVVGPAEADIDFDIIRNDNDTFTVK	3	y	2	16	72.27	XP_021422847.1		False	4574.25	1	False	3
1022.48889160156	600.281005859375	43.67531	filamin-A-like [Oncorhynchus mykiss]		141	CSPGVVGPAEADIDFDIIRNDNDTFTVK	C[CAM]SPGVVGPAEADIDFDIIRNDNDTFTVK	3	b	1	6	72.27	XP_021422847.1		False	4574.25	1	False	3
1022.48889160156	246.181213378906	43.67531	filamin-A-like [Oncorhynchus mykiss]		137.89	CSPGVVGPAEADIDFDIIRNDNDTFTVK	C[CAM]SPGVVGPAEADIDFDIIRNDNDTFTVK	3	y	1	2	72.27	XP_021422847.1		False	4574.25	1	False	3
1022.48889160156	1056.51586914063	43.67531	filamin-A-like [Oncorhynchus mykiss]		121	CSPGVVGPAEADIDFDIIRNDNDTFTVK	C[CAM]SPGVVGPAEADIDFDIIRNDNDTFTVK	3	y	2	18	72.27	XP_021422847.1		False	4574.25	1	False	3
1022.48889160156	710.371948242188	43.67531	filamin-A-like [Oncorhynchus mykiss]		81	CSPGVVGPAEADIDFDIIRNDNDTFTVK	C[CAM]SPGVVGPAEADIDFDIIRNDNDTFTVK	3	y	1	6	72.27	XP_021422847.1		False	4574.25	1	False	3
1022.48889160156	940.134643554688	43.67531	filamin-A-like [Oncorhynchus mykiss]		80	CSPGVVGPAEADIDFDIIRNDNDTFTVK	C[CAM]SPGVVGPAEADIDFDIIRNDNDTFTVK	3	y	3	26	72.27	XP_021422847.1		False	4574.25	1	False	3
1022.48889160156	940.764221191406	43.67531	filamin-A-like [Oncorhynchus mykiss]		80	CSPGVVGPAEADIDFDIIRNDNDTFTVK	C[CAM]SPGVVGPAEADIDFDIIRNDNDTFTVK	3	b	3	26	72.27	XP_021422847.1		False	4574.25	1	False	3
1022.48889160156	1332.66125488281	43.67531	filamin-A-like [Oncorhynchus mykiss]		80	CSPGVVGPAEADIDFDIIRNDNDTFTVK	C[CAM]SPGVVGPAEADIDFDIIRNDNDTFTVK	3	y	2	24	72.27	XP_021422847.1		False	4574.25	1	False	3
1022.48889160156	1121.52587890625	43.67531	filamin-A-like [Oncorhynchus mykiss]		58.38	CSPGVVGPAEADIDFDIIRNDNDTFTVK	C[CAM]SPGVVGPAEADIDFDIIRNDNDTFTVK	3	b	2	21	72.27	XP_021422847.1		False	4574.25	1	False	3
514.258361816406	586.355895996094	17.85819	filamin-A-like [Oncorhynchus mykiss]		5541.17	DYYPDKVK	DYYPDKVK	2	y	1	5	26.51	XP_021422847.1		False	4476.91015625	0.999000012874603	False	3
514.258361816406	514.258361816406	17.85819	filamin-A-like [Oncorhynchus mykiss]		2594.51	DYYPDKVK	DYYPDKVK	2	y	2	8	26.51	XP_021422847.1		False	4476.91015625	0.999000012874603	False	3
514.258361816406	749.419189453125	17.85819	filamin-A-like [Oncorhynchus mykiss]		2049.43	DYYPDKVK	DYYPDKVK	2	y	1	6	26.51	XP_021422847.1		False	4476.91015625	0.999000012874603	False	3
514.258361816406	279.097534179688	17.85819	filamin-A-like [Oncorhynchus mykiss]		1307	DYYPDKVK	DYYPDKVK	2	b	1	2	26.51	XP_021422847.1		False	4476.91015625	0.999000012874603	False	3
514.258361816406	375.213256835938	17.85819	filamin-A-like [Oncorhynchus mykiss]		425	DYYPDKVK	DYYPDKVK	2	y	2	6	26.51	XP_021422847.1		False	4476.91015625	0.999000012874603	False	3
514.258361816406	374.276184082031	17.85819	filamin-A-like [Oncorhynchus mykiss]		386	DYYPDKVK	DYYPDKVK	2	y	1	3	26.51	XP_021422847.1		False	4476.91015625	0.999000012874603	False	3
514.258361816406	881.403930664063	17.85819	filamin-A-like [Oncorhynchus mykiss]		210.1	DYYPDKVK	DYYPDKVK	2	b	1	7	26.51	XP_021422847.1		False	4476.91015625	0.999000012874603	False	3
514.258361816406	489.303131103516	17.85819	filamin-A-like [Oncorhynchus mykiss]		195.5	DYYPDKVK	DYYPDKVK	2	y	1	4	26.51	XP_021422847.1		False	4476.91015625	0.999000012874603	False	3
514.258361816406	246.181213378906	17.85819	filamin-A-like [Oncorhynchus mykiss]		162	DYYPDKVK	DYYPDKVK	2	y	1	2	26.51	XP_021422847.1		False	4476.91015625	0.999000012874603	False	3
514.258361816406	442.160888671875	17.85819	filamin-A-like [Oncorhynchus mykiss]		144.25	DYYPDKVK	DYYPDKVK	2	b	1	3	26.51	XP_021422847.1		False	4476.91015625	0.999000012874603	False	3
514.258361816406	293.681579589844	17.85819	filamin-A-like [Oncorhynchus mykiss]		122	DYYPDKVK	DYYPDKVK	2	y	2	5	26.51	XP_021422847.1		False	4476.91015625	0.999000012874603	False	3
514.258361816406	782.335571289063	17.85819	filamin-A-like [Oncorhynchus mykiss]		41	DYYPDKVK	DYYPDKVK	2	b	1	6	26.51	XP_021422847.1		False	4476.91015625	0.999000012874603	False	3
514.258361816406	912.482543945313	17.85819	filamin-A-like [Oncorhynchus mykiss]		40	DYYPDKVK	DYYPDKVK	2	y	1	7	26.51	XP_021422847.1		False	4476.91015625	0.999000012874603	False	3
514.258361816406	505.253112792969	17.85819	filamin-A-like [Oncorhynchus mykiss]		38.34	DYYPDKVK	DYYPDKVK	2	b	2	8	26.51	XP_021422847.1		False	4476.91015625	0.999000012874603	False	3
410.888549804688	515.771118164063	12.03016	filamin-A-like [Oncorhynchus mykiss]		6681	VTGPSGKPVTCK	VTGPSGKPVTC[CAM]K	3	y	2	10	16.18	XP_021422847.1		False	4279.83984375	1	False	3
410.888549804688	566.294982910156	12.03016	filamin-A-like [Oncorhynchus mykiss]		5152.54	VTGPSGKPVTCK	VTGPSGKPVTC[CAM]K	3	y	2	11	16.18	XP_021422847.1		False	4279.83984375	1	False	3
410.888549804688	604.312316894531	12.03016	filamin-A-like [Oncorhynchus mykiss]		2868.49	VTGPSGKPVTCK	VTGPSGKPVTC[CAM]K	3	y	1	5	16.18	XP_021422847.1		False	4279.83984375	1	False	3
410.888549804688	410.888549804688	12.03016	filamin-A-like [Oncorhynchus mykiss]		2591.54	VTGPSGKPVTCK	VTGPSGKPVTC[CAM]K	3	y	3	12	16.18	XP_021422847.1		False	4279.83984375	1	False	3
410.888549804688	487.260406494141	12.03016	filamin-A-like [Oncorhynchus mykiss]		1366	VTGPSGKPVTCK	VTGPSGKPVTC[CAM]K	3	y	2	9	16.18	XP_021422847.1		False	4279.83984375	1	False	3
410.888549804688	876.460754394531	12.03016	filamin-A-like [Oncorhynchus mykiss]		1245.03	VTGPSGKPVTCK	VTGPSGKPVTC[CAM]K	3	y	1	8	16.18	XP_021422847.1		False	4279.83984375	1	False	3
410.888549804688	201.12336730957	12.03016	filamin-A-like [Oncorhynchus mykiss]		1104.59	VTGPSGKPVTCK	VTGPSGKPVTC[CAM]K	3	b	1	2	16.18	XP_021422847.1		False	4279.83984375	1	False	3
410.888549804688	789.4287109375	12.03016	filamin-A-like [Oncorhynchus mykiss]		868	VTGPSGKPVTCK	VTGPSGKPVTC[CAM]K	3	y	1	7	16.18	XP_021422847.1		False	4279.83984375	1	False	3
410.888549804688	408.191131591797	12.03016	filamin-A-like [Oncorhynchus mykiss]		837	VTGPSGKPVTCK	VTGPSGKPVTC[CAM]K	3	y	1	3	16.18	XP_021422847.1		False	4279.83984375	1	False	3
410.888549804688	307.143463134766	12.03016	filamin-A-like [Oncorhynchus mykiss]		621.49	VTGPSGKPVTCK	VTGPSGKPVTC[CAM]K	3	y	1	2	16.18	XP_021422847.1		False	4279.83984375	1	False	3
410.888549804688	404.885009765625	12.03016	filamin-A-like [Oncorhynchus mykiss]		479.54	VTGPSGKPVTCK	VTGPSGKPVTC[CAM]K	3	b	3	12	16.18	XP_021422847.1		False	4279.83984375	1	False	3
410.888549804688	724.398803710938	12.03016	filamin-A-like [Oncorhynchus mykiss]		409	VTGPSGKPVTCK	VTGPSGKPVTC[CAM]K	3	b	1	8	16.18	XP_021422847.1		False	4279.83984375	1	False	3
410.888549804688	732.407287597656	12.03016	filamin-A-like [Oncorhynchus mykiss]		315.05	VTGPSGKPVTCK	VTGPSGKPVTC[CAM]K	3	y	1	6	16.18	XP_021422847.1		False	4279.83984375	1	False	3
410.888549804688	302.659790039063	12.03016	filamin-A-like [Oncorhynchus mykiss]		258.66	VTGPSGKPVTCK	VTGPSGKPVTC[CAM]K	3	y	2	5	16.18	XP_021422847.1		False	4279.83984375	1	False	3
410.888549804688	242.137786865234	12.03016	filamin-A-like [Oncorhynchus mykiss]		233	VTGPSGKPVTCK	VTGPSGKPVTC[CAM]K	3	b	3	8	16.18	XP_021422847.1		False	4279.83984375	1	False	3
410.888549804688	973.513549804688	12.03016	filamin-A-like [Oncorhynchus mykiss]		227.05	VTGPSGKPVTCK	VTGPSGKPVTC[CAM]K	3	y	1	9	16.18	XP_021422847.1		False	4279.83984375	1	False	3
410.888549804688	438.734008789063	12.03016	filamin-A-like [Oncorhynchus mykiss]		188.81	VTGPSGKPVTCK	VTGPSGKPVTC[CAM]K	3	y	2	8	16.18	XP_021422847.1		False	4279.83984375	1	False	3
410.888549804688	325.176025390625	12.03016	filamin-A-like [Oncorhynchus mykiss]		175.55	VTGPSGKPVTCK	VTGPSGKPVTC[CAM]K	3	y	3	9	16.18	XP_021422847.1		False	4279.83984375	1	False	3
410.888549804688	627.346069335938	12.03016	filamin-A-like [Oncorhynchus mykiss]		160	VTGPSGKPVTCK	VTGPSGKPVTC[CAM]K	3	b	1	7	16.18	XP_021422847.1		False	4279.83984375	1	False	3
410.888549804688	507.259552001953	12.03016	filamin-A-like [Oncorhynchus mykiss]		121.19	VTGPSGKPVTCK	VTGPSGKPVTC[CAM]K	3	y	1	4	16.18	XP_021422847.1		False	4279.83984375	1	False	3
410.888549804688	344.183166503906	12.03016	filamin-A-like [Oncorhynchus mykiss]		101.27	VTGPSGKPVTCK	VTGPSGKPVTC[CAM]K	3	y	3	10	16.18	XP_021422847.1		False	4279.83984375	1	False	3
410.888549804688	377.865753173828	12.03016	filamin-A-like [Oncorhynchus mykiss]		84.01	VTGPSGKPVTCK	VTGPSGKPVTC[CAM]K	3	y	3	11	16.18	XP_021422847.1		False	4279.83984375	1	False	3
410.888549804688	1030.53503417969	12.03016	filamin-A-like [Oncorhynchus mykiss]		30	VTGPSGKPVTCK	VTGPSGKPVTC[CAM]K	3	y	1	10	16.18	XP_021422847.1		False	4279.83984375	1	False	3
577.819458007813	244.165573120117	26.46202	filamin-A-like [Oncorhynchus mykiss]		4618.43	NGHVGISFVPK	NGHVGISFVPK	2	y	1	2	41.76	XP_021422847.1		False	4245.08984375	0.999800026416779	False	3
577.819458007813	577.819458007813	26.46202	filamin-A-like [Oncorhynchus mykiss]		4140.17	NGHVGISFVPK	NGHVGISFVPK	2	y	2	11	41.76	XP_021422847.1		False	4245.08984375	0.999800026416779	False	3
577.819458007813	309.130584716797	26.46202	filamin-A-like [Oncorhynchus mykiss]		2123	NGHVGISFVPK	NGHVGISFVPK	2	b	1	3	41.76	XP_021422847.1		False	4245.08984375	0.999800026416779	False	3
577.819458007813	747.43994140625	26.46202	filamin-A-like [Oncorhynchus mykiss]		1986.51	NGHVGISFVPK	NGHVGISFVPK	2	y	1	7	41.76	XP_021422847.1		False	4245.08984375	0.999800026416779	False	3
577.819458007813	911.473388671875	26.46202	filamin-A-like [Oncorhynchus mykiss]		1774.97	NGHVGISFVPK	NGHVGISFVPK	2	b	1	9	41.76	XP_021422847.1		False	4245.08984375	0.999800026416779	False	3
577.819458007813	846.508361816406	26.46202	filamin-A-like [Oncorhynchus mykiss]		1309.89	NGHVGISFVPK	NGHVGISFVPK	2	y	1	8	41.76	XP_021422847.1		False	4245.08984375	0.999800026416779	False	3
577.819458007813	492.287261962891	26.46202	filamin-A-like [Oncorhynchus mykiss]		1162.98	NGHVGISFVPK	NGHVGISFVPK	2	y	2	9	41.76	XP_021422847.1		False	4245.08984375	0.999800026416779	False	3
577.819458007813	812.404968261719	26.46202	filamin-A-like [Oncorhynchus mykiss]		1085.01	NGHVGISFVPK	NGHVGISFVPK	2	b	1	8	41.76	XP_021422847.1		False	4245.08984375	0.999800026416779	False	3
577.819458007813	408.199005126953	26.46202	filamin-A-like [Oncorhynchus mykiss]		999.87	NGHVGISFVPK	NGHVGISFVPK	2	b	1	4	41.76	XP_021422847.1		False	4245.08984375	0.999800026416779	False	3
577.819458007813	465.220458984375	26.46202	filamin-A-like [Oncorhynchus mykiss]		780.93	NGHVGISFVPK	NGHVGISFVPK	2	b	1	5	41.76	XP_021422847.1		False	4245.08984375	0.999800026416779	False	3
577.819458007813	665.336547851563	26.46202	filamin-A-like [Oncorhynchus mykiss]		447.98	NGHVGISFVPK	NGHVGISFVPK	2	b	1	7	41.76	XP_021422847.1		False	4245.08984375	0.999800026416779	False	3
577.819458007813	343.233978271484	26.46202	filamin-A-like [Oncorhynchus mykiss]		346	NGHVGISFVPK	NGHVGISFVPK	2	y	1	3	41.76	XP_021422847.1		False	4245.08984375	0.999800026416779	False	3
577.819458007813	520.798034667969	26.46202	filamin-A-like [Oncorhynchus mykiss]		203	NGHVGISFVPK	NGHVGISFVPK	2	y	2	10	41.76	XP_021422847.1		False	4245.08984375	0.999800026416779	False	3
577.819458007813	577.334411621094	26.46202	filamin-A-like [Oncorhynchus mykiss]		197.5	NGHVGISFVPK	NGHVGISFVPK	2	y	1	5	41.76	XP_021422847.1		False	4245.08984375	0.999800026416779	False	3
577.819458007813	568.814208984375	26.46202	filamin-A-like [Oncorhynchus mykiss]		169.17	NGHVGISFVPK	NGHVGISFVPK	2	b	2	11	41.76	XP_021422847.1		False	4245.08984375	0.999800026416779	False	3
577.819458007813	690.418518066406	26.46202	filamin-A-like [Oncorhynchus mykiss]		120	NGHVGISFVPK	NGHVGISFVPK	2	y	1	6	41.76	XP_021422847.1		False	4245.08984375	0.999800026416779	False	3
577.819458007813	983.567260742188	26.46202	filamin-A-like [Oncorhynchus mykiss]		81	NGHVGISFVPK	NGHVGISFVPK	2	y	1	9	41.76	XP_021422847.1		False	4245.08984375	0.999800026416779	False	3
403.887756347656	403.887756347656	14.26997	filamin-A-like [Oncorhynchus mykiss]		8726.49	KYNQRPTFR	KYNQRPTFR	3	y	3	9	20.15	XP_021422847.1		False	4205.169921875	0.975799977779388	False	3
403.887756347656	541.280517578125	14.26997	filamin-A-like [Oncorhynchus mykiss]		5215	KYNQRPTFR	KYNQRPTFR	3	y	2	8	20.15	XP_021422847.1		False	4205.169921875	0.975799977779388	False	3
403.887756347656	459.748840332031	14.26997	filamin-A-like [Oncorhynchus mykiss]		1406	KYNQRPTFR	KYNQRPTFR	3	y	2	7	20.15	XP_021422847.1		False	4205.169921875	0.975799977779388	False	3
403.887756347656	520.287780761719	14.26997	filamin-A-like [Oncorhynchus mykiss]		974.22	KYNQRPTFR	KYNQRPTFR	3	y	1	4	20.15	XP_021422847.1		False	4205.169921875	0.975799977779388	False	3
403.887756347656	423.235046386719	14.26997	filamin-A-like [Oncorhynchus mykiss]		160	KYNQRPTFR	KYNQRPTFR	3	y	1	3	20.15	XP_021422847.1		False	4205.169921875	0.975799977779388	False	3
403.887756347656	402.727386474609	14.26997	filamin-A-like [Oncorhynchus mykiss]		128.29	KYNQRPTFR	KYNQRPTFR	3	y	2	6	20.15	XP_021422847.1		False	4205.169921875	0.975799977779388	False	3
403.887756347656	787.420959472656	14.26997	filamin-A-like [Oncorhynchus mykiss]		111.04	KYNQRPTFR	KYNQRPTFR	3	b	1	6	20.15	XP_021422847.1		False	4205.169921875	0.975799977779388	False	3
403.887756347656	345.687744140625	14.26997	filamin-A-like [Oncorhynchus mykiss]		88.67	KYNQRPTFR	KYNQRPTFR	3	b	2	5	20.15	XP_021422847.1		False	4205.169921875	0.975799977779388	False	3
403.887756347656	394.214111328125	14.26997	filamin-A-like [Oncorhynchus mykiss]		70	KYNQRPTFR	KYNQRPTFR	3	b	2	6	20.15	XP_021422847.1		False	4205.169921875	0.975799977779388	False	3
403.887756347656	322.187377929688	14.26997	filamin-A-like [Oncorhynchus mykiss]		60	KYNQRPTFR	KYNQRPTFR	3	y	1	2	20.15	XP_021422847.1		False	4205.169921875	0.975799977779388	False	3
490.737823486328	667.304565429688	24.08116	filamin-A-like [Oncorhynchus mykiss]		3460	AEITFEDR	AEITFEDR	2	y	1	5	37.54	XP_021422847.1		False	4085.32006835938	0.998799979686737	False	3
490.737823486328	566.256896972656	24.08116	filamin-A-like [Oncorhynchus mykiss]		2488.01	AEITFEDR	AEITFEDR	2	y	1	4	37.54	XP_021422847.1		False	4085.32006835938	0.998799979686737	False	3
490.737823486328	201.086990356445	24.08116	filamin-A-like [Oncorhynchus mykiss]		1926.85	AEITFEDR	AEITFEDR	2	b	1	2	37.54	XP_021422847.1		False	4085.32006835938	0.998799979686737	False	3
490.737823486328	780.388671875	24.08116	filamin-A-like [Oncorhynchus mykiss]		1653.17	AEITFEDR	AEITFEDR	2	y	1	6	37.54	XP_021422847.1		False	4085.32006835938	0.998799979686737	False	3
490.737823486328	419.1884765625	24.08116	filamin-A-like [Oncorhynchus mykiss]		599.26	AEITFEDR	AEITFEDR	2	y	1	3	37.54	XP_021422847.1		False	4085.32006835938	0.998799979686737	False	3
490.737823486328	290.145904541016	24.08116	filamin-A-like [Oncorhynchus mykiss]		523.48	AEITFEDR	AEITFEDR	2	y	1	2	37.54	XP_021422847.1		False	4085.32006835938	0.998799979686737	False	3
490.737823486328	314.171051025391	24.08116	filamin-A-like [Oncorhynchus mykiss]		472.4	AEITFEDR	AEITFEDR	2	b	1	3	37.54	XP_021422847.1		False	4085.32006835938	0.998799979686737	False	3
490.737823486328	415.218719482422	24.08116	filamin-A-like [Oncorhynchus mykiss]		259.52	AEITFEDR	AEITFEDR	2	b	1	4	37.54	XP_021422847.1		False	4085.32006835938	0.998799979686737	False	3
490.737823486328	390.697967529297	24.08116	filamin-A-like [Oncorhynchus mykiss]		141	AEITFEDR	AEITFEDR	2	y	2	6	37.54	XP_021422847.1		False	4085.32006835938	0.998799979686737	False	3
490.737823486328	909.431213378906	24.08116	filamin-A-like [Oncorhynchus mykiss]		40	AEITFEDR	AEITFEDR	2	y	1	7	37.54	XP_021422847.1		False	4085.32006835938	0.998799979686737	False	3
820.060424804688	676.308288574219	37.92627	filamin-A-like [Oncorhynchus mykiss]		2306.07	ASIRDNQDGTYLVSYVPDMTGR	ASIRDNQDGTYLVSYVPDMTGR	3	y	1	6	62.08	XP_021422847.1		False	3437.10009765625	1	False	3
820.060424804688	1025.47204589844	37.92627	filamin-A-like [Oncorhynchus mykiss]		2068.34	ASIRDNQDGTYLVSYVPDMTGR	ASIRDNQDGTYLVSYVPDMTGR	3	y	1	9	62.08	XP_021422847.1		False	3437.10009765625	1	False	3
820.060424804688	1221.54943847656	37.92627	filamin-A-like [Oncorhynchus mykiss]		1168.19	ASIRDNQDGTYLVSYVPDMTGR	ASIRDNQDGTYLVSYVPDMTGR	3	b	1	11	62.08	XP_021422847.1		False	3437.10009765625	1	False	3
820.060424804688	1124.54052734375	37.92627	filamin-A-like [Oncorhynchus mykiss]		1001.21	ASIRDNQDGTYLVSYVPDMTGR	ASIRDNQDGTYLVSYVPDMTGR	3	y	1	10	62.08	XP_021422847.1		False	3437.10009765625	1	False	3
820.060424804688	775.376708984375	37.92627	filamin-A-like [Oncorhynchus mykiss]		916.07	ASIRDNQDGTYLVSYVPDMTGR	ASIRDNQDGTYLVSYVPDMTGR	3	y	1	7	62.08	XP_021422847.1		False	3437.10009765625	1	False	3
820.060424804688	1058.48608398438	37.92627	filamin-A-like [Oncorhynchus mykiss]		868.13	ASIRDNQDGTYLVSYVPDMTGR	ASIRDNQDGTYLVSYVPDMTGR	3	b	1	10	62.08	XP_021422847.1		False	3437.10009765625	1	False	3
820.060424804688	938.440002441406	37.92627	filamin-A-like [Oncorhynchus mykiss]		757.1	ASIRDNQDGTYLVSYVPDMTGR	ASIRDNQDGTYLVSYVPDMTGR	3	y	1	8	62.08	XP_021422847.1		False	3437.10009765625	1	False	3
820.060424804688	464.228576660156	37.92627	filamin-A-like [Oncorhynchus mykiss]		649.87	ASIRDNQDGTYLVSYVPDMTGR	ASIRDNQDGTYLVSYVPDMTGR	3	y	1	4	62.08	XP_021422847.1		False	3437.10009765625	1	False	3
820.060424804688	900.4169921875	37.92627	filamin-A-like [Oncorhynchus mykiss]		522	ASIRDNQDGTYLVSYVPDMTGR	ASIRDNQDGTYLVSYVPDMTGR	3	b	1	8	62.08	XP_021422847.1		False	3437.10009765625	1	False	3
820.060424804688	1334.63354492188	37.92627	filamin-A-like [Oncorhynchus mykiss]		450.48	ASIRDNQDGTYLVSYVPDMTGR	ASIRDNQDGTYLVSYVPDMTGR	3	b	1	12	62.08	XP_021422847.1		False	3437.10009765625	1	False	3
820.060424804688	579.255493164063	37.92627	filamin-A-like [Oncorhynchus mykiss]		263.09	ASIRDNQDGTYLVSYVPDMTGR	ASIRDNQDGTYLVSYVPDMTGR	3	y	1	5	62.08	XP_021422847.1		False	3437.10009765625	1	False	3
820.060424804688	1237.62451171875	37.92627	filamin-A-like [Oncorhynchus mykiss]		224.19	ASIRDNQDGTYLVSYVPDMTGR	ASIRDNQDGTYLVSYVPDMTGR	3	y	1	11	62.08	XP_021422847.1		False	3437.10009765625	1	False	3
820.060424804688	957.4384765625	37.92627	filamin-A-like [Oncorhynchus mykiss]		203.09	ASIRDNQDGTYLVSYVPDMTGR	ASIRDNQDGTYLVSYVPDMTGR	3	b	1	9	62.08	XP_021422847.1		False	3437.10009765625	1	False	3
820.060424804688	785.390014648438	37.92627	filamin-A-like [Oncorhynchus mykiss]		181	ASIRDNQDGTYLVSYVPDMTGR	ASIRDNQDGTYLVSYVPDMTGR	3	b	1	7	62.08	XP_021422847.1		False	3437.10009765625	1	False	3
820.060424804688	1433.70190429688	37.92627	filamin-A-like [Oncorhynchus mykiss]		142	ASIRDNQDGTYLVSYVPDMTGR	ASIRDNQDGTYLVSYVPDMTGR	3	b	1	13	62.08	XP_021422847.1		False	3437.10009765625	1	False	3
820.060424804688	232.140411376953	37.92627	filamin-A-like [Oncorhynchus mykiss]		120	ASIRDNQDGTYLVSYVPDMTGR	ASIRDNQDGTYLVSYVPDMTGR	3	y	1	2	62.08	XP_021422847.1		False	3437.10009765625	1	False	3
820.060424804688	667.820373535156	37.92627	filamin-A-like [Oncorhynchus mykiss]		102.09	ASIRDNQDGTYLVSYVPDMTGR	ASIRDNQDGTYLVSYVPDMTGR	3	b	2	12	62.08	XP_021422847.1		False	3437.10009765625	1	False	3
820.060424804688	529.746704101563	37.92627	filamin-A-like [Oncorhynchus mykiss]		101	ASIRDNQDGTYLVSYVPDMTGR	ASIRDNQDGTYLVSYVPDMTGR	3	b	2	10	62.08	XP_021422847.1		False	3437.10009765625	1	False	3
820.060424804688	611.278381347656	37.92627	filamin-A-like [Oncorhynchus mykiss]		82.17	ASIRDNQDGTYLVSYVPDMTGR	ASIRDNQDGTYLVSYVPDMTGR	3	b	2	11	62.08	XP_021422847.1		False	3437.10009765625	1	False	3
820.060424804688	333.188079833984	37.92627	filamin-A-like [Oncorhynchus mykiss]		81	ASIRDNQDGTYLVSYVPDMTGR	ASIRDNQDGTYLVSYVPDMTGR	3	y	1	3	62.08	XP_021422847.1		False	3437.10009765625	1	False	3
820.060424804688	543.288513183594	37.92627	filamin-A-like [Oncorhynchus mykiss]		80	ASIRDNQDGTYLVSYVPDMTGR	ASIRDNQDGTYLVSYVPDMTGR	3	b	1	5	62.08	XP_021422847.1		False	3437.10009765625	1	False	3
820.060424804688	901.424926757813	37.92627	filamin-A-like [Oncorhynchus mykiss]		64.5	ASIRDNQDGTYLVSYVPDMTGR	ASIRDNQDGTYLVSYVPDMTGR	3	y	2	16	62.08	XP_021422847.1		False	3437.10009765625	1	False	3
820.060424804688	842.402282714844	37.92627	filamin-A-like [Oncorhynchus mykiss]		60	ASIRDNQDGTYLVSYVPDMTGR	ASIRDNQDGTYLVSYVPDMTGR	3	b	2	15	62.08	XP_021422847.1		False	3437.10009765625	1	False	3
947.483581542969	714.396728515625	45.59919	filamin-A-like [Oncorhynchus mykiss]		9265.27	YTPPGAGSYTIMVLFADQTIPMTPIR	YTPPGAGSYTIMVLFADQTIPMTPIR	3	y	1	6	75.68	XP_021422847.1		False	3196.30004882813	0.999800026416779	False	3
947.483581542969	1389.71948242188	45.59919	filamin-A-like [Oncorhynchus mykiss]		1754.13	YTPPGAGSYTIMVLFADQTIPMTPIR	YTPPGAGSYTIMVLFADQTIPMTPIR	3	y	1	12	75.68	XP_021422847.1		False	3196.30004882813	0.999800026416779	False	3
947.483581542969	928.528442382813	45.59919	filamin-A-like [Oncorhynchus mykiss]		1671.24	YTPPGAGSYTIMVLFADQTIPMTPIR	YTPPGAGSYTIMVLFADQTIPMTPIR	3	y	1	8	75.68	XP_021422847.1		False	3196.30004882813	0.999800026416779	False	3
947.483581542969	827.480773925781	45.59919	filamin-A-like [Oncorhynchus mykiss]		1337.48	YTPPGAGSYTIMVLFADQTIPMTPIR	YTPPGAGSYTIMVLFADQTIPMTPIR	3	y	1	7	75.68	XP_021422847.1		False	3196.30004882813	0.999800026416779	False	3
947.483581542969	1171.61401367188	45.59919	filamin-A-like [Oncorhynchus mykiss]		1190.52	YTPPGAGSYTIMVLFADQTIPMTPIR	YTPPGAGSYTIMVLFADQTIPMTPIR	3	y	1	10	75.68	XP_021422847.1		False	3196.30004882813	0.999800026416779	False	3
947.483581542969	1242.65112304688	45.59919	filamin-A-like [Oncorhynchus mykiss]		856.31	YTPPGAGSYTIMVLFADQTIPMTPIR	YTPPGAGSYTIMVLFADQTIPMTPIR	3	y	1	11	75.68	XP_021422847.1		False	3196.30004882813	0.999800026416779	False	3
947.483581542969	385.255767822266	45.59919	filamin-A-like [Oncorhynchus mykiss]		811.2	YTPPGAGSYTIMVLFADQTIPMTPIR	YTPPGAGSYTIMVLFADQTIPMTPIR	3	y	1	3	75.68	XP_021422847.1		False	3196.30004882813	0.999800026416779	False	3
947.483581542969	731.335876464844	45.59919	filamin-A-like [Oncorhynchus mykiss]		755.04	YTPPGAGSYTIMVLFADQTIPMTPIR	YTPPGAGSYTIMVLFADQTIPMTPIR	3	b	1	8	75.68	XP_021422847.1		False	3196.30004882813	0.999800026416779	False	3
947.483581542969	1056.58703613281	45.59919	filamin-A-like [Oncorhynchus mykiss]		630.05	YTPPGAGSYTIMVLFADQTIPMTPIR	YTPPGAGSYTIMVLFADQTIPMTPIR	3	y	1	9	75.68	XP_021422847.1		False	3196.30004882813	0.999800026416779	False	3
947.483581542969	486.303466796875	45.59919	filamin-A-like [Oncorhynchus mykiss]		488.21	YTPPGAGSYTIMVLFADQTIPMTPIR	YTPPGAGSYTIMVLFADQTIPMTPIR	3	y	1	4	75.68	XP_021422847.1		False	3196.30004882813	0.999800026416779	False	3
947.483581542969	1239.57141113281	45.59919	filamin-A-like [Oncorhynchus mykiss]		443.32	YTPPGAGSYTIMVLFADQTIPMTPIR	YTPPGAGSYTIMVLFADQTIPMTPIR	3	b	1	12	75.68	XP_021422847.1		False	3196.30004882813	0.999800026416779	False	3
947.483581542969	1108.53100585938	45.59919	filamin-A-like [Oncorhynchus mykiss]		426.08	YTPPGAGSYTIMVLFADQTIPMTPIR	YTPPGAGSYTIMVLFADQTIPMTPIR	3	b	1	11	75.68	XP_021422847.1		False	3196.30004882813	0.999800026416779	False	3
947.483581542969	617.343933105469	45.59919	filamin-A-like [Oncorhynchus mykiss]		373.25	YTPPGAGSYTIMVLFADQTIPMTPIR	YTPPGAGSYTIMVLFADQTIPMTPIR	3	y	1	5	75.68	XP_021422847.1		False	3196.30004882813	0.999800026416779	False	3
947.483581542969	947.483581542969	45.59919	filamin-A-like [Oncorhynchus mykiss]		250.38	YTPPGAGSYTIMVLFADQTIPMTPIR	YTPPGAGSYTIMVLFADQTIPMTPIR	3	y	3	26	75.68	XP_021422847.1		False	3196.30004882813	0.999800026416779	False	3
947.483581542969	391.209503173828	45.59919	filamin-A-like [Oncorhynchus mykiss]		223.08	YTPPGAGSYTIMVLFADQTIPMTPIR	YTPPGAGSYTIMVLFADQTIPMTPIR	3	y	3	10	75.68	XP_021422847.1		False	3196.30004882813	0.999800026416779	False	3
947.483581542969	265.118286132813	45.59919	filamin-A-like [Oncorhynchus mykiss]		211.89	YTPPGAGSYTIMVLFADQTIPMTPIR	YTPPGAGSYTIMVLFADQTIPMTPIR	3	b	1	2	75.68	XP_021422847.1		False	3196.30004882813	0.999800026416779	False	3
947.483581542969	1451.72387695313	45.59919	filamin-A-like [Oncorhynchus mykiss]		205.07	YTPPGAGSYTIMVLFADQTIPMTPIR	YTPPGAGSYTIMVLFADQTIPMTPIR	3	b	1	14	75.68	XP_021422847.1		False	3196.30004882813	0.999800026416779	False	3
947.483581542969	587.282409667969	45.59919	filamin-A-like [Oncorhynchus mykiss]		202	YTPPGAGSYTIMVLFADQTIPMTPIR	YTPPGAGSYTIMVLFADQTIPMTPIR	3	b	1	6	75.68	XP_021422847.1		False	3196.30004882813	0.999800026416779	False	3
947.483581542969	1338.63989257813	45.59919	filamin-A-like [Oncorhynchus mykiss]		161.17	YTPPGAGSYTIMVLFADQTIPMTPIR	YTPPGAGSYTIMVLFADQTIPMTPIR	3	b	1	13	75.68	XP_021422847.1		False	3196.30004882813	0.999800026416779	False	3
947.483581542969	995.446899414063	45.59919	filamin-A-like [Oncorhynchus mykiss]		141	YTPPGAGSYTIMVLFADQTIPMTPIR	YTPPGAGSYTIMVLFADQTIPMTPIR	3	b	1	10	75.68	XP_021422847.1		False	3196.30004882813	0.999800026416779	False	3
947.483581542969	644.303833007813	45.59919	filamin-A-like [Oncorhynchus mykiss]		140.09	YTPPGAGSYTIMVLFADQTIPMTPIR	YTPPGAGSYTIMVLFADQTIPMTPIR	3	b	1	7	75.68	XP_021422847.1		False	3196.30004882813	0.999800026416779	False	3
947.483581542969	1127.58410644531	45.59919	filamin-A-like [Oncorhynchus mykiss]		68.99	YTPPGAGSYTIMVLFADQTIPMTPIR	YTPPGAGSYTIMVLFADQTIPMTPIR	3	y	2	20	75.68	XP_021422847.1		False	3196.30004882813	0.999800026416779	False	3
794.900939941406	966.500305175781	45.32273	filamin-A-like [Oncorhynchus mykiss]		1794	AVFTVETISAGMGEVLVYVEDPAGHKEEAK	AVFTVETISAGMGEVLVYVEDPAGHKEEAK	4	y	1	9	75.19	XP_021422847.1		False	3156.9599609375	0.999899983406067	False	3
794.900939941406	1210.56982421875	45.32273	filamin-A-like [Oncorhynchus mykiss]		1061.05	AVFTVETISAGMGEVLVYVEDPAGHKEEAK	AVFTVETISAGMGEVLVYVEDPAGHKEEAK	4	y	1	11	75.19	XP_021422847.1		False	3156.9599609375	0.999899983406067	False	3
794.900939941406	1472.70153808594	45.32273	filamin-A-like [Oncorhynchus mykiss]		901.94	AVFTVETISAGMGEVLVYVEDPAGHKEEAK	AVFTVETISAGMGEVLVYVEDPAGHKEEAK	4	y	1	13	75.19	XP_021422847.1		False	3156.9599609375	0.999899983406067	False	3
794.900939941406	1081.52722167969	45.32273	filamin-A-like [Oncorhynchus mykiss]		650	AVFTVETISAGMGEVLVYVEDPAGHKEEAK	AVFTVETISAGMGEVLVYVEDPAGHKEEAK	4	y	1	10	75.19	XP_021422847.1		False	3156.9599609375	0.999899983406067	False	3
794.900939941406	1309.63830566406	45.32273	filamin-A-like [Oncorhynchus mykiss]		509.26	AVFTVETISAGMGEVLVYVEDPAGHKEEAK	AVFTVETISAGMGEVLVYVEDPAGHKEEAK	4	y	1	12	75.19	XP_021422847.1		False	3156.9599609375	0.999899983406067	False	3
794.900939941406	842.9306640625	45.32273	filamin-A-like [Oncorhynchus mykiss]		448.16	AVFTVETISAGMGEVLVYVEDPAGHKEEAK	AVFTVETISAGMGEVLVYVEDPAGHKEEAK	4	y	2	15	75.19	XP_021422847.1		False	3156.9599609375	0.999899983406067	False	3
794.900939941406	786.388671875	45.32273	filamin-A-like [Oncorhynchus mykiss]		426	AVFTVETISAGMGEVLVYVEDPAGHKEEAK	AVFTVETISAGMGEVLVYVEDPAGHKEEAK	4	y	2	14	75.19	XP_021422847.1		False	3156.9599609375	0.999899983406067	False	3
794.900939941406	736.854431152344	45.32273	filamin-A-like [Oncorhynchus mykiss]		409.26	AVFTVETISAGMGEVLVYVEDPAGHKEEAK	AVFTVETISAGMGEVLVYVEDPAGHKEEAK	4	y	2	13	75.19	XP_021422847.1		False	3156.9599609375	0.999899983406067	False	3
[truncated: 293,170 more rows]
