# Supplementary material for: Modulation of posterior intestinal mucosal proteome in rainbow trout (Oncorhynchus mykiss) after Yersinia ruckeri infection
Source: Vet Res. 2019 Jul 17;50:54. doi: 10.1186/s13567-019-0673-8 (PMC6637484; doi:10.1186/s13567-019-0673-8)
Supplement: Supplementary file 3 — Additional file 3. The details of total identified posterior intestine proteins of rainbow trout. The number of proteins was identified at false discovery rate of 1% and minimum two peptides. [file 13567_2019_673_MOESM3_ESM.xls]

## Sheet: Prot_ALL
Protein N	Representative Accession	Species	Name	Unused ProtScore	Total ProtScore	Ambiguous Accessions	Confident Peptides	%Seq Cov - peptides >95% conf
1	XP_021412552.1	Oncorhynchus mykiss	myosin-11-like isoform X1 [Oncorhynchus mykiss]	301.48	301.48	1	207	66.67
2	XP_021451735.1	Oncorhynchus mykiss	plectin-like isoform X7 [Oncorhynchus mykiss]	292.68	292.66	2	139	27.4
3	XP_021422847.1	Oncorhynchus mykiss	filamin-A-like [Oncorhynchus mykiss]	270.14	270.14	1	172	73.66
4	XP_021446058.1	Oncorhynchus mykiss	spectrin alpha chain, non-erythrocytic 1-like [Oncorhynchus mykiss]	267.38	267.38	1	163	57.96
5	XP_021480986.1	Oncorhynchus mykiss	myosin-9-like isoform X1 [Oncorhynchus mykiss]	263.07	288.3	2	190	66.39
6	XP_021434378.1	Oncorhynchus mykiss	collagen alpha-3(VI) chain isoform X6 [Oncorhynchus mykiss]	255.27	255.26	6	154	47.45
7	XP_021430639.1	Oncorhynchus mykiss	spectrin beta chain, non-erythrocytic 5 [Oncorhynchus mykiss]	235.58	235.58	1	121	31.57
8	XP_021467328.1	Oncorhynchus mykiss	collagen alpha-1(XII) chain-like [Oncorhynchus mykiss]	228.32	228.32	1	121	41.16
9	XP_021430686.1	Oncorhynchus mykiss	cytoplasmic dynein 1 heavy chain 1 [Oncorhynchus mykiss]	203.69	203.68	1	98	25.34
10	XP_021473729.1	Oncorhynchus mykiss	clathrin heavy chain 1-like [Oncorhynchus mykiss]	171.37	171.37	1	101	64.26
11	XP_021476082.1	Oncorhynchus mykiss	collagen alpha-6(VI) chain-like [Oncorhynchus mykiss]	168.38	169.54	1	101	36.58
12	XP_021430297.1	Oncorhynchus mykiss	collagen alpha-1(XII) chain-like [Oncorhynchus mykiss]	157.52	168.53	1	84	34.02
13	XP_021417252.1	Oncorhynchus mykiss	complement C3 [Oncorhynchus mykiss]	151.28	151.28	1	87	49.46
14	XP_021460583.1	Oncorhynchus mykiss	talin-1-like [Oncorhynchus mykiss]	147.67	147.67	1	76	40.56
15	XP_021466487.1	Oncorhynchus mykiss	filamin-B [Oncorhynchus mykiss]	135.03	147.35	1	82	40.18
16	XP_021417537.1	Oncorhynchus mykiss	neuroblast differentiation-associated protein AHNAK-like [Oncorhynchus mykiss]	127.03	127.03	1	65	55.75
17	XP_021476232.1	Oncorhynchus mykiss	cubilin [Oncorhynchus mykiss]	126.14	126.17	1	72	28.24
18	XP_021437135.1	Oncorhynchus mykiss	vinculin-like [Oncorhynchus mykiss]	120.04	120.04	1	64	65.46
19	XP_021456850.1	Oncorhynchus mykiss	mucin-2-like [Oncorhynchus mykiss]	114.22	114.22	1	75	40.6
20	XP_021466288.1	Oncorhynchus mykiss	cytosolic 10-formyltetrahydrofolate dehydrogenase-like [Oncorhynchus mykiss]	112.19	112.19	1	67	70.43
21	XP_021469160.1	Oncorhynchus mykiss	desmoplakin-like isoform X1 [Oncorhynchus mykiss]	110.95	110.97	1	56	20.87
22	XP_021467201.1	Oncorhynchus mykiss	apolipoprotein B-100-like [Oncorhynchus mykiss]	109.59	109.59	1	54	19.5
23	XP_021455488.1	Oncorhynchus mykiss	major vault protein isoform X3 [Oncorhynchus mykiss]	108.74	108.75	4	72	67.43
24	NP_001118084.1	Oncorhynchus mykiss	simple type II keratin K8a (S1) [Oncorhynchus mykiss]	108.5	108.5	1	73	63.2
25	XP_021443343.1	Oncorhynchus mykiss	alpha-actinin-4 isoform X2 [Oncorhynchus mykiss]	103.1	103.1	1	68	65.71
26	XP_021464454.1	Oncorhynchus mykiss	desmin-like [Oncorhynchus mykiss]	100.84	100.84	1	77	78.66
27	XP_021459463.1	Oncorhynchus mykiss	elongation factor 2 isoform X1 [Oncorhynchus mykiss]	100.36	100.37	2	58	64.57
28	XP_021426673.1	Oncorhynchus mykiss	sodium/potassium-transporting ATPase subunit alpha-1 [Oncorhynchus mykiss]	100.21	100.21	2	69	51.51
29	XP_021446871.1	Oncorhynchus mykiss	pyruvate carboxylase, mitochondrial-like [Oncorhynchus mykiss]	94.96	94.96	1	56	44.45
30	XP_021472273.1	Oncorhynchus mykiss	basement membrane-specific heparan sulfate proteoglycan core protein-like [Oncorhynchus mykiss]	94.15	94.19	1	46	15.91
31	XP_021454047.1	Oncorhynchus mykiss	heat shock 90kDa protein 1 beta isoform X1 [Oncorhynchus mykiss]	92.78	92.78	2	62	54.34
32	XP_021421406.1	Oncorhynchus mykiss	keratin, type I cytoskeletal 18-like [Oncorhynchus mykiss]	87.37	87.37	1	57	76.38
33	XP_021418534.1	Oncorhynchus mykiss	dnaJ homolog subfamily C member 13-like isoform X7 [Oncorhynchus mykiss]	87.19	87.23	7	48	21.08
34	XP_021453260.1	Oncorhynchus mykiss	plastin-2 [Oncorhynchus mykiss]	85.92	85.92	1	53	71.88
35	XP_021434915.1	Oncorhynchus mykiss	villin-1 [Oncorhynchus mykiss]	85.59	85.63	2	52	64.55
36	XP_021423931.1	Oncorhynchus mykiss	aminopeptidase N-like [Oncorhynchus mykiss]	85.43	85.44	1	58	53.34
37	XP_021443239.1	Oncorhynchus mykiss	unconventional myosin-Ic-like [Oncorhynchus mykiss]	83.92	83.93	1	46	42.96
38	XP_021464059.1	Oncorhynchus mykiss	fibronectin [Oncorhynchus mykiss]	83.5	83.51	1	38	22.27
39	XP_021466714.1	Oncorhynchus mykiss	plastin-1-like [Oncorhynchus mykiss]	83.01	85.03	2	62	58.73
40	XP_021457290.1	Oncorhynchus mykiss	tropomyosin alpha-1 chain isoform X4 [Oncorhynchus mykiss]	82.61	82.64	1	49	75
41	XP_021446601.1	Oncorhynchus mykiss	78 kDa glucose-regulated protein [Oncorhynchus mykiss]	82.31	82.31	1	52	58.81
42	XP_021423989.1	Oncorhynchus mykiss	spectrin beta chain, non-erythrocytic 1 [Oncorhynchus mykiss]	82.16	82.79	1	42	20.55
43	XP_021455853.1	Oncorhynchus mykiss	collagen alpha-1(XII) chain-like isoform X6 [Oncorhynchus mykiss]	81.38	215.79	7	114	36.64
44	XP_021415080.1	Oncorhynchus mykiss	lamin-A-like [Oncorhynchus mykiss]	81.34	81.35	2	43	56.76
45	XP_021467335.1	Oncorhynchus mykiss	unconventional myosin-VI-like [Oncorhynchus mykiss]	80.1	80.11	1	44	32.49
46	XP_021412083.1	Oncorhynchus mykiss	lysosomal alpha-mannosidase [Oncorhynchus mykiss]	79.5	79.5	1	59	54.44
47	XP_021480384.1	Oncorhynchus mykiss	keratin, type I cytoskeletal 13-like [Oncorhynchus mykiss]	79.49	85.56	1	66	73.77
48	XP_021478264.1	Oncorhynchus mykiss	macrophage mannose receptor 1-like [Oncorhynchus mykiss]	78.83	78.84	1	55	40.43
49	XP_021432941.1	Oncorhynchus mykiss	endoplasmin-like [Oncorhynchus mykiss]	78.79	84.97	1	47	57.87
50	NP_001118024.1	Oncorhynchus mykiss	transferrin precursor [Oncorhynchus mykiss]	76.33	76.33	1	42	60.2
51	NP_001117704.1	Oncorhynchus mykiss	heat shock cognate 70 kDa protein [Oncorhynchus mykiss]	73.53	79.54	1	60	62.83
52	XP_021461900.1	Oncorhynchus mykiss	ras GTPase-activating-like protein IQGAP1 [Oncorhynchus mykiss]	73.26	73.32	1	39	25.56
53	XP_021476485.1	Oncorhynchus mykiss	cadherin-17-like [Oncorhynchus mykiss]	72.03	72.03	1	43	46.58
54	XP_021461865.1	Oncorhynchus mykiss	transitional endoplasmic reticulum ATPase-like [Oncorhynchus mykiss]	71.79	71.8	2	40	45.53
55	XP_021427832.1	Oncorhynchus mykiss	cytosolic non-specific dipeptidase-like isoform X2 [Oncorhynchus mykiss]	71.63	71.63	2	43	75.74
56	XP_021447676.1	Oncorhynchus mykiss	collagen alpha-1(VI) chain-like isoform X1 [Oncorhynchus mykiss]	69.72	69.72	1	48	37.52
57	XP_021421095.1	Oncorhynchus mykiss	low-density lipoprotein receptor-related protein 2-like [Oncorhynchus mykiss]	69.63	69.65	1	35	12.08
58	XP_021472646.1	Oncorhynchus mykiss	enolase [Oncorhynchus mykiss]	68.67	68.67	1	56	79.17
59	XP_021477515.1	Oncorhynchus mykiss	putative aminopeptidase W07G4.4 isoform X1 [Oncorhynchus mykiss]	68.37	68.38	1	41	75.39
60	XP_021452692.1	Oncorhynchus mykiss	myosin light chain kinase, smooth muscle-like isoform X3 [Oncorhynchus mykiss]	68.16	68.17	7	38	20.35
61	XP_021478894.1	Oncorhynchus mykiss	moesin isoform X1 [Oncorhynchus mykiss]	67.65	67.67	1	40	60.79
62	XP_021436174.1	Oncorhynchus mykiss	filamin-C-like [Oncorhynchus mykiss]	67.63	92.74	1	45	24.96
63	XP_021424313.1	Oncorhynchus mykiss	WD repeat-containing protein 1-like [Oncorhynchus mykiss]	67.36	67.39	1	37	62.05
65	NP_001268327.1	Oncorhynchus mykiss	ERp57 precursor [Oncorhynchus mykiss]	67.06	67.09	1	40	60.85
66	XP_021442708.1	Oncorhynchus mykiss	alpha-2-macroglobulin-like isoform X2 [Oncorhynchus mykiss]	66.2	66.21	2	36	28.41
67	XP_021446229.1	Oncorhynchus mykiss	beta-hexosaminidase subunit beta-like isoform X1 [Oncorhynchus mykiss]	66.12	66.12	1	54	71.43
68	XP_021469486.1	Oncorhynchus mykiss	putative leucine-rich repeat-containing protein DDB_G0290503 isoform X3 [Oncorhynchus mykiss]	65.05	65.1	3	32	29.47
69	XP_021420238.1	Oncorhynchus mykiss	nidogen-1 [Oncorhynchus mykiss]	64.83	64.83	1	35	35.91
70	XP_021438926.1	Oncorhynchus mykiss	neuroblast differentiation-associated protein AHNAK-like [Oncorhynchus mykiss]	64.77	111.09	1	58	57.16
71	XP_021422843.1	Oncorhynchus mykiss	transketolase-like [Oncorhynchus mykiss]	64.73	64.74	1	36	62.14
72	XP_021444369.1	Oncorhynchus mykiss	collagen alpha-2(VI) chain-like [Oncorhynchus mykiss]	64.72	64.73	1	39	37.07
73	XP_021453077.1	Oncorhynchus mykiss	60 kDa heat shock protein, mitochondrial [Oncorhynchus mykiss]	64.55	64.56	1	39	68.92
74	XP_021413688.1	Oncorhynchus mykiss	aconitate hydratase, mitochondrial-like [Oncorhynchus mykiss]	64.35	64.38	2	43	48.14
75	XP_021465265.1	Oncorhynchus mykiss	dolichyl-diphosphooligosaccharide--protein glycosyltransferase subunit 1-like [Oncorhynchus mykiss]	63.92	63.93	1	38	57.97
76	NP_001117705.1	Oncorhynchus mykiss	T-complex protein 1 subunit theta [Oncorhynchus mykiss]	63.72	63.73	1	32	63.92
77	XP_021431158.1	Oncorhynchus mykiss	angiotensin-converting enzyme-like [Oncorhynchus mykiss]	63.57	63.62	1	35	28.73
78	XP_021426828.1	Oncorhynchus mykiss	UDP-glucose:glycoprotein glucosyltransferase 1-like [Oncorhynchus mykiss]	63.36	63.41	1	34	26.66
79	XP_021418012.1	Oncorhynchus mykiss	protein disulfide-isomerase A4-like [Oncorhynchus mykiss]	63.26	63.34	1	36	47.26
80	XP_021430163.1	Oncorhynchus mykiss	C-1-tetrahydrofolate synthase, cytoplasmic [Oncorhynchus mykiss]	63.25	63.3	1	32	42.93
81	XP_021466263.1	Oncorhynchus mykiss	protein-glutamine gamma-glutamyltransferase 2-like [Oncorhynchus mykiss]	63.21	63.23	1	36	50.52
82	XP_021447075.1	Oncorhynchus mykiss	V-type proton ATPase catalytic subunit A-like [Oncorhynchus mykiss]	62.76	62.77	1	38	62.24
83	XP_021462148.1	Oncorhynchus mykiss	ATP synthase subunit alpha, mitochondrial-like [Oncorhynchus mykiss]	62.57	62.58	1	47	64.67
84	XP_021411850.1	Oncorhynchus mykiss	myosin-9-like [Oncorhynchus mykiss]	62.06	122.67	1	71	33.42
85	XP_021426240.1	Oncorhynchus mykiss	aminopeptidase N-like [Oncorhynchus mykiss]	61.41	61.42	1	33	36.09
86	XP_021432945.1	Oncorhynchus mykiss	rab GDP dissociation inhibitor beta-like [Oncorhynchus mykiss]	61.28	61.29	2	38	81.47
87	XP_021462396.1	Oncorhynchus mykiss	2-oxoglutarate dehydrogenase, mitochondrial isoform X2 [Oncorhynchus mykiss]	59.88	59.88	3	33	35.17
88	XP_021460427.1	Oncorhynchus mykiss	lamin-B2 [Oncorhynchus mykiss]	59.55	63.67	1	34	47.39
89	XP_021438899.1	Oncorhynchus mykiss	catenin alpha-1 [Oncorhynchus mykiss]	59.48	59.48	1	34	40.57
90	XP_021437539.1	Oncorhynchus mykiss	NADPH--cytochrome P450 reductase isoform X2 [Oncorhynchus mykiss]	59.3	59.3	2	35	55.92
91	XP_021428324.1	Oncorhynchus mykiss	collagen alpha-2(I) chain [Oncorhynchus mykiss]	58.98	59.01	1	40	28.55
92	XP_021439097.1	Oncorhynchus mykiss	neutral alpha-glucosidase AB-like isoform X2 [Oncorhynchus mykiss]	58.7	58.71	2	34	38.82
93	XP_021435538.1	Oncorhynchus mykiss	collagen alpha-2(VI) chain [Oncorhynchus mykiss]	58.66	60.67	1	33	34.67
94	XP_021470176.1	Oncorhynchus mykiss	ubiquitin-like modifier-activating enzyme 1 [Oncorhynchus mykiss]	58.46	58.46	1	36	39.84
95	XP_021420460.1	Oncorhynchus mykiss	actin, aortic smooth muscle-like [Oncorhynchus mykiss]	58.46	58.46	1	62	76.39
96	XP_021438009.1	Oncorhynchus mykiss	aldehyde dehydrogenase, mitochondrial-like [Oncorhynchus mykiss]	58.32	58.33	1	37	71.83
97	NP_001117826.1	Oncorhynchus mykiss	type I keratin S8 [Oncorhynchus mykiss]	57.97	64.29	1	44	67.73
98	XP_021440973.1	Oncorhynchus mykiss	trifunctional enzyme subunit alpha, mitochondrial [Oncorhynchus mykiss]	57.88	57.88	1	33	46.46
99	XP_021463168.1	Oncorhynchus mykiss	eukaryotic translation initiation factor 3 subunit A-like isoform X6 [Oncorhynchus mykiss]	57.84	58.47	6	26	22.76
100	XP_021454394.1	Oncorhynchus mykiss	isocitrate dehydrogenase [NADP], mitochondrial-like [Oncorhynchus mykiss]	57.79	57.83	1	35	59.65
101	XP_021481742.1	Oncorhynchus mykiss	fructose-bisphosphate aldolase A-like [Oncorhynchus mykiss]	57.71	57.75	1	38	73.28
102	XP_021467126.1	Oncorhynchus mykiss	cholesterol 24-hydroxylase-like isoform X2 [Oncorhynchus mykiss]	57.6	57.69	2	35	59.22
103	XP_021416481.1	Oncorhynchus mykiss	stress-70 protein, mitochondrial [Oncorhynchus mykiss]	57.19	59.39	1	34	52.63
104	XP_021466271.1	Oncorhynchus mykiss	keratin, type I cytoskeletal 18-like [Oncorhynchus mykiss]	56.8	64.72	1	37	73.46
105	XP_021480890.1	Oncorhynchus mykiss	primary amine oxidase, liver isozyme-like [Oncorhynchus mykiss]	56.56	56.57	1	35	44.56
106	XP_021423726.1	Oncorhynchus mykiss	protein disulfide-isomerase-like [Oncorhynchus mykiss]	56.5	56.8	1	36	56.64
107	XP_021457132.1	Oncorhynchus mykiss	unconventional myosin-VIIa-like [Oncorhynchus mykiss]	56.3	56.36	1	28	14.83
108	XP_021446773.1	Oncorhynchus mykiss	eosinophil peroxidase-like [Oncorhynchus mykiss]	56.25	56.25	1	32	44.59
109	XP_021423747.1	Oncorhynchus mykiss	peroxisomal acyl-coenzyme A oxidase 1-like isoform X2 [Oncorhynchus mykiss]	56.08	56.08	2	35	53.64
110	XP_021480939.1	Oncorhynchus mykiss	fatty-acid amide hydrolase 1-like [Oncorhynchus mykiss]	55.89	55.9	1	31	64.68
111	XP_021468596.1	Oncorhynchus mykiss	gelsolin-like [Oncorhynchus mykiss]	55.11	55.11	1	31	45.84
112	XP_021481303.1	Oncorhynchus mykiss	tubulin beta-4B chain-like [Oncorhynchus mykiss]	55.03	55.03	2	44	74.32
113	XP_021464345.1	Oncorhynchus mykiss	ATP synthase subunit beta, mitochondrial [Oncorhynchus mykiss]	54.93	54.93	4	43	69.05
114	XP_021460317.1	Oncorhynchus mykiss	caldesmon-like isoform X1 [Oncorhynchus mykiss]	54.73	55.17	5	28	36.02
115	XP_021460921.1	Oncorhynchus mykiss	peroxisomal multifunctional enzyme type 2 [Oncorhynchus mykiss]	54.36	54.39	1	33	45.32
116	XP_021419904.1	Oncorhynchus mykiss	staphylococcal nuclease domain-containing protein 1-like [Oncorhynchus mykiss]	54.22	54.24	1	30	44.4
117	NP_001123458.1	Oncorhynchus mykiss	type II keratin E3 [Oncorhynchus mykiss]	53.72	90.61	1	71	56.31
118	XP_021477319.1	Oncorhynchus mykiss	AP-1 complex subunit beta-1 isoform X3 [Oncorhynchus mykiss]	53.23	53.26	4	29	29.42
120	XP_021471301.1	Oncorhynchus mykiss	glucose-6-phosphate 1-dehydrogenase isoform X7 [Oncorhynchus mykiss]	53.04	53.08	7	29	60.5
121	XP_021464728.1	Oncorhynchus mykiss	adenosylhomocysteinase [Oncorhynchus mykiss]	52.68	52.7	1	28	58.2
122	XP_021460229.1	Oncorhynchus mykiss	4-trimethylaminobutyraldehyde dehydrogenase [Oncorhynchus mykiss]	52.65	54.53	1	43	59.09
123	XP_021481051.1	Oncorhynchus mykiss	probable ATP-dependent RNA helicase DDX5 isoform X2 [Oncorhynchus mykiss]	52.62	52.64	3	26	58.13
124	NP_001117848.1	Oncorhynchus mykiss	keratin, type I cytoskeletal 13 [Oncorhynchus mykiss]	52.4	66.66	1	43	55.89
125	XP_021423642.1	Oncorhynchus mykiss	puromycin-sensitive aminopeptidase-like isoform X2 [Oncorhynchus mykiss]	52	52.01	2	29	34.19
126	XP_021470356.1	Oncorhynchus mykiss	eukaryotic initiation factor 4A-I [Oncorhynchus mykiss]	51.73	51.74	2	33	62.65
127	XP_021477916.1	Oncorhynchus mykiss	interferon-induced GTP-binding protein Mx2-like [Oncorhynchus mykiss]	51.5	51.53	1	27	45.04
128	NP_001117719.1	Oncorhynchus mykiss	apolipoprotein A-I-1 precursor [Oncorhynchus mykiss]	51.39	51.4	1	28	76.72
129	XP_021457357.1	Oncorhynchus mykiss	lamin-B1 [Oncorhynchus mykiss]	51.34	61.68	2	38	60.71
130	XP_021443513.1	Oncorhynchus mykiss	selenium-binding protein 1-like isoform X2 [Oncorhynchus mykiss]	50.9	50.94	3	28	69.23
131	XP_021449109.1	Oncorhynchus mykiss	tubulin alpha chain-like [Oncorhynchus mykiss]	50.72	50.73	1	32	60.89
132	XP_021442984.1	Oncorhynchus mykiss	serine/threonine-protein phosphatase 2A 65 kDa regulatory subunit A beta isoform-like [Oncorhynchus mykiss]	50.68	50.71	1	30	52.27
133	NP_001117987.1	Oncorhynchus mykiss	leukocyte elastase inhibitor [Oncorhynchus mykiss]	50.61	50.61	2	33	69.21
134	XP_021480709.1	Oncorhynchus mykiss	calponin-1-like [Oncorhynchus mykiss]	50.42	50.43	1	35	83.11
135	XP_021424356.1	Oncorhynchus mykiss	aminoacylase-1 [Oncorhynchus mykiss]	50.18	50.18	2	31	68.26
136	XP_021444737.1	Oncorhynchus mykiss	coatomer subunit alpha-like [Oncorhynchus mykiss]	50.08	50.13	1	25	26.33
137	XP_021462925.1	Oncorhynchus mykiss	pyruvate kinase PKM-like isoform X3 [Oncorhynchus mykiss]	49.63	49.64	2	26	59.96
139	XP_021440681.1	Oncorhynchus mykiss	creatine kinase, testis isozyme-like [Oncorhynchus mykiss]	49.46	49.47	1	35	67.19
140	XP_021442206.1	Oncorhynchus mykiss	xaa-Pro dipeptidase [Oncorhynchus mykiss]	49.43	49.44	1	31	64.17
141	XP_021469929.1	Oncorhynchus mykiss	26S proteasome non-ATPase regulatory subunit 1 isoform X3 [Oncorhynchus mykiss]	49.12	49.16	1	28	30.44
142	XP_021451130.1	Oncorhynchus mykiss	hydroperoxide isomerase ALOXE3-like [Oncorhynchus mykiss]	49.1	49.13	1	29	43.82
143	XP_021454063.1	Oncorhynchus mykiss	tropomyosin alpha-1 chain-like isoform X1 [Oncorhynchus mykiss]	48.84	73.76	3	41	75.7
144	XP_021412317.1	Oncorhynchus mykiss	xaa-Pro aminopeptidase 1 [Oncorhynchus mykiss]	48.66	48.68	1	29	45.02
145	XP_021437325.1	Oncorhynchus mykiss	EH domain-containing protein 2 isoform X3 [Oncorhynchus mykiss]	47.95	47.95	3	25	60.04
146	XP_021458325.1	Oncorhynchus mykiss	annexin A4-like [Oncorhynchus mykiss]	47.92	47.95	1	28	64.26
147	NP_001117950.1	Oncorhynchus mykiss	calreticulin [Oncorhynchus mykiss]	47.75	47.75	1	31	66.59
148	XP_021434622.1	Oncorhynchus mykiss	annexin A2 [Oncorhynchus mykiss]	47.64	47.66	1	24	59.83
149	XP_021472553.1	Oncorhynchus mykiss	keratin, type I cytoskeletal 18-like [Oncorhynchus mykiss]	47.62	47.74	1	28	51.95
150	XP_021463720.1	Oncorhynchus mykiss	vacuolar protein sorting-associated protein 13C [Oncorhynchus mykiss]	47.61	47.68	1	23	11.55
151	XP_021438757.1	Oncorhynchus mykiss	alpha-actinin-1-like, partial [Oncorhynchus mykiss]	47.43	74.62	1	44	59.4
152	XP_021445444.1	Oncorhynchus mykiss	coatomer subunit beta' isoform X2 [Oncorhynchus mykiss]	47.39	47.47	2	24	30.11
153	XP_021448991.1	Oncorhynchus mykiss	T-complex protein 1 subunit gamma-like isoform X2 [Oncorhynchus mykiss]	47.25	47.28	2	24	50.19
154	XP_021443498.1	Oncorhynchus mykiss	pre-mRNA-processing-splicing factor 8-like [Oncorhynchus mykiss]	47.23	47.38	2	22	9.795
155	XP_021424037.1	Oncorhynchus mykiss	copine-3-like isoform X1 [Oncorhynchus mykiss]	47.13	47.15	2	33	54.31
156	XP_021475071.1	Oncorhynchus mykiss	40S ribosomal protein S3a [Oncorhynchus mykiss]	47.06	47.09	2	32	71.43
157	XP_021432436.1	Oncorhynchus mykiss	T-complex protein 1 subunit beta [Oncorhynchus mykiss]	47	47.01	2	25	52.52
158	NP_001166002.1	Oncorhynchus mykiss	glutamate dehydrogenase 3 [Oncorhynchus mykiss]	46.84	46.87	1	30	48.05
159	XP_021463596.1	Oncorhynchus mykiss	transaldolase-like [Oncorhynchus mykiss]	46.78	46.8	1	29	77.51
160	XP_021433768.1	Oncorhynchus mykiss	cytoplasmic aconitate hydratase [Oncorhynchus mykiss]	46.52	46.57	2	26	32.89
161	XP_021417654.1	Oncorhynchus mykiss	adenylyl cyclase-associated protein 1-like [Oncorhynchus mykiss]	46.46	46.5	1	24	64.58
162	XP_021431955.1	Oncorhynchus mykiss	glucose-6-phosphate isomerase-like [Oncorhynchus mykiss]	46.32	46.36	1	33	63.29
163	XP_021455767.1	Oncorhynchus mykiss	ezrin-like isoform X2 [Oncorhynchus mykiss]	46.25	57.87	2	29	48.07
164	XP_021421712.1	Oncorhynchus mykiss	creatine kinase U-type, mitochondrial-like [Oncorhynchus mykiss]	46.22	46.24	1	38	68.6
165	XP_021418673.1	Oncorhynchus mykiss	thimet oligopeptidase-like [Oncorhynchus mykiss]	46.13	46.21	1	25	38.54
166	XP_021442319.1	Oncorhynchus mykiss	NAD(P) transhydrogenase, mitochondrial-like [Oncorhynchus mykiss]	46.12	46.22	2	26	25.56
167	XP_021454251.1	Oncorhynchus mykiss	60S ribosomal protein L4-B [Oncorhynchus mykiss]	46.06	46.06	2	25	49.21
168	NP_001117811.1	Oncorhynchus mykiss	elongation factor EF1 alpha [Oncorhynchus mykiss]	46	46.04	1	38	70.5
169	XP_021425557.1	Oncorhynchus mykiss	alanine--tRNA ligase, cytoplasmic [Oncorhynchus mykiss]	45.39	45.52	1	22	28.13
170	XP_021417599.1	Oncorhynchus mykiss	cytochrome P450 4B1-like isoform X1 [Oncorhynchus mykiss]	45.15	45.18	1	23	49.9
171	XP_021444016.1	Oncorhynchus mykiss	26S proteasome non-ATPase regulatory subunit 2 [Oncorhynchus mykiss]	45.08	45.12	1	25	31.51
172	XP_021462116.1	Oncorhynchus mykiss	phosphoglucomutase-like protein 5 [Oncorhynchus mykiss]	45	45.01	1	25	47.27
173	XP_021469663.1	Oncorhynchus mykiss	annexin A11-like [Oncorhynchus mykiss]	44.74	44.74	2	24	36.28
174	XP_021465773.1	Oncorhynchus mykiss	plasticin-like [Oncorhynchus mykiss]	44.62	54.9	1	29	49.08
175	XP_021418388.1	Oncorhynchus mykiss	amiloride-sensitive amine oxidase [copper-containing]-like [Oncorhynchus mykiss]	44.47	44.48	4	28	39.52
176	XP_021429785.1	Oncorhynchus mykiss	fermitin family homolog 2 isoform X4 [Oncorhynchus mykiss]	44.41	44.42	6	23	39.74
177	XP_021432212.1	Oncorhynchus mykiss	hexokinase-1-like [Oncorhynchus mykiss]	44.32	44.37	1	23	26.69
178	XP_021477878.1	Oncorhynchus mykiss	LOW QUALITY PROTEIN: N-acetylated-alpha-linked acidic dipeptidase-like protein [Oncorhynchus mykiss]	44.26	44.27	1	26	40
179	XP_021423682.1	Oncorhynchus mykiss	keratin, type I cytoskeletal 13-like [Oncorhynchus mykiss]	44.14	62.87	1	37	55.25
180	XP_021458743.1	Oncorhynchus mykiss	integrin alpha-1-like [Oncorhynchus mykiss]	44	44.04	1	22	20.03
181	XP_021467816.1	Oncorhynchus mykiss	alpha-N-acetylgalactosaminidase-like [Oncorhynchus mykiss]	44	44	1	38	50.69
182	XP_021434866.1	Oncorhynchus mykiss	aspartate--tRNA ligase, cytoplasmic-like [Oncorhynchus mykiss]	43.88	43.92	1	23	47.08
183	XP_021462748.1	Oncorhynchus mykiss	vacuolar protein sorting-associated protein 35 isoform X3 [Oncorhynchus mykiss]	43.83	43.88	6	24	34.05
184	XP_021456367.1	Oncorhynchus mykiss	T-complex protein 1 subunit alpha [Oncorhynchus mykiss]	43.83	43.84	1	27	45.34
185	XP_021457950.1	Oncorhynchus mykiss	sarcoplasmic/endoplasmic reticulum calcium ATPase 2-like [Oncorhynchus mykiss]	43.67	43.76	1	23	28.39
186	XP_021460771.1	Oncorhynchus mykiss	polyadenylate-binding protein 1 [Oncorhynchus mykiss]	43.57	43.64	1	25	36.08
187	XP_021473960.1	Oncorhynchus mykiss	unconventional myosin-Ic-like [Oncorhynchus mykiss]	43.51	54.69	1	29	31.11
188	XP_021465211.1	Oncorhynchus mykiss	nucleolin [Oncorhynchus mykiss]	43.51	43.53	1	28	38.86
189	XP_021442144.1	Oncorhynchus mykiss	coatomer subunit beta-like [Oncorhynchus mykiss]	43.46	43.59	2	22	28.54
190	XP_021473142.1	Oncorhynchus mykiss	heat shock 70 kDa protein 4-like [Oncorhynchus mykiss]	43.43	43.7	1	22	29.25
191	XP_021433885.1	Oncorhynchus mykiss	glycogen phosphorylase, muscle form [Oncorhynchus mykiss]	43.38	43.44	1	21	28.46
192	XP_021421680.1	Oncorhynchus mykiss	protein disulfide-isomerase A3-like [Oncorhynchus mykiss]	43.14	66.04	1	37	62.12
193	XP_021445209.1	Oncorhynchus mykiss	laminin subunit gamma-1-like [Oncorhynchus mykiss]	42.9	43.03	1	21	15.93
194	XP_021418527.1	Oncorhynchus mykiss	cytochrome P450 2F3-like [Oncorhynchus mykiss]	42.89	42.92	1	29	50.1
195	XP_021439308.1	Oncorhynchus mykiss	glutamine--fructose-6-phosphate aminotransferase [isomerizing] 2-like isoform X1 [Oncorhynchus mykiss]	42.64	42.71	2	21	36.04
196	XP_021452586.1	Oncorhynchus mykiss	collagen alpha-3(VI) chain-like, partial [Oncorhynchus mykiss]	42.42	42.47	1	21	22.37
197	XP_021421397.1	Oncorhynchus mykiss	N-acylglucosamine 2-epimerase [Oncorhynchus mykiss]	42.37	42.4	2	27	56.19
198	XP_021465598.1	Oncorhynchus mykiss	V-type proton ATPase subunit B, brain isoform-like [Oncorhynchus mykiss]	42.13	42.15	2	27	57.57
199	XP_021452602.1	Oncorhynchus mykiss	actin-related protein 3-like [Oncorhynchus mykiss]	42.03	42.04	2	23	67.15
200	XP_021427620.1	Oncorhynchus mykiss	glyceraldehyde-3-phosphate dehydrogenase-like [Oncorhynchus mykiss]	41.89	41.91	1	33	77.25
201	XP_021412775.1	Oncorhynchus mykiss	junction plakoglobin-like [Oncorhynchus mykiss]	41.81	41.83	3	24	33.52
202	XP_021440027.1	Oncorhynchus mykiss	bifunctional glutamate/proline--tRNA ligase-like isoform X2 [Oncorhynchus mykiss]	41.66	41.73	2	21	14.28
203	XP_021421565.1	Oncorhynchus mykiss	proliferation-associated protein 2G4-like [Oncorhynchus mykiss]	41.44	41.47	1	25	57.89
204	XP_021474954.1	Oncorhynchus mykiss	fibrinogen gamma chain-like [Oncorhynchus mykiss]	41.32	41.32	1	23	56.02
205	XP_021413298.1	Oncorhynchus mykiss	importin subunit beta-1 isoform X2 [Oncorhynchus mykiss]	41.26	41.3	2	22	33.68
206	XP_021425524.1	Oncorhynchus mykiss	splicing factor 3B subunit 3 [Oncorhynchus mykiss]	41.24	41.32	2	19	18.16
208	XP_021461563.1	Oncorhynchus mykiss	U5 small nuclear ribonucleoprotein 200 kDa helicase [Oncorhynchus mykiss]	41.07	41.17	2	21	10.58
209	XP_021432168.1	Oncorhynchus mykiss	glutamate--cysteine ligase catalytic subunit-like [Oncorhynchus mykiss]	40.88	40.9	1	27	35.24
210	XP_021429475.1	Oncorhynchus mykiss	fatty acyl-CoA hydrolase precursor, medium chain-like isoform X1 [Oncorhynchus mykiss]	40.88	40.9	2	23	36.76
211	XP_021474715.1	Oncorhynchus mykiss	microsomal triglyceride transfer protein-like [Oncorhynchus mykiss]	40.79	40.86	1	23	26.94
212	XP_021413025.1	Oncorhynchus mykiss	catalase-like [Oncorhynchus mykiss]	40.78	40.98	1	26	46.18
213	XP_021413372.1	Oncorhynchus mykiss	ATP-citrate synthase isoform X2 [Oncorhynchus mykiss]	40.76	40.85	4	20	19.6
214	XP_021453070.1	Oncorhynchus mykiss	isocitrate dehydrogenase [NADP] cytoplasmic-like [Oncorhynchus mykiss]	40.7	43.93	1	22	47.1
215	XP_021471790.1	Oncorhynchus mykiss	6-phosphogluconate dehydrogenase, decarboxylating isoform X2 [Oncorhynchus mykiss]	40.45	40.46	2	25	59.42
216	XP_021473617.1	Oncorhynchus mykiss	malate dehydrogenase, mitochondrial-like [Oncorhynchus mykiss]	40.4	40.41	1	24	82.54
217	XP_021474495.1	Oncorhynchus mykiss	dipeptidyl peptidase 3-like isoform X2 [Oncorhynchus mykiss]	40.39	40.45	2	21	33.75
218	XP_021412268.1	Oncorhynchus mykiss	protein O-GlcNAcase-like [Oncorhynchus mykiss]	40.38	40.43	1	22	34.81
219	XP_021479315.1	Oncorhynchus mykiss	phosphoglycerate kinase-like [Oncorhynchus mykiss]	40.37	40.38	1	22	67.15
220	NP_001154090.1	Oncorhynchus mykiss	glutathione S-transferase omega-1 [Oncorhynchus mykiss]	40.25	40.26	1	24	69.04
221	XP_021433220.1	Oncorhynchus mykiss	L-lactate dehydrogenase B chain-like [Oncorhynchus mykiss]	40.24	40.25	2	27	71.56
222	XP_021451391.1	Oncorhynchus mykiss	triosephosphate isomerase B-like [Oncorhynchus mykiss]	40.17	40.17	1	21	85.83
223	XP_021458201.1	Oncorhynchus mykiss	gelsolin-like [Oncorhynchus mykiss]	40.15	40.2	1	22	29.14
224	NP_001181938.1	Oncorhynchus mykiss	94 kD glucose-regulated protein precursor [Oncorhynchus mykiss]	40.02	86.38	1	50	55.47
225	XP_021477939.1	Oncorhynchus mykiss	pyruvate kinase PKM [Oncorhynchus mykiss]	40	40	1	23	61.33
226	XP_021477917.1	Oncorhynchus mykiss	interferon-induced GTP-binding protein MxB-like [Oncorhynchus mykiss]	39.75	46.06	1	26	48.85
227	XP_021443287.1	Oncorhynchus mykiss	transgelin-like isoform X1 [Oncorhynchus mykiss]	39.72	39.72	3	30	89.32
228	XP_021416815.1	Oncorhynchus mykiss	ADP/ATP translocase 2-like [Oncorhynchus mykiss]	39.71	39.73	2	23	56.57
229	XP_021475660.1	Oncorhynchus mykiss	endoplasmic reticulum aminopeptidase 1-like [Oncorhynchus mykiss]	39.66	39.69	1	19	28.23
230	XP_021439298.1	Oncorhynchus mykiss	guanine nucleotide-binding protein subunit beta-2-like 1 [Oncorhynchus mykiss]	39.6	39.66	2	27	76.66
231	XP_021476126.1	Oncorhynchus mykiss	T-complex protein 1 subunit epsilon [Oncorhynchus mykiss]	39.58	39.66	2	22	40.48
232	NP_001117994.1	Oncorhynchus mykiss	annexin A1a [Oncorhynchus mykiss]	39.57	39.6	1	20	49.85
233	XP_021419133.1	Oncorhynchus mykiss	leukotriene A-4 hydrolase-like [Oncorhynchus mykiss]	39.5	39.6	1	23	37.84
234	NP_001118160.1	Oncorhynchus mykiss	amine oxidase [flavin-containing] [Oncorhynchus mykiss]	39.5	39.53	1	22	44.29
235	XP_021414654.1	Oncorhynchus mykiss	soluble calcium-activated nucleotidase 1-like isoform X2 [Oncorhynchus mykiss]	39.28	39.33	5	21	48.04
236	XP_021457481.1	Oncorhynchus mykiss	UDP-N-acetylhexosamine pyrophosphorylase-like protein 1 [Oncorhynchus mykiss]	39.26	39.31	1	21	51.49
237	XP_021432278.1	Oncorhynchus mykiss	vinculin [Oncorhynchus mykiss]	39.12	112.52	1	64	62.01
238	XP_021468811.1	Oncorhynchus mykiss	integrin beta-1-like isoform X2 [Oncorhynchus mykiss]	38.95	39.03	1	19	31.37
239	XP_021439756.1	Oncorhynchus mykiss	calnexin-like isoform X3 [Oncorhynchus mykiss]	38.65	38.7	4	24	33.28
240	XP_021450122.1	Oncorhynchus mykiss	coronin-7-like [Oncorhynchus mykiss]	38.6	38.65	1	19	28.02
241	XP_021474922.1	Oncorhynchus mykiss	beta-galactosidase [Oncorhynchus mykiss]	38.6	38.6	1	27	34.46
242	XP_021412536.1	Oncorhynchus mykiss	flotillin-1-like [Oncorhynchus mykiss]	38.57	38.63	2	21	58.22
243	XP_021480521.1	Oncorhynchus mykiss	signal transducer and activator of transcription 3 isoform X7 [Oncorhynchus mykiss]	38.51	38.58	15	21	35.98
244	XP_021438924.1	Oncorhynchus mykiss	elongation factor 1-gamma [Oncorhynchus mykiss]	38.42	38.59	1	23	46.01
245	XP_021423264.1	Oncorhynchus mykiss	eukaryotic translation initiation factor 3 subunit B [Oncorhynchus mykiss]	38.32	38.34	1	24	34.35
246	XP_021464135.1	Oncorhynchus mykiss	long-chain specific acyl-CoA dehydrogenase, mitochondrial-like isoform X1 [Oncorhynchus mykiss]	38.3	38.45	2	20	40.45
247	XP_021459259.1	Oncorhynchus mykiss	cystathionine gamma-lyase-like [Oncorhynchus mykiss]	38.28	38.29	1	23	71.11
248	XP_021474284.1	Oncorhynchus mykiss	EH domain-containing protein 1-like [Oncorhynchus mykiss]	38.24	40.29	1	24	47.92
249	XP_021423809.1	Oncorhynchus mykiss	T-complex protein 1 subunit delta-like [Oncorhynchus mykiss]	38.18	40.37	1	25	48.14
250	XP_021476804.1	Oncorhynchus mykiss	multidrug resistance protein 1 [Oncorhynchus mykiss]	38.07	38.11	1	18	18.37
251	XP_021429836.1	Oncorhynchus mykiss	alcohol dehydrogenase 1-like [Oncorhynchus mykiss]	38.05	38.05	1	25	74.6
252	XP_021421064.1	Oncorhynchus mykiss	long-chain-fatty-acid--CoA ligase 5 [Oncorhynchus mykiss]	37.93	37.98	1	22	35.92
253	XP_021457865.1	Oncorhynchus mykiss	tenascin-like isoform X7 [Oncorhynchus mykiss]	37.92	37.95	7	19	15.84
254	XP_021450040.1	Oncorhynchus mykiss	annexin A5-like [Oncorhynchus mykiss]	37.87	39.94	1	23	63.41
255	XP_021421566.1	Oncorhynchus mykiss	extended synaptotagmin-1-like [Oncorhynchus mykiss]	37.83	37.99	1	18	21.43
256	XP_021413338.1	Oncorhynchus mykiss	116 kDa U5 small nuclear ribonucleoprotein component [Oncorhynchus mykiss]	37.66	37.75	1	20	22.78
257	XP_021451729.1	Oncorhynchus mykiss	aldose reductase-like isoform X1 [Oncorhynchus mykiss]	37.62	37.64	1	20	68.42
258	XP_021421241.1	Oncorhynchus mykiss	eukaryotic translation initiation factor 3 subunit L-like [Oncorhynchus mykiss]	37.57	37.63	2	20	38.19
259	XP_021474949.1	Oncorhynchus mykiss	PDZ and LIM domain protein 3-like [Oncorhynchus mykiss]	37.55	37.6	1	22	70.97
260	XP_021438915.1	Oncorhynchus mykiss	transforming growth factor-beta-induced protein ig-h3-like [Oncorhynchus mykiss]	37.53	37.62	1	23	44.31
261	XP_021426200.1	Oncorhynchus mykiss	aspartate aminotransferase, mitochondrial-like [Oncorhynchus mykiss]	37.51	37.56	1	25	46.14
262	XP_021473676.1	Oncorhynchus mykiss	arginine--tRNA ligase, cytoplasmic-like [Oncorhynchus mykiss]	37.46	37.54	1	20	30.15
263	XP_021438652.1	Oncorhynchus mykiss	14-3-3C2 protein isoform X1 [Oncorhynchus mykiss]	37.43	37.45	4	21	61.2
264	XP_021429415.1	Oncorhynchus mykiss	plasma alpha-L-fucosidase [Oncorhynchus mykiss]	37.4	37.41	1	21	49.05
265	XP_021481178.1	Oncorhynchus mykiss	60S ribosomal protein L3 [Oncorhynchus mykiss]	37.1	37.14	3	24	52.36
266	XP_021456825.1	Oncorhynchus mykiss	trifunctional enzyme subunit beta, mitochondrial [Oncorhynchus mykiss]	37.03	37.05	1	21	53.59
267	XP_021451963.1	Oncorhynchus mykiss	cytochrome P450 3A27 [Oncorhynchus mykiss]	37.02	37.08	1	22	38.03
268	XP_021456317.1	Oncorhynchus mykiss	phosphoacetylglucosamine mutase [Oncorhynchus mykiss]	36.95	37.01	2	26	42.83
269	XP_021464322.1	Oncorhynchus mykiss	hemopexin [Oncorhynchus mykiss]	36.9	36.92	1	23	60.86
270	XP_021464361.1	Oncorhynchus mykiss	dipeptidyl peptidase 4-like [Oncorhynchus mykiss]	36.69	36.74	1	19	32.44
271	XP_021438016.1	Oncorhynchus mykiss	40S ribosomal protein S3 [Oncorhynchus mykiss]	36.67	36.69	1	19	74.29
272	XP_021462823.1	Oncorhynchus mykiss	dipeptidase 1 [Oncorhynchus mykiss]	36.65	36.71	1	22	54.48
273	XP_021413219.1	Oncorhynchus mykiss	collagen alpha-1(I) chain-like [Oncorhynchus mykiss]	36.59	36.63	1	26	18.15
274	XP_021480044.1	Oncorhynchus mykiss	AP-2 complex subunit alpha-2-like isoform X3 [Oncorhynchus mykiss]	36.46	36.55	9	18	22.92
275	XP_021433387.1	Oncorhynchus mykiss	peroxisomal acyl-coenzyme A oxidase 3 isoform X2 [Oncorhynchus mykiss]	36.36	36.39	2	22	36.71
276	XP_021426989.1	Oncorhynchus mykiss	glycerol-3-phosphate dehydrogenase [NAD(+)], cytoplasmic-like [Oncorhynchus mykiss]	36.35	36.35	1	25	63.04
277	XP_021431122.1	Oncorhynchus mykiss	26S protease regulatory subunit 8 isoform X2 [Oncorhynchus mykiss]	36.27	36.39	3	19	50.75
278	XP_021444801.1	Oncorhynchus mykiss	phosphotriesterase-related protein isoform X1 [Oncorhynchus mykiss]	36.25	36.28	1	21	67.34
279	XP_021481476.1	Oncorhynchus mykiss	NADH-ubiquinone oxidoreductase 75 kDa subunit, mitochondrial-like isoform X2 [Oncorhynchus mykiss]	36.14	36.23	2	20	29.57
280	XP_021476769.1	Oncorhynchus mykiss	guanine deaminase-like [Oncorhynchus mykiss]	36.11	36.16	1	24	54.3
281	XP_021472220.1	Oncorhynchus mykiss	citrate synthase, mitochondrial [Oncorhynchus mykiss]	36.09	36.11	1	19	44.92
282	XP_021460176.1	Oncorhynchus mykiss	leukocyte elastase inhibitor-like [Oncorhynchus mykiss]	35.97	36.03	1	20	48.64
283	XP_021473458.1	Oncorhynchus mykiss	hypoxia up-regulated protein 1-like [Oncorhynchus mykiss]	35.86	35.95	1	20	23.06
284	XP_021414105.1	Oncorhynchus mykiss	coronin-1A-like [Oncorhynchus mykiss]	35.86	35.91	1	20	41.67
285	XP_021477960.1	Oncorhynchus mykiss	glycine--tRNA ligase [Oncorhynchus mykiss]	35.83	36.47	1	21	26.02
286	XP_021454334.1	Oncorhynchus mykiss	sulfide:quinone oxidoreductase, mitochondrial-like [Oncorhynchus mykiss]	35.77	35.79	1	20	52.64
287	XP_021476301.1	Oncorhynchus mykiss	kinesin-1 heavy chain-like [Oncorhynchus mykiss]	35.73	35.81	1	18	19.98
288	XP_021422637.1	Oncorhynchus mykiss	acylamino-acid-releasing enzyme isoform X2 [Oncorhynchus mykiss]	35.73	35.81	2	18	26.54
289	XP_021434765.1	Oncorhynchus mykiss	UDP-glucuronosyltransferase-like [Oncorhynchus mykiss]	35.71	35.73	1	28	45.82
290	XP_021463010.1	Oncorhynchus mykiss	lysine--tRNA ligase-like isoform X2 [Oncorhynchus mykiss]	35.64	35.71	3	21	33.73
291	XP_021478132.1	Oncorhynchus mykiss	hydroxysteroid dehydrogenase-like protein 2 [Oncorhynchus mykiss]	35.62	35.64	1	24	69.05
292	XP_021432343.1	Oncorhynchus mykiss	carboxypeptidase A1-like isoform X2 [Oncorhynchus mykiss]	35.52	35.54	2	21	59.62
293	XP_021432525.1	Oncorhynchus mykiss	26S protease regulatory subunit 7 [Oncorhynchus mykiss]	35.51	35.61	2	20	49.77
294	XP_021472374.1	Oncorhynchus mykiss	adenosine deaminase-like [Oncorhynchus mykiss]	35.38	35.47	1	20	48.48
295	XP_021416832.1	Oncorhynchus mykiss	atlastin-3-like isoform X2 [Oncorhynchus mykiss]	35.23	35.25	2	25	25.65
296	XP_021464004.1	Oncorhynchus mykiss	echinoderm microtubule-associated protein-like 4 [Oncorhynchus mykiss]	35.18	35.25	1	18	19.02
297	NP_001154031.1	Oncorhynchus mykiss	Glutathione S-transferase A [Oncorhynchus mykiss]	35.05	35.08	1	24	72.57
298	XP_021419821.1	Oncorhynchus mykiss	cullin-associated NEDD8-dissociated protein 1 [Oncorhynchus mykiss]	34.97	35.29	1	17	16.45
299	XP_021473630.1	Oncorhynchus mykiss	mitochondrial carnitine palmitoyltransferase I alpha1a isoform X1 [Oncorhynchus mykiss]	34.78	34.89	3	16	25.49
300	XP_021480982.1	Oncorhynchus mykiss	ATP-dependent RNA helicase DDX39A-like [Oncorhynchus mykiss]	34.71	34.74	3	20	48.01
301	XP_021436238.1	Oncorhynchus mykiss	deleted in malignant brain tumors 1 protein-like isoform X2 [Oncorhynchus mykiss]	34.62	34.67	2	17	20.59
302	XP_021424576.1	Oncorhynchus mykiss	60S acidic ribosomal protein P0-like [Oncorhynchus mykiss]	34.57	34.58	1	21	59.37
303	XP_021478094.1	Oncorhynchus mykiss	anion exchanger isoform X1 [Oncorhynchus mykiss]	34.48	34.5	2	18	27.85
304	XP_021414211.1	Oncorhynchus mykiss	dynamin-2 isoform X11 [Oncorhynchus mykiss]	34.44	34.51	18	17	22.48
305	XP_021464556.1	Oncorhynchus mykiss	aldehyde oxidase 1-like [Oncorhynchus mykiss]	34.41	34.56	1	17	15.38
306	XP_021430445.1	Oncorhynchus mykiss	cathepsin L1-like [Oncorhynchus mykiss]	34.34	34.36	1	39	51.34
307	XP_021438499.1	Oncorhynchus mykiss	interferon-induced GTP-binding protein Mx3-like [Oncorhynchus mykiss]	34.3	37.58	1	21	34.06
308	XP_021413313.1	Oncorhynchus mykiss	putative all-trans-retinol 13,14-reductase [Oncorhynchus mykiss]	34.29	34.37	1	19	36.95
309	XP_021416603.1	Oncorhynchus mykiss	fructose-bisphosphate aldolase B-like [Oncorhynchus mykiss]	34.28	36.07	1	19	58.56
310	XP_021454029.1	Oncorhynchus mykiss	cathepsin B isoform X1 [Oncorhynchus mykiss]	34.26	34.26	1	30	51.82
311	XP_021428427.1	Oncorhynchus mykiss	phosphatidylinositide phosphatase SAC1-B [Oncorhynchus mykiss]	34.07	34.24	1	19	31.4
312	XP_021480112.1	Oncorhynchus mykiss	ferritin, middle subunit-like [Oncorhynchus mykiss]	34.07	34.1	5	32	71.59
313	XP_021479779.1	Oncorhynchus mykiss	dihydropyrimidinase-related protein 3-like isoform X2 [Oncorhynchus mykiss]	34.01	34.09	2	17	40.24
314	XP_021455117.1	Oncorhynchus mykiss	uncharacterized protein LOC110521683 isoform X1 [Oncorhynchus mykiss]	33.92	34.04	2	19	16.24
315	XP_021475794.1	Oncorhynchus mykiss	thioredoxin domain-containing protein 5-like [Oncorhynchus mykiss]	33.79	34.11	1	19	43.28
316	XP_021420712.1	Oncorhynchus mykiss	acyl-CoA synthetase family member 2, mitochondrial isoform X1 [Oncorhynchus mykiss]	33.79	33.88	2	20	38.55
317	XP_021478600.1	Oncorhynchus mykiss	NAD(P) transhydrogenase, mitochondrial-like [Oncorhynchus mykiss]	33.74	42.41	1	23	23.79
318	XP_021474211.1	Oncorhynchus mykiss	trimethyllysine dioxygenase, mitochondrial-like [Oncorhynchus mykiss]	33.67	33.73	1	21	50.84
319	XP_021480075.1	Oncorhynchus mykiss	major vault protein-like [Oncorhynchus mykiss]	33.64	106.7	1	73	74.49
320	XP_021435541.1	Oncorhynchus mykiss	peroxisomal bifunctional enzyme [Oncorhynchus mykiss]	33.59	33.74	1	18	27.86
321	XP_021429830.1	Oncorhynchus mykiss	glutamyl aminopeptidase-like [Oncorhynchus mykiss]	33.4	33.49	1	19	20.79
322	XP_021424256.1	Oncorhynchus mykiss	keratin, type I cytoskeletal 18-like [Oncorhynchus mykiss]	33.37	63.95	1	39	73.81
323	XP_021438172.1	Oncorhynchus mykiss	T-complex protein 1 subunit zeta-like [Oncorhynchus mykiss]	33.28	33.34	1	19	37.85
324	XP_021446939.1	Oncorhynchus mykiss	stress-induced-phosphoprotein 1-like [Oncorhynchus mykiss]	33.23	33.43	1	18	32.41
325	XP_021428380.1	Oncorhynchus mykiss	succinate dehydrogenase [ubiquinone] flavoprotein subunit, mitochondrial [Oncorhynchus mykiss]	33.2	33.35	1	19	33.28
326	XP_021449825.1	Oncorhynchus mykiss	medium-chain specific acyl-CoA dehydrogenase, mitochondrial [Oncorhynchus mykiss]	32.87	32.9	2	24	51.71
327	NP_001117882.1	Oncorhynchus mykiss	complement factor H precursor [Oncorhynchus mykiss]	32.83	32.84	1	17	22.25
328	XP_021463057.1	Oncorhynchus mykiss	retinal dehydrogenase 2-like [Oncorhynchus mykiss]	32.62	34.75	1	17	36.92
329	XP_021480319.1	Oncorhynchus mykiss	26S proteasome non-ATPase regulatory subunit 3-like [Oncorhynchus mykiss]	32.61	32.64	3	16	34.05
330	XP_021462673.1	Oncorhynchus mykiss	26S protease regulatory subunit 6A-B isoform X1 [Oncorhynchus mykiss]	32.59	32.62	2	19	52.22
331	XP_021423823.1	Oncorhynchus mykiss	malate dehydrogenase, cytoplasmic isoform X2 [Oncorhynchus mykiss]	32.57	32.62	2	18	53.15
332	NP_001158720.1	Oncorhynchus mykiss	UDP-glucose 4-epimerase [Oncorhynchus mykiss]	32.48	32.49	1	22	60.11
333	NP_001158523.1	Oncorhynchus mykiss	40S ribosomal protein S4, X isoform [Oncorhynchus mykiss]	32.41	32.42	1	17	50.57
334	XP_021457477.1	Oncorhynchus mykiss	spectrin alpha chain, non-erythrocytic 1 isoform X10 [Oncorhynchus mykiss]	32.33	257.08	3	154	56.64
335	XP_021464354.1	Oncorhynchus mykiss	retinol dehydrogenase 7-like [Oncorhynchus mykiss]	32.33	32.35	2	19	56.11
336	NP_001117706.1	Oncorhynchus mykiss	heat shock protein 47 precursor [Oncorhynchus mykiss]	32.29	32.3	1	17	48.28
337	XP_021478853.1	Oncorhynchus mykiss	apoptosis-inducing factor 1, mitochondrial isoform X8 [Oncorhynchus mykiss]	32.15	32.16	8	17	33.44
338	XP_021462454.1	Oncorhynchus mykiss	sorting nexin-2 [Oncorhynchus mykiss]	32.13	32.15	1	17	32.82
339	XP_021426398.1	Oncorhynchus mykiss	actin-related protein 2/3 complex subunit 2 [Oncorhynchus mykiss]	32.08	32.11	1	17	47.83
340	XP_021423799.1	Oncorhynchus mykiss	26S proteasome non-ATPase regulatory subunit 12 [Oncorhynchus mykiss]	31.92	31.94	2	17	40.48
341	XP_021478155.1	Oncorhynchus mykiss	40S ribosomal protein S9 [Oncorhynchus mykiss]	31.91	31.92	2	17	52.58
342	XP_021444099.1	Oncorhynchus mykiss	von Willebrand factor A domain-containing protein 5A-like [Oncorhynchus mykiss]	31.79	31.85	1	20	23.74
343	XP_021456551.1	Oncorhynchus mykiss	methylmalonate-semialdehyde dehydrogenase [acylating], mitochondrial-like [Oncorhynchus mykiss]	31.74	31.76	1	19	40.27
344	XP_021472425.1	Oncorhynchus mykiss	heterogeneous nuclear ribonucleoprotein A1-like [Oncorhynchus mykiss]	31.65	31.7	1	18	37.03
345	XP_021457136.1	Oncorhynchus mykiss	vigilin [Oncorhynchus mykiss]	31.51	31.61	1	15	15.95
346	XP_021437697.1	Oncorhynchus mykiss	echinoderm microtubule-associated protein-like 1 isoform X4 [Oncorhynchus mykiss]	31.45	31.48	4	17	30.8
347	XP_021469737.1	Oncorhynchus mykiss	calreticulin-like [Oncorhynchus mykiss]	31.4	42.39	1	28	59.52
348	XP_021450362.1	Oncorhynchus mykiss	glycerol-3-phosphate dehydrogenase, mitochondrial-like [Oncorhynchus mykiss]	31.4	31.41	1	17	55.3
349	XP_021438544.1	Oncorhynchus mykiss	galectin-9B-like isoform X2 [Oncorhynchus mykiss]	31.37	31.4	2	24	47.71
350	XP_021460240.1	Oncorhynchus mykiss	calcium-binding mitochondrial carrier protein SCaMC-1 [Oncorhynchus mykiss]	31.33	31.35	1	19	43.16
351	XP_021454443.1	Oncorhynchus mykiss	harmonin-like [Oncorhynchus mykiss]	31.18	31.25	1	19	36.04
352	NP_001117749.1	Oncorhynchus mykiss	peroxiredoxin [Oncorhynchus mykiss]	31.15	31.16	1	22	70.85
353	XP_021416751.1	Oncorhynchus mykiss	four and a half LIM domains protein 1-like isoform X2 [Oncorhynchus mykiss]	31.13	31.16	2	19	65.12
354	XP_021481516.1	Oncorhynchus mykiss	4-aminobutyrate aminotransferase, mitochondrial-like [Oncorhynchus mykiss]	31.07	31.13	1	16	41.6
355	XP_021440127.1	Oncorhynchus mykiss	heterogeneous nuclear ribonucleoprotein Q isoform X1 [Oncorhynchus mykiss]	31.07	31.12	4	16	32.56
356	XP_021470204.1	Oncorhynchus mykiss	fibrinogen beta chain [Oncorhynchus mykiss]	30.94	31	1	14	40.04
357	XP_021440760.1	Oncorhynchus mykiss	apolipoprotein B-100 [Oncorhynchus mykiss]	30.79	32.57	1	13	3.365
358	XP_021472735.1	Oncorhynchus mykiss	T-complex protein 1 subunit eta [Oncorhynchus mykiss]	30.76	30.79	1	16	39.69
359	XP_021453053.1	Oncorhynchus mykiss	putative methyltransferase DDB_G0268948 [Oncorhynchus mykiss]	30.68	30.75	1	17	71.59
360	XP_021417486.1	Oncorhynchus mykiss	annexin A6-like [Oncorhynchus mykiss]	30.63	30.7	1	15	25.08
361	XP_021424899.1	Oncorhynchus mykiss	guanine nucleotide-binding protein G(i) subunit alpha-2-like [Oncorhynchus mykiss]	30.54	30.56	1	17	50.14
362	XP_021453615.1	Oncorhynchus mykiss	calretinin-like [Oncorhynchus mykiss]	30.49	30.52	1	16	40.22
363	NP_001117898.1	Oncorhynchus mykiss	complement component C9 precursor [Oncorhynchus mykiss]	30.38	30.42	1	17	29.28
364	XP_021434025.1	Oncorhynchus mykiss	N-acetylgalactosamine kinase [Oncorhynchus mykiss]	30.35	30.41	1	20	42.05
365	XP_021479824.1	Oncorhynchus mykiss	leucine--tRNA ligase, cytoplasmic-like [Oncorhynchus mykiss]	30.28	30.51	1	17	15.97
366	XP_021449690.1	Oncorhynchus mykiss	very long-chain acyl-CoA synthetase-like [Oncorhynchus mykiss]	30.27	30.32	1	17	32.66
367	XP_021426220.1	Oncorhynchus mykiss	regucalcin isoform X1 [Oncorhynchus mykiss]	30.15	30.23	2	20	55.37
368	XP_021465466.1	Oncorhynchus mykiss	delta-1-pyrroline-5-carboxylate dehydrogenase, mitochondrial-like [Oncorhynchus mykiss]	30.14	30.2	1	18	31.3
369	XP_021459196.1	Oncorhynchus mykiss	sodium/potassium-transporting ATPase subunit beta-233-like [Oncorhynchus mykiss]	30.14	30.15	1	18	43.75
370	XP_021442570.1	Oncorhynchus mykiss	14-3-3E1 protein isoform X2 [Oncorhynchus mykiss]	30.1	36.09	8	19	62.92
371	XP_021459359.1	Oncorhynchus mykiss	fibrillin-2-like [Oncorhynchus mykiss]	30.08	30.14	1	17	8.197
372	XP_021466046.1	Oncorhynchus mykiss	acidic mammalian chitinase-like [Oncorhynchus mykiss]	30.07	30.12	1	17	49.69
373	XP_021441246.1	Oncorhynchus mykiss	uncharacterized protein LOC110506160 [Oncorhynchus mykiss]	30.03	33.62	1	17	26.07
374	XP_021438988.1	Oncorhynchus mykiss	glucosamine-6-phosphate isomerase 1-like [Oncorhynchus mykiss]	30.03	30.05	2	21	83.82
375	XP_021433369.1	Oncorhynchus mykiss	probable N-acetyltransferase 16 [Oncorhynchus mykiss]	30.02	30.04	4	17	58.98
376	XP_021480950.1	Oncorhynchus mykiss	hemoglobin subunit beta [Oncorhynchus mykiss]	30.02	30.02	2	30	95.95
377	XP_021451455.1	Oncorhynchus mykiss	actin, cytoplasmic 1 isoform X2 [Oncorhynchus mykiss]	30	50.44	3	50	72
378	XP_021418346.1	Oncorhynchus mykiss	proteasome activator complex subunit 1 [Oncorhynchus mykiss]	29.93	29.99	1	19	65.6
379	XP_021465288.1	Oncorhynchus mykiss	succinate--CoA ligase [GDP-forming] subunit beta, mitochondrial [Oncorhynchus mykiss]	29.9	29.95	1	16	35.89
380	XP_021471176.1	Oncorhynchus mykiss	14-3-3 protein beta/alpha-2-like [Oncorhynchus mykiss]	29.87	35.69	1	29	59.43
381	XP_021461953.1	Oncorhynchus mykiss	peroxisomal N(1)-acetyl-spermine/spermidine oxidase [Oncorhynchus mykiss]	29.72	29.76	1	18	47.52
382	XP_021476068.1	Oncorhynchus mykiss	protein disulfide-isomerase A4 [Oncorhynchus mykiss]	29.66	55.61	1	30	47.01
383	XP_021421337.1	Oncorhynchus mykiss	serine--tRNA ligase, cytoplasmic-like [Oncorhynchus mykiss]	29.61	29.74	1	17	38.6
384	XP_021420810.1	Oncorhynchus mykiss	peptidyl-prolyl cis-trans isomerase B [Oncorhynchus mykiss]	29.6	29.64	1	17	62.96
385	XP_021427100.1	Oncorhynchus mykiss	pro-cathepsin H-like [Oncorhynchus mykiss]	29.58	29.63	1	27	58.84
386	XP_021452473.1	Oncorhynchus mykiss	glyceraldehyde-3-phosphate dehydrogenase isoform X2 [Oncorhynchus mykiss]	29.54	31.65	2	19	59.4
387	XP_021432310.1	Oncorhynchus mykiss	prosaposin-like [Oncorhynchus mykiss]	29.53	29.63	1	16	28.31
388	XP_021422462.1	Oncorhynchus mykiss	glutamine--tRNA ligase [Oncorhynchus mykiss]	29.49	29.7	1	15	22.54
389	XP_021412259.1	Oncorhynchus mykiss	V-type proton ATPase subunit C 1-A [Oncorhynchus mykiss]	29.44	29.67	2	16	43.19
390	XP_021471007.1	Oncorhynchus mykiss	ras-related protein Rab-1B [Oncorhynchus mykiss]	29.44	29.49	2	20	72.14
391	XP_021454519.1	Oncorhynchus mykiss	dihydrolipoyl dehydrogenase, mitochondrial-like [Oncorhynchus mykiss]	29.39	29.42	1	16	41.42
392	XP_021461868.1	Oncorhynchus mykiss	erlin-1 [Oncorhynchus mykiss]	29.38	29.45	2	17	45.12
393	XP_021459055.1	Oncorhynchus mykiss	vitamin D3 hydroxylase-associated protein-like [Oncorhynchus mykiss]	29.35	54.16	1	31	62.69
394	XP_021422466.1	Oncorhynchus mykiss	cytosolic sulfotransferase 2-like [Oncorhynchus mykiss]	29.19	29.28	1	17	68.03
395	XP_021440111.1	Oncorhynchus mykiss	heterogeneous nuclear ribonucleoprotein M-like isoform X2 [Oncorhynchus mykiss]	29.16	29.37	2	16	23.96
396	XP_021424676.1	Oncorhynchus mykiss	aminopeptidase B isoform X1 [Oncorhynchus mykiss]	29.12	29.29	1	14	28.89
397	XP_021441713.1	Oncorhynchus mykiss	sorbitol dehydrogenase-like isoform X1 [Oncorhynchus mykiss]	29.11	29.23	2	15	46.61
398	XP_021461921.1	Oncorhynchus mykiss	3-ketoacyl-CoA thiolase, mitochondrial-like [Oncorhynchus mykiss]	29.1	29.21	1	19	59.95
399	XP_021457353.1	Oncorhynchus mykiss	alpha-aminoadipic semialdehyde dehydrogenase [Oncorhynchus mykiss]	29.02	29.11	1	20	39.07
400	XP_021463880.1	Oncorhynchus mykiss	aminopeptidase Ey-like [Oncorhynchus mykiss]	29.02	29.1	1	14	20.37
401	XP_021447776.1	Oncorhynchus mykiss	histone H4 [Oncorhynchus mykiss]	28.97	29.04	2	19	69.9
402	XP_021437935.1	Oncorhynchus mykiss	alpha-2-macroglobulin-like isoform X4 [Oncorhynchus mykiss]	28.91	59.8	4	29	21.99
403	XP_021424573.1	Oncorhynchus mykiss	enolase-like [Oncorhynchus mykiss]	28.88	58.74	1	41	71.13
404	XP_021439195.1	Oncorhynchus mykiss	long-chain-fatty-acid--CoA ligase 1-like [Oncorhynchus mykiss]	28.88	29.15	1	16	24.06
405	XP_021426261.1	Oncorhynchus mykiss	propionyl-CoA carboxylase alpha chain, mitochondrial [Oncorhynchus mykiss]	28.86	29.09	1	15	22.78
406	XP_021480461.1	Oncorhynchus mykiss	prohibitin [Oncorhynchus mykiss]	28.83	28.91	4	19	71.22
407	XP_021472549.1	Oncorhynchus mykiss	cytochrome P450 2K1-like isoform X1 [Oncorhynchus mykiss]	28.81	29.2	2	16	37.58
408	XP_021477285.1	Oncorhynchus mykiss	smoothelin-like isoform X2 [Oncorhynchus mykiss]	28.7	28.83	5	14	14.73
409	XP_021450782.1	Oncorhynchus mykiss	electron transfer flavoprotein subunit beta-like isoform X1 [Oncorhynchus mykiss]	28.67	28.81	1	16	61.66
410	NP_001117701.1	Oncorhynchus mykiss	m-calpain [Oncorhynchus mykiss]	28.65	28.79	1	15	29.8
411	XP_021453746.1	Oncorhynchus mykiss	hemopexin [Oncorhynchus mykiss]	28.62	28.65	1	17	44.49
412	XP_021459333.1	Oncorhynchus mykiss	tropomyosin alpha-1 chain-like isoform X2 [Oncorhynchus mykiss]	28.61	53.32	1	31	64.79
413	XP_021453139.1	Oncorhynchus mykiss	sterol 26-hydroxylase, mitochondrial-like [Oncorhynchus mykiss]	28.59	28.8	1	15	34.98
414	XP_021458681.1	Oncorhynchus mykiss	fructose-1,6-bisphosphatase 1 [Oncorhynchus mykiss]	28.59	28.61	1	17	56.38
415	NP_001118068.1	Oncorhynchus mykiss	carbonyl reductase [NADPH] 1 [Oncorhynchus mykiss]	28.5	28.52	2	22	71.74
416	XP_021478354.1	Oncorhynchus mykiss	annexin A3-like isoform X1 [Oncorhynchus mykiss]	28.44	30.81	2	18	46.02
417	XP_021432981.1	Oncorhynchus mykiss	ATP synthase subunit gamma, mitochondrial-like isoform X2 [Oncorhynchus mykiss]	28.42	28.47	3	20	49.49
418	XP_021439206.1	Oncorhynchus mykiss	MICOS complex subunit MIC60 isoform X3 [Oncorhynchus mykiss]	28.4	28.51	3	17	27.68
419	XP_021420798.1	Oncorhynchus mykiss	sorting nexin-1-like [Oncorhynchus mykiss]	28.35	30.58	1	17	23.18
420	XP_021455217.1	Oncorhynchus mykiss	peptidyl-prolyl cis-trans isomerase FKBP4-like [Oncorhynchus mykiss]	28.33	28.38	1	16	39.37
421	XP_021431108.1	Oncorhynchus mykiss	eukaryotic translation initiation factor 3 subunit C [Oncorhynchus mykiss]	28.3	28.46	1	14	18.01
422	XP_021425871.1	Oncorhynchus mykiss	lysosomal alpha-glucosidase-like [Oncorhynchus mykiss]	28.25	28.37	1	16	27.26
423	XP_021460752.1	Oncorhynchus mykiss	threonine--tRNA ligase, cytoplasmic-like [Oncorhynchus mykiss]	28.23	28.53	1	18	23.86
424	XP_021425778.1	Oncorhynchus mykiss	serine hydroxymethyltransferase, mitochondrial [Oncorhynchus mykiss]	28.23	28.32	1	16	34.39
425	XP_021417551.1	Oncorhynchus mykiss	cadherin-related family member 2 [Oncorhynchus mykiss]	28.15	28.4	1	14	10.82
426	XP_021473241.1	Oncorhynchus mykiss	gastrotropin-like [Oncorhynchus mykiss]	28.07	28.13	1	24	89.76
427	XP_021450253.1	Oncorhynchus mykiss	40S ribosomal protein S2-like [Oncorhynchus mykiss]	28.05	28.05	4	16	52.13
428	XP_021432042.1	Oncorhynchus mykiss	leucine-rich PPR motif-containing protein, mitochondrial [Oncorhynchus mykiss]	28	28.31	1	14	11.27
429	XP_021439143.1	Oncorhynchus mykiss	hypoxanthine-guanine phosphoribosyltransferase [Oncorhynchus mykiss]	28	28	1	16	65.6
430	XP_021434521.1	Oncorhynchus mykiss	UDP-glucuronosyltransferase-like [Oncorhynchus mykiss]	27.99	32.47	1	20	42.16
431	XP_021476406.1	Oncorhynchus mykiss	mitochondrial enolase superfamily member 1 [Oncorhynchus mykiss]	27.99	28.06	1	16	44.37
432	XP_021477197.1	Oncorhynchus mykiss	glutamine--fructose-6-phosphate aminotransferase [isomerizing] 1 [Oncorhynchus mykiss]	27.92	30.14	1	15	30.26
433	XP_021430527.1	Oncorhynchus mykiss	bifunctional epoxide hydrolase 2-like [Oncorhynchus mykiss]	27.91	28.04	1	14	34.35
434	XP_021461956.1	Oncorhynchus mykiss	fumarylacetoacetate hydrolase domain-containing protein 2-like isoform X2 [Oncorhynchus mykiss]	27.8	27.86	2	15	56.36
435	XP_021461361.1	Oncorhynchus mykiss	glutathione S-transferase theta-1-like [Oncorhynchus mykiss]	27.8	27.82	1	14	68.03
436	XP_021417129.1	Oncorhynchus mykiss	glutathione S-transferase P-like [Oncorhynchus mykiss]	27.7	27.73	1	21	57.69
437	XP_021436110.1	Oncorhynchus mykiss	core histone macro-H2A.2-like isoform X2 [Oncorhynchus mykiss]	27.67	27.78	3	19	43.78
438	XP_021417874.1	Oncorhynchus mykiss	decorin isoform X2 [Oncorhynchus mykiss]	27.66	27.72	3	15	53.02
439	XP_021453604.1	Oncorhynchus mykiss	purine nucleoside phosphorylase-like [Oncorhynchus mykiss]	27.61	27.69	1	16	65.28
440	XP_021471348.1	Oncorhynchus mykiss	choline dehydrogenase, mitochondrial [Oncorhynchus mykiss]	27.61	27.65	1	17	32.3
441	XP_021457775.1	Oncorhynchus mykiss	ras-related protein rab7-like [Oncorhynchus mykiss]	27.6	27.67	1	17	72.68
442	XP_021460047.1	Oncorhynchus mykiss	UDP-N-acetylhexosamine pyrophosphorylase-like isoform X1 [Oncorhynchus mykiss]	27.55	30.12	3	17	36.15
443	XP_021419202.1	Oncorhynchus mykiss	non-muscle caldesmon-like [Oncorhynchus mykiss]	27.53	27.9	1	13	21.66
444	XP_021419179.1	Oncorhynchus mykiss	aldose reductase-like [Oncorhynchus mykiss]	27.51	27.53	1	19	59.49
445	XP_021422703.1	Oncorhynchus mykiss	glutathione S-transferase Mu 3-like [Oncorhynchus mykiss]	27.46	27.49	1	18	61.19
446	XP_021463873.1	Oncorhynchus mykiss	vacuolar protein sorting-associated protein 13C-like [Oncorhynchus mykiss]	27.43	27.59	1	14	19.12
447	XP_021444106.1	Oncorhynchus mykiss	integrin-linked protein kinase [Oncorhynchus mykiss]	27.33	27.4	3	15	39.16
448	XP_021476249.1	Oncorhynchus mykiss	copine-3 isoform X1 [Oncorhynchus mykiss]	27.27	27.37	1	14	30.6
449	XP_021456486.1	Oncorhynchus mykiss	sorting nexin-9-like isoform X7 [Oncorhynchus mykiss]	27.27	27.35	7	15	27.23
450	XP_021475683.1	Oncorhynchus mykiss	3-ketoacyl-CoA thiolase, peroxisomal [Oncorhynchus mykiss]	27.24	27.27	1	17	47.18
451	XP_021424443.1	Oncorhynchus mykiss	prolargin-like [Oncorhynchus mykiss]	27.2	27.29	1	15	42.63
452	XP_021473807.1	Oncorhynchus mykiss	acetyl-CoA acetyltransferase, mitochondrial [Oncorhynchus mykiss]	27.15	27.21	1	17	38.1
453	XP_021426343.1	Oncorhynchus mykiss	synemin [Oncorhynchus mykiss]	27.09	27.34	1	15	16.8
454	XP_021417223.1	Oncorhynchus mykiss	glutathione reductase, mitochondrial isoform X2 [Oncorhynchus mykiss]	27.03	27.09	2	15	32.07
455	XP_021447000.1	Oncorhynchus mykiss	heterogeneous nuclear ribonucleoprotein U-like protein 1 [Oncorhynchus mykiss]	27.02	27.24	1	14	18.25
456	XP_021424341.1	Oncorhynchus mykiss	nucleolar protein 56 [Oncorhynchus mykiss]	26.9	27	1	17	33.64
457	XP_021463718.1	Oncorhynchus mykiss	26S proteasome non-ATPase regulatory subunit 13-like [Oncorhynchus mykiss]	26.9	26.99	4	19	41.53
458	XP_021457106.1	Oncorhynchus mykiss	GDP-mannose 4,6 dehydratase [Oncorhynchus mykiss]	26.87	26.94	1	16	51.73
459	XP_021436794.1	Oncorhynchus mykiss	voltage-dependent anion-selective channel protein 2-like [Oncorhynchus mykiss]	26.84	26.9	3	20	58.3
460	XP_021440191.1	Oncorhynchus mykiss	saccharopine dehydrogenase-like oxidoreductase [Oncorhynchus mykiss]	26.78	26.82	1	16	48.95
461	XP_021439805.1	Oncorhynchus mykiss	electron transfer flavoprotein-ubiquinone oxidoreductase, mitochondrial isoform X2 [Oncorhynchus mykiss]	26.77	26.88	2	16	28.55
462	XP_021466096.1	Oncorhynchus mykiss	60S ribosomal protein L10a [Oncorhynchus mykiss]	26.72	26.77	2	14	53.24
463	XP_021480526.1	Oncorhynchus mykiss	V-type proton ATPase 116 kDa subunit a-like isoform X2 [Oncorhynchus mykiss]	26.71	26.82	7	13	18.76
464	XP_021455268.1	Oncorhynchus mykiss	leukocyte elastase inhibitor-like isoform X2 [Oncorhynchus mykiss]	26.66	33.91	2	24	53.83
465	XP_021450423.1	Oncorhynchus mykiss	plectin-like [Oncorhynchus mykiss]	26.65	26.83	4	17	40.19
466	XP_021441860.1	Oncorhynchus mykiss	probable serine carboxypeptidase CPVL [Oncorhynchus mykiss]	26.56	26.61	2	21	38.49
467	XP_021425026.1	Oncorhynchus mykiss	F-actin-capping protein subunit beta isoform X2 [Oncorhynchus mykiss]	26.53	26.56	1	15	51.1
468	XP_021480144.1	Oncorhynchus mykiss	syntaxin-binding protein 2-like isoform X2 [Oncorhynchus mykiss]	26.47	26.57	2	15	28.67
469	XP_021457581.1	Oncorhynchus mykiss	60S ribosomal protein L7a [Oncorhynchus mykiss]	26.4	26.45	2	21	42.11
470	XP_021465090.1	Oncorhynchus mykiss	dolichyl-diphosphooligosaccharide--protein glycosyltransferase subunit 2-like isoform X3 [Oncorhynchus mykiss]	26.36	26.37	5	16	33.33
471	XP_021449122.1	Oncorhynchus mykiss	tropomyosin alpha-3 chain-like isoform X11 [Oncorhynchus mykiss]	26.32	53.68	1	27	63.01
472	XP_021473697.1	Oncorhynchus mykiss	flotillin-2a [Oncorhynchus mykiss]	26.31	26.33	3	14	36.92
473	XP_021433054.1	Oncorhynchus mykiss	phosphate carrier protein, mitochondrial-like isoform X1 [Oncorhynchus mykiss]	26.29	26.39	2	15	41.83
474	XP_021454058.1	Oncorhynchus mykiss	peroxiredoxin-6 isoform X1 [Oncorhynchus mykiss]	26.27	26.33	3	16	75.68
475	XP_021423963.1	Oncorhynchus mykiss	eukaryotic initiation factor 4A-III [Oncorhynchus mykiss]	26.26	32.89	2	19	43.35
476	XP_021470203.1	Oncorhynchus mykiss	fibrinogen alpha chain-like [Oncorhynchus mykiss]	26.25	26.36	1	14	31.49
477	XP_021441154.1	Oncorhynchus mykiss	LETM1 and EF-hand domain-containing protein 1, mitochondrial [Oncorhynchus mykiss]	26.17	26.27	1	17	21.72
478	XP_021466284.1	Oncorhynchus mykiss	thioredoxin reductase 1, cytoplasmic-like [Oncorhynchus mykiss]	26.14	26.24	1	19	31.45
479	XP_021417935.1	Oncorhynchus mykiss	ATP-binding cassette sub-family D member 3-like [Oncorhynchus mykiss]	26.09	26.19	1	14	26.17
480	XP_021432624.1	Oncorhynchus mykiss	lumican-like [Oncorhynchus mykiss]	26.08	26.08	2	18	44.44
481	XP_021437153.1	Oncorhynchus mykiss	apolipoprotein A-I-2 isoform X1 [Oncorhynchus mykiss]	26.05	40.31	2	22	61.07
482	XP_021424047.1	Oncorhynchus mykiss	14-3-3 protein beta/alpha-1-like [Oncorhynchus mykiss]	26.04	33.77	1	22	59.43
483	XP_021470749.1	Oncorhynchus mykiss	ATP-binding cassette sub-family A member 1-like [Oncorhynchus mykiss]	26.02	26.19	3	13	6.788
484	XP_021438340.1	Oncorhynchus mykiss	heat shock cognate 70 kDa protein-like [Oncorhynchus mykiss]	26	68.15	1	51	56.57
485	XP_021438963.1	Oncorhynchus mykiss	serine/threonine-protein phosphatase 2A catalytic subunit alpha isoform-like [Oncorhynchus mykiss]	25.95	25.95	3	18	56.63
486	XP_021424382.1	Oncorhynchus mykiss	inter-alpha-trypsin inhibitor heavy chain H3-like isoform X3 [Oncorhynchus mykiss]	25.93	25.99	3	13	17.18
487	XP_021423396.1	Oncorhynchus mykiss	peroxiredoxin-1-like [Oncorhynchus mykiss]	25.92	29.89	4	23	76.65
488	XP_021434589.1	Oncorhynchus mykiss	tensin-1-like [Oncorhynchus mykiss]	25.91	26.03	1	13	7.955
489	XP_021415040.1	Oncorhynchus mykiss	elongation factor Tu, mitochondrial-like [Oncorhynchus mykiss]	25.89	25.92	2	13	42.48
490	XP_021445806.1	Oncorhynchus mykiss	40S ribosomal protein S8 [Oncorhynchus mykiss]	25.89	25.89	1	19	58.65
491	XP_021443665.1	Oncorhynchus mykiss	serine/arginine-rich splicing factor 1B [Oncorhynchus mykiss]	25.85	25.91	3	15	48.02
492	XP_021432283.1	Oncorhynchus mykiss	annexin A4-like [Oncorhynchus mykiss]	25.83	37.48	1	23	37.71
493	XP_021444800.1	Oncorhynchus mykiss	alanine aminotransferase 2-like isoform X2 [Oncorhynchus mykiss]	25.81	25.85	3	19	32.99
494	XP_021480952.1	Oncorhynchus mykiss	hemoglobin subunit beta-1-like isoform X1 [Oncorhynchus mykiss]	25.8	25.86	1	24	89.8
495	XP_021473782.1	Oncorhynchus mykiss	dolichyl-diphosphooligosaccharide--protein glycosyltransferase subunit STT3A [Oncorhynchus mykiss]	25.79	25.86	3	15	20.43
496	XP_021455434.1	Oncorhynchus mykiss	prohibitin-2-like [Oncorhynchus mykiss]	25.76	25.85	1	18	47.37
497	NP_001118022.1	Oncorhynchus mykiss	alpha-globin I [Oncorhynchus mykiss]	25.65	25.71	1	24	88.11
498	XP_021451075.1	Oncorhynchus mykiss	nucleolar protein 58 [Oncorhynchus mykiss]	25.55	25.67	1	14	34.22
499	XP_021434850.1	Oncorhynchus mykiss	myosin light chain kinase, smooth muscle-like isoform X2 [Oncorhynchus mykiss]	25.54	59.87	2	32	19.68
500	XP_021464581.1	Oncorhynchus mykiss	glycogen phosphorylase, brain form [Oncorhynchus mykiss]	25.53	32.4	1	19	21.72
501	XP_021474241.1	Oncorhynchus mykiss	calmodulin [Oncorhynchus mykiss]	25.44	25.46	10	17	58.39
502	XP_021428114.1	Oncorhynchus mykiss	programmed cell death 6-interacting protein isoform X3 [Oncorhynchus mykiss]	25.4	25.56	3	14	17.35
503	XP_021430112.1	Oncorhynchus mykiss	acid phosphatase type 7 [Oncorhynchus mykiss]	25.38	25.51	1	14	33.41
504	XP_021481741.1	Oncorhynchus mykiss	mitogen-activated protein kinase 1-like [Oncorhynchus mykiss]	25.36	25.4	1	12	37.53
505	XP_021478966.1	Oncorhynchus mykiss	transgelin-2-like [Oncorhynchus mykiss]	25.34	29.48	2	19	78.22
506	XP_021433150.1	Oncorhynchus mykiss	putative adenosylhomocysteinase 3 [Oncorhynchus mykiss]	25.22	28.43	1	14	31.23
507	XP_021459472.1	Oncorhynchus mykiss	unconventional myosin-Vb-like [Oncorhynchus mykiss]	25.2	25.56	1	10	6.588
508	XP_021474756.1	Oncorhynchus mykiss	synaptopodin-2-like isoform X3 [Oncorhynchus mykiss]	25.16	25.31	3	13	21.82
509	XP_021415755.1	Oncorhynchus mykiss	septin-7 isoform X2 [Oncorhynchus mykiss]	25.14	25.19	4	15	35.8
510	XP_021418225.1	Oncorhynchus mykiss	plectin-like isoform X4 [Oncorhynchus mykiss]	25.12	266.72	16	125	24.96
511	XP_021436388.1	Oncorhynchus mykiss	spectrin beta chain, non-erythrocytic 1-like isoform X2 [Oncorhynchus mykiss]	25.08	75.62	1	34	18.15
512	XP_021429576.1	Oncorhynchus mykiss	galactocerebrosidase [Oncorhynchus mykiss]	25.07	25.12	1	14	28.74
513	XP_021460411.1	Oncorhynchus mykiss	histidine-rich glycoprotein-like [Oncorhynchus mykiss]	25.04	25.21	1	14	42.94
514	XP_021476386.1	Oncorhynchus mykiss	acyl-CoA dehydrogenase family member 11 [Oncorhynchus mykiss]	24.96	25.11	1	14	23.09
515	XP_021474708.1	Oncorhynchus mykiss	40S ribosomal protein S6 [Oncorhynchus mykiss]	24.95	24.98	2	14	39.76
516	XP_021430523.1	Oncorhynchus mykiss	xanthine dehydrogenase/oxidase-like [Oncorhynchus mykiss]	24.93	25.22	1	13	13.69
517	XP_021471362.1	Oncorhynchus mykiss	cAMP-dependent protein kinase type II-alpha regulatory subunit-like isoform X2 [Oncorhynchus mykiss]	24.89	25	2	15	43.04
518	XP_021420654.1	Oncorhynchus mykiss	unconventional myosin-Id-like [Oncorhynchus mykiss]	24.85	25.12	1	14	16.95
519	XP_021434507.1	Oncorhynchus mykiss	NADP-dependent malic enzyme-like [Oncorhynchus mykiss]	24.83	25.04	2	15	30.62
520	XP_021466459.1	Oncorhynchus mykiss	isoleucine--tRNA ligase, cytoplasmic [Oncorhynchus mykiss]	24.82	24.95	1	13	10.49
521	XP_021440683.1	Oncorhynchus mykiss	ras-related protein Rab-11B-like [Oncorhynchus mykiss]	24.8	24.82	4	14	59.91
522	XP_021423565.1	Oncorhynchus mykiss	40S ribosomal protein SA isoform X1 [Oncorhynchus mykiss]	24.8	24.82	5	16	56.78
523	XP_021467992.1	Oncorhynchus mykiss	26S protease regulatory subunit 10B [Oncorhynchus mykiss]	24.66	24.71	2	14	35.73
524	XP_021443470.1	Oncorhynchus mykiss	periostin-like [Oncorhynchus mykiss]	24.48	24.62	1	14	24.34
525	XP_021479016.1	Oncorhynchus mykiss	glyceraldehyde-3-phosphate dehydrogenase [Oncorhynchus mykiss]	24.47	37.76	2	27	70.66
526	XP_021477357.1	Oncorhynchus mykiss	coronin-1C [Oncorhynchus mykiss]	24.46	24.5	1	14	27.22
527	NP_001117678.1	Oncorhynchus mykiss	collagen a3(I) precursor [Oncorhynchus mykiss]	24.44	24.47	1	19	11.25
528	XP_021463601.1	Oncorhynchus mykiss	proteasome subunit alpha type-4-like isoform X1 [Oncorhynchus mykiss]	24.44	24.45	1	13	60.92
529	XP_021423876.1	Oncorhynchus mykiss	complement C3-like [Oncorhynchus mykiss]	24.35	26.85	1	16	10.1
530	XP_021424281.1	Oncorhynchus mykiss	myosin regulatory light polypeptide 9 [Oncorhynchus mykiss]	24.08	24.08	1	15	65.9
531	XP_021457395.1	Oncorhynchus mykiss	tetratricopeptide repeat protein 38 [Oncorhynchus mykiss]	24.06	24.08	1	13	36.81
532	XP_021432536.1	Oncorhynchus mykiss	isocitrate dehydrogenase [NAD] subunit alpha, mitochondrial isoform X2 [Oncorhynchus mykiss]	24.03	24.16	2	13	35.85
533	XP_021451504.1	Oncorhynchus mykiss	NLR family CARD domain-containing protein 3-like [Oncorhynchus mykiss]	24.03	24.13	1	14	15.89
534	XP_021467192.1	Oncorhynchus mykiss	protein disulfide-isomerase A6-like [Oncorhynchus mykiss]	24.03	24.04	1	14	30.25
535	XP_021457405.1	Oncorhynchus mykiss	carnitine O-acetyltransferase [Oncorhynchus mykiss]	24.01	24.06	1	13	22.08
536	XP_021470341.1	Oncorhynchus mykiss	serum albumin 1 [Oncorhynchus mykiss]	24.01	24.03	1	13	48.24
537	XP_021454414.1	Oncorhynchus mykiss	proteasome subunit alpha type-1 [Oncorhynchus mykiss]	24	24.06	1	15	53.05
538	XP_021424881.1	Oncorhynchus mykiss	uncharacterized protein LOC110494266 [Oncorhynchus mykiss]	24	24	1	19	73.56
539	XP_021464063.1	Oncorhynchus mykiss	bifunctional purine biosynthesis protein PURH-like [Oncorhynchus mykiss]	23.98	24.07	2	12	26.73
540	XP_021431874.1	Oncorhynchus mykiss	cytochrome b-c1 complex subunit 2, mitochondrial [Oncorhynchus mykiss]	23.96	24.01	1	15	38.58
541	NP_001257341.1	Oncorhynchus mykiss	MHC class I alpha chain precursor [Oncorhynchus mykiss]	23.96	24.01	1	14	45.87
542	XP_021471819.1	Oncorhynchus mykiss	rho-related GTP-binding protein RhoA-C-like [Oncorhynchus mykiss]	23.92	23.92	3	15	65.8
543	XP_021476197.1	Oncorhynchus mykiss	dihydropyrimidine dehydrogenase [NADP(+)]-like [Oncorhynchus mykiss]	23.91	24.43	1	12	13.62
544	XP_021422053.1	Oncorhynchus mykiss	dolichyl-diphosphooligosaccharide--protein glycosyltransferase 48 kDa subunit-like [Oncorhynchus mykiss]	23.89	23.92	1	13	34.41
545	XP_021450895.1	Oncorhynchus mykiss	tripartite motif-containing protein 16-like [Oncorhynchus mykiss]	23.88	23.99	2	17	27.04
546	XP_021437850.1	Oncorhynchus mykiss	heterogeneous nuclear ribonucleoprotein L-like isoform X4 [Oncorhynchus mykiss]	23.86	23.89	5	14	27.02
547	XP_021477615.1	Oncorhynchus mykiss	erlin-2 isoform X2 [Oncorhynchus mykiss]	23.8	26.37	2	14	44.55
548	XP_021456591.1	Oncorhynchus mykiss	heat shock protein HSP 90-alpha [Oncorhynchus mykiss]	23.71	65.3	1	44	43.4
549	XP_021450858.1	Oncorhynchus mykiss	60S ribosomal protein L18a [Oncorhynchus mykiss]	23.7	23.72	1	13	46.94
550	XP_021418997.1	Oncorhynchus mykiss	very long-chain specific acyl-CoA dehydrogenase, mitochondrial [Oncorhynchus mykiss]	23.66	23.81	1	13	19.45
551	XP_021469795.1	Oncorhynchus mykiss	1-phosphatidylinositol 4,5-bisphosphate phosphodiesterase delta-1-like [Oncorhynchus mykiss]	23.65	23.69	1	11	19.44
552	XP_021473195.1	Oncorhynchus mykiss	voltage-dependent anion-selective channel protein 1 [Oncorhynchus mykiss]	23.62	23.68	1	13	61.84
553	NP_001117869.1	Oncorhynchus mykiss	alpha-1-antiproteinase-like protein precursor [Oncorhynchus mykiss]	23.58	23.63	1	12	30.99
554	XP_021426760.1	Oncorhynchus mykiss	propionyl-CoA carboxylase beta chain, mitochondrial-like [Oncorhynchus mykiss]	23.56	23.66	2	13	30.71
555	XP_021421182.1	Oncorhynchus mykiss	sulfotransferase 1A4 [Oncorhynchus mykiss]	23.55	23.61	1	13	56.31
556	XP_021423834.1	Oncorhynchus mykiss	actin-related protein 2-A-like [Oncorhynchus mykiss]	23.54	23.6	2	15	35.03
557	XP_021420652.1	Oncorhynchus mykiss	26S proteasome non-ATPase regulatory subunit 11B-like [Oncorhynchus mykiss]	23.5	23.6	2	13	35.07
558	XP_021470830.1	Oncorhynchus mykiss	UTP--glucose-1-phosphate uridylyltransferase-like [Oncorhynchus mykiss]	23.47	23.55	1	14	32.52
559	XP_021446100.1	Oncorhynchus mykiss	tyrosine-protein phosphatase non-receptor type 6-like [Oncorhynchus mykiss]	23.46	23.53	12	11	23.71
560	XP_021453086.1	Oncorhynchus mykiss	splicing factor 3B subunit 1 isoform X2 [Oncorhynchus mykiss]	23.44	23.5	5	11	9.66
561	XP_021422638.1	Oncorhynchus mykiss	F-actin-capping protein subunit alpha-1-like [Oncorhynchus mykiss]	23.42	23.45	1	13	62.59
562	NP_001153993.1	Oncorhynchus mykiss	Ferritin, heavy subunit [Oncorhynchus mykiss]	23.4	25.54	1	22	64.2
563	XP_021480596.1	Oncorhynchus mykiss	40S ribosomal protein S11 [Oncorhynchus mykiss]	23.36	23.41	2	13	57.14
564	XP_021460225.1	Oncorhynchus mykiss	carnitine O-palmitoyltransferase 2, mitochondrial [Oncorhynchus mykiss]	23.35	23.74	1	13	23.16
565	XP_021413694.1	Oncorhynchus mykiss	phospholipase B-like 1 [Oncorhynchus mykiss]	23.31	23.32	1	15	31.78
566	XP_021425341.1	Oncorhynchus mykiss	cytochrome b-c1 complex subunit 1, mitochondrial-like [Oncorhynchus mykiss]	23.28	23.33	1	15	38.49
567	XP_021445837.1	Oncorhynchus mykiss	V-type proton ATPase subunit H-like [Oncorhynchus mykiss]	23.24	23.33	1	14	31.88
568	XP_021422861.1	Oncorhynchus mykiss	3-hydroxyacyl-CoA dehydrogenase type-2 [Oncorhynchus mykiss]	23.23	23.29	1	14	58.46
569	NP_001157541.1	Oncorhynchus mykiss	coatomer subunit delta [Oncorhynchus mykiss]	23.19	23.38	1	12	25.54
570	XP_021432045.1	Oncorhynchus mykiss	neutral and basic amino acid transport protein rBAT [Oncorhynchus mykiss]	23.15	23.19	1	12	18.49
571	XP_021461923.1	Oncorhynchus mykiss	enoyl-CoA hydratase, mitochondrial [Oncorhynchus mykiss]	23.13	23.14	1	18	53.79
572	XP_021425804.1	Oncorhynchus mykiss	UPF0160 protein MYG1, mitochondrial [Oncorhynchus mykiss]	23.12	23.18	1	14	38.14
573	XP_021460888.1	Oncorhynchus mykiss	NAD-dependent malic enzyme, mitochondrial [Oncorhynchus mykiss]	23.1	23.24	1	12	23.37
574	XP_021417293.1	Oncorhynchus mykiss	EH domain-containing protein 1-like [Oncorhynchus mykiss]	23.09	38.05	2	21	47.19
575	XP_021453372.1	Oncorhynchus mykiss	lambda-crystallin homolog isoform X1 [Oncorhynchus mykiss]	23.09	23.12	3	12	50.48
576	XP_021461697.1	Oncorhynchus mykiss	phosphatidylinositol transfer protein beta isoform isoform X1 [Oncorhynchus mykiss]	23.05	23.08	1	11	45.22
577	XP_021427705.1	Oncorhynchus mykiss	40S ribosomal protein S18 isoform X2 [Oncorhynchus mykiss]	23.04	23.1	3	13	56.58
578	XP_021417061.1	Oncorhynchus mykiss	alcohol dehydrogenase class-3 [Oncorhynchus mykiss]	23.03	23.09	1	12	38.03
579	XP_021459659.1	Oncorhynchus mykiss	testin [Oncorhynchus mykiss]	23.03	23.08	1	14	29.48
580	XP_021432779.1	Oncorhynchus mykiss	NADH-cytochrome b5 reductase 3-like [Oncorhynchus mykiss]	22.96	22.98	1	14	40.13
581	XP_021480463.1	Oncorhynchus mykiss	synaptic vesicle membrane protein VAT-1 homolog [Oncorhynchus mykiss]	22.95	22.98	2	11	30.38
582	XP_021435114.1	Oncorhynchus mykiss	LIM and senescent cell antigen-like-containing domain protein 1 isoform X2 [Oncorhynchus mykiss]	22.86	22.9	2	12	41.62
583	XP_021466472.1	Oncorhynchus mykiss	isoaspartyl peptidase/L-asparaginase [Oncorhynchus mykiss]	22.79	22.84	1	13	58.33
584	XP_021416281.1	Oncorhynchus mykiss	triosephosphate isomerase A [Oncorhynchus mykiss]	22.77	28.44	1	16	72.98
585	XP_021439599.1	Oncorhynchus mykiss	histidine--tRNA ligase, cytoplasmic-like isoform X2 [Oncorhynchus mykiss]	22.77	22.89	2	12	24.61
586	XP_021425288.1	Oncorhynchus mykiss	26S proteasome non-ATPase regulatory subunit 6-like [Oncorhynchus mykiss]	22.72	22.97	1	13	34.96
587	XP_021481494.1	Oncorhynchus mykiss	rRNA 2'-O-methyltransferase fibrillarin-like [Oncorhynchus mykiss]	22.65	22.67	2	11	52.65
588	XP_021419826.1	Oncorhynchus mykiss	ras-related protein Rap-1b [Oncorhynchus mykiss]	22.63	22.69	1	14	64.86
589	XP_021478540.1	Oncorhynchus mykiss	voltage-dependent anion-selective channel protein 2-like [Oncorhynchus mykiss]	22.63	22.67	2	19	61.73
590	XP_021416558.1	Oncorhynchus mykiss	persulfide dioxygenase ETHE1, mitochondrial-like [Oncorhynchus mykiss]	22.6	22.62	1	13	57.44
591	XP_021460419.1	Oncorhynchus mykiss	ceruloplasmin-like [Oncorhynchus mykiss]	22.57	22.75	1	11	15.15
592	XP_021415675.1	Oncorhynchus mykiss	protein NDRG1-like isoform X1 [Oncorhynchus mykiss]	22.57	22.61	2	16	39.11
593	XP_021429518.1	Oncorhynchus mykiss	trifunctional enzyme subunit alpha, mitochondrial-like [Oncorhynchus mykiss]	22.54	53.22	1	32	54.1
594	XP_021472632.1	Oncorhynchus mykiss	ATP synthase F(0) complex subunit B1, mitochondrial-like [Oncorhynchus mykiss]	22.53	22.55	1	16	49.8
595	XP_021476558.1	Oncorhynchus mykiss	endoplasmic reticulum resident protein 44-like [Oncorhynchus mykiss]	22.51	22.69	2	12	34.15
596	XP_021476951.1	Oncorhynchus mykiss	serine/threonine-protein phosphatase PP1-gamma catalytic subunit-like [Oncorhynchus mykiss]	22.49	22.55	2	14	42.41
597	XP_021421803.1	Oncorhynchus mykiss	bridging integrator 2-like [Oncorhynchus mykiss]	22.48	22.57	1	15	25.52
598	XP_021435361.1	Oncorhynchus mykiss	60 kDa heat shock protein, mitochondrial-like [Oncorhynchus mykiss]	22.47	60.43	1	35	75.33
599	XP_021464593.1	Oncorhynchus mykiss	carbonyl reductase [NADPH] 1 [Oncorhynchus mykiss]	22.47	22.56	2	11	60.58
600	XP_021458286.1	Oncorhynchus mykiss	prenylcysteine oxidase 1 [Oncorhynchus mykiss]	22.46	22.54	2	11	25.49
601	XP_021480688.1	Oncorhynchus mykiss	interleukin enhancer-binding factor 3 homolog [Oncorhynchus mykiss]	22.4	22.66	5	11	15.64
602	XP_021460523.1	Oncorhynchus mykiss	cytoplasmic FMR1-interacting protein 1 homolog [Oncorhynchus mykiss]	22.33	22.52	1	13	13.09
603	XP_021435956.1	Oncorhynchus mykiss	3-hydroxyanthranilate 3,4-dioxygenase [Oncorhynchus mykiss]	22.32	22.36	1	13	43.21
604	XP_021423362.1	Oncorhynchus mykiss	structural maintenance of chromosomes protein 3 [Oncorhynchus mykiss]	22.28	22.63	5	11	9.696
605	XP_021446929.1	Oncorhynchus mykiss	neutral alpha-glucosidase AB-like [Oncorhynchus mykiss]	22.27	32.55	1	19	22.3
606	XP_021426039.1	Oncorhynchus mykiss	uncharacterized protein LOC110495012 [Oncorhynchus mykiss]	22.26	22.32	1	12	56.93
607	XP_021440559.1	Oncorhynchus mykiss	kinectin isoform X3 [Oncorhynchus mykiss]	22.22	22.46	3	12	11.36
608	XP_021461954.1	Oncorhynchus mykiss	putative aminopeptidase W07G4.4 [Oncorhynchus mykiss]	22.2	65.28	1	37	67.67
609	XP_021445871.1	Oncorhynchus mykiss	glutathione S-transferase kappa 1-like isoform X3 [Oncorhynchus mykiss]	22.19	22.27	9	12	56.19
610	XP_021469836.1	Oncorhynchus mykiss	peroxisomal trans-2-enoyl-CoA reductase [Oncorhynchus mykiss]	22.17	22.28	1	13	51.01
611	XP_021463268.1	Oncorhynchus mykiss	40S ribosomal protein S13-like [Oncorhynchus mykiss]	22.16	22.22	2	15	54.97
612	XP_021480955.1	Oncorhynchus mykiss	hemoglobin subunit alpha-1 [Oncorhynchus mykiss]	22.1	22.14	2	17	85.31
613	XP_021454643.1	Oncorhynchus mykiss	ADP-ribosylation factor 4-like [Oncorhynchus mykiss]	22.1	22.11	4	18	76.11
614	XP_021421004.1	Oncorhynchus mykiss	polymerase I and transcript release factor [Oncorhynchus mykiss]	22.03	22.04	1	14	19.33
615	XP_021426813.1	Oncorhynchus mykiss	electron transfer flavoprotein subunit alpha, mitochondrial-like [Oncorhynchus mykiss]	22	22	1	14	48.35
616	NP_001154148.1	Oncorhynchus mykiss	epididymal secretory protein E1 precursor [Oncorhynchus mykiss]	22	22	1	12	66
617	XP_021463012.1	Oncorhynchus mykiss	60S ribosomal protein L13-like [Oncorhynchus mykiss]	21.91	22.01	2	12	44.08
618	XP_021480007.1	Oncorhynchus mykiss	N-acetylglucosamine-6-phosphate deacetylase isoform X2 [Oncorhynchus mykiss]	21.86	22.42	4	12	47.03
619	XP_021478612.1	Oncorhynchus mykiss	60S ribosomal protein L17 [Oncorhynchus mykiss]	21.86	21.91	3	13	53.26
620	XP_021437673.1	Oncorhynchus mykiss	flavin reductase (NADPH)-like [Oncorhynchus mykiss]	21.86	21.89	1	14	53.62
621	XP_021461924.1	Oncorhynchus mykiss	60S ribosomal protein L6-like [Oncorhynchus mykiss]	21.8	21.89	1	11	39.38
622	XP_021469464.1	Oncorhynchus mykiss	voltage-dependent anion-selective channel protein 2-like [Oncorhynchus mykiss]	21.78	23.96	1	13	56.18
623	XP_021442926.1	Oncorhynchus mykiss	60S ribosomal protein L35a [Oncorhynchus mykiss]	21.77	21.83	3	11	60.91
625	XP_021432481.1	Oncorhynchus mykiss	twinfilin-1-like [Oncorhynchus mykiss]	21.74	21.85	1	12	45.11
626	XP_021466360.1	Oncorhynchus mykiss	lysosomal protective protein [Oncorhynchus mykiss]	21.73	21.78	1	14	34.82
627	XP_021465812.1	Oncorhynchus mykiss	probable aminopeptidase NPEPL1 [Oncorhynchus mykiss]	21.71	21.81	1	12	25.52
628	XP_021415856.1	Oncorhynchus mykiss	asparagine synthetase [glutamine-hydrolyzing] [Oncorhynchus mykiss]	21.7	22.05	1	11	23.13
629	NP_001117786.1	Oncorhynchus mykiss	glutamine synthetase [Oncorhynchus mykiss]	21.69	21.83	1	12	34.77
630	XP_021447430.1	Oncorhynchus mykiss	chloride intracellular channel protein 5-like [Oncorhynchus mykiss]	21.67	21.76	1	13	25.59
631	XP_021437586.1	Oncorhynchus mykiss	eukaryotic translation initiation factor 3 subunit 6 isoform X1 [Oncorhynchus mykiss]	21.67	21.76	3	13	30.34
632	XP_021460202.1	Oncorhynchus mykiss	canalicular multispecific organic anion transporter 1 isoform X1 [Oncorhynchus mykiss]	21.65	21.81	2	10	8.608
633	NP_001117768.1	Oncorhynchus mykiss	eukaryotic initiation factor 2 alpha subunit [Oncorhynchus mykiss]	21.65	21.76	1	11	33.65
634	XP_021428595.1	Oncorhynchus mykiss	tissue alpha-L-fucosidase-like [Oncorhynchus mykiss]	21.62	21.72	1	13	35.27
635	XP_021416286.1	Oncorhynchus mykiss	prolyl endopeptidase-like [Oncorhynchus mykiss]	21.6	21.72	1	11	22.28
636	XP_021481175.1	Oncorhynchus mykiss	eukaryotic translation initiation factor 3 subunit D-like [Oncorhynchus mykiss]	21.57	21.77	3	12	23.73
637	XP_021423339.1	Oncorhynchus mykiss	phosphoglycerate mutase 1 [Oncorhynchus mykiss]	21.56	21.61	1	11	51.18
638	XP_021468128.1	Oncorhynchus mykiss	pre-mRNA-processing factor 39-like [Oncorhynchus mykiss]	21.51	21.67	1	10	14.66
639	XP_021424021.1	Oncorhynchus mykiss	sulfotransferase 6B1-like [Oncorhynchus mykiss]	21.49	21.61	1	14	48
640	XP_021469604.1	Oncorhynchus mykiss	elongation factor 2-like [Oncorhynchus mykiss]	21.48	93.85	1	55	60.61
641	XP_021469169.1	Oncorhynchus mykiss	meprin A subunit beta-like [Oncorhynchus mykiss]	21.45	21.55	1	11	19.92
642	XP_021459892.1	Oncorhynchus mykiss	dimethylaniline monooxygenase [N-oxide-forming] 5-like [Oncorhynchus mykiss]	21.44	21.61	1	12	24.29
643	XP_021447852.1	Oncorhynchus mykiss	40S ribosomal protein S5 [Oncorhynchus mykiss]	21.41	21.57	4	15	46.34
644	XP_021412283.1	Oncorhynchus mykiss	heme oxygenase-like isoform X2 [Oncorhynchus mykiss]	21.41	21.48	3	11	39.73
645	XP_021467775.1	Oncorhynchus mykiss	meprin A subunit alpha-like [Oncorhynchus mykiss]	21.39	21.5	1	11	21.72
646	XP_021428462.1	Oncorhynchus mykiss	tyrosine--tRNA ligase, cytoplasmic [Oncorhynchus mykiss]	21.34	21.49	1	10	20.27
647	XP_021422218.1	Oncorhynchus mykiss	aminomethyltransferase, mitochondrial [Oncorhynchus mykiss]	21.33	21.63	1	16	37.11
648	XP_021433795.1	Oncorhynchus mykiss	UDP-glucuronosyltransferase 2C1-like [Oncorhynchus mykiss]	21.31	22.45	2	11	25.52
649	XP_021462792.1	Oncorhynchus mykiss	B-cadherin-like [Oncorhynchus mykiss]	21.27	21.47	1	12	15.8
650	XP_021432414.1	Oncorhynchus mykiss	calpain 1, (mu/I) large subunit isoform X1 [Oncorhynchus mykiss]	21.26	21.42	4	12	20.17
651	XP_021435535.1	Oncorhynchus mykiss	ATP-dependent 6-phosphofructokinase, liver type-like [Oncorhynchus mykiss]	21.16	21.25	1	13	18.51
652	XP_021464066.1	Oncorhynchus mykiss	tubulin alpha chain-like [Oncorhynchus mykiss]	21.15	46.42	2	29	61.29
653	XP_021481387.1	Oncorhynchus mykiss	cytochrome b-c1 complex subunit 2, mitochondrial-like [Oncorhynchus mykiss]	21.11	22.08	2	11	29.17
654	XP_021462359.1	Oncorhynchus mykiss	complement C5 [Oncorhynchus mykiss]	21.11	21.52	1	10	7.447
655	XP_021447054.1	Oncorhynchus mykiss	ribosomal protein S6 kinase alpha-3-like isoform X2 [Oncorhynchus mykiss]	21.11	21.28	3	15	15.53
656	XP_021460110.1	Oncorhynchus mykiss	60S ribosomal protein L5-like [Oncorhynchus mykiss]	21.09	21.23	1	12	36.58
657	XP_021476235.1	Oncorhynchus mykiss	ras suppressor protein 1 isoform X2 [Oncorhynchus mykiss]	21.06	21.22	2	13	54.15
658	XP_021470399.1	Oncorhynchus mykiss	FACT complex subunit SPT16-like [Oncorhynchus mykiss]	21.01	21.1	1	11	11.27
659	XP_021453644.1	Oncorhynchus mykiss	ATP-dependent RNA helicase DDX3Y-like isoform X2 [Oncorhynchus mykiss]	21	23.38	13	13	19.83
660	NP_001117949.1	Oncorhynchus mykiss	14-3-3A2 protein [Oncorhynchus mykiss]	20.95	25.28	2	12	50
661	XP_021466481.1	Oncorhynchus mykiss	pyruvate dehydrogenase E1 component subunit beta, mitochondrial [Oncorhynchus mykiss]	20.95	21	1	14	41.45
662	XP_021441984.1	Oncorhynchus mykiss	lysosomal protective protein-like [Oncorhynchus mykiss]	20.88	20.94	1	16	31.26
663	XP_021428448.1	Oncorhynchus mykiss	eukaryotic translation initiation factor 3 subunit I [Oncorhynchus mykiss]	20.88	20.92	1	12	36
664	XP_021429058.1	Oncorhynchus mykiss	hydroxyacyl-coenzyme A dehydrogenase, mitochondrial [Oncorhynchus mykiss]	20.83	21.02	2	15	56.63
665	XP_021468052.1	Oncorhynchus mykiss	40S ribosomal protein S7 [Oncorhynchus mykiss]	20.76	20.87	2	14	59.28
666	XP_021474999.1	Oncorhynchus mykiss	sialic acid synthase-like [Oncorhynchus mykiss]	20.71	20.83	1	12	45.03
667	XP_021470945.1	Oncorhynchus mykiss	macrophage-capping protein-like isoform X3 [Oncorhynchus mykiss]	20.71	20.79	3	11	38.95
668	XP_021480923.1	Oncorhynchus mykiss	glucosidase 2 subunit beta-like [Oncorhynchus mykiss]	20.68	20.82	4	12	18.95
669	XP_021472980.1	Oncorhynchus mykiss	60S ribosomal protein L23a [Oncorhynchus mykiss]	20.6	20.62	2	12	43.23
670	XP_021461596.1	Oncorhynchus mykiss	beta-centractin-like isoform X1 [Oncorhynchus mykiss]	20.59	20.7	4	10	36.7
671	XP_021442342.1	Oncorhynchus mykiss	myelin expression factor 2-like [Oncorhynchus mykiss]	20.57	20.74	1	12	20.72
672	XP_021444124.1	Oncorhynchus mykiss	glutamate carboxypeptidase 2-like [Oncorhynchus mykiss]	20.54	20.7	1	11	18.27
673	NP_001117967.1	Oncorhynchus mykiss	cathepsin Y [Oncorhynchus mykiss]	20.53	20.55	1	16	60
674	XP_021473436.1	Oncorhynchus mykiss	F-box only protein 50 [Oncorhynchus mykiss]	20.47	20.49	1	11	67.09
675	XP_021470211.1	Oncorhynchus mykiss	acidic leucine-rich nuclear phosphoprotein 32 family member B-like [Oncorhynchus mykiss]	20.46	20.59	1	11	30.04
676	XP_021436630.1	Oncorhynchus mykiss	glutathione S-transferase 3-like [Oncorhynchus mykiss]	20.45	20.47	1	12	43.24
677	XP_021427959.1	Oncorhynchus mykiss	intelectin-like [Oncorhynchus mykiss]	20.42	20.52	1	13	36.56
678	XP_021463625.1	Oncorhynchus mykiss	40S ribosomal protein S17-like [Oncorhynchus mykiss]	20.39	21.16	2	10	50
679	XP_021417839.1	Oncorhynchus mykiss	ubiquitin carboxyl-terminal hydrolase 5-like isoform X3 [Oncorhynchus mykiss]	20.38	20.57	3	9	13.07
680	XP_021415097.1	Oncorhynchus mykiss	ATP synthase subunit d, mitochondrial-like [Oncorhynchus mykiss]	20.35	20.41	3	11	78.88
681	XP_021480047.1	Oncorhynchus mykiss	apolipoprotein A-IV-like [Oncorhynchus mykiss]	20.35	20.39	2	13	44.71
682	XP_021440901.1	Oncorhynchus mykiss	proteasome subunit alpha type-3 isoform X2 [Oncorhynchus mykiss]	20.33	20.37	2	11	43.92
683	XP_021439610.1	Oncorhynchus mykiss	N-alpha-acetyltransferase 15, NatA auxiliary subunit-like [Oncorhynchus mykiss]	20.31	20.37	1	10	13.35
684	XP_021458675.1	Oncorhynchus mykiss	heterogeneous nuclear ribonucleoprotein K-like isoform X6 [Oncorhynchus mykiss]	20.28	20.34	6	11	30.79
685	XP_021445566.1	Oncorhynchus mykiss	septin-2-like isoform X2 [Oncorhynchus mykiss]	20.25	22.47	2	13	46.15
686	NP_001153970.1	Oncorhynchus mykiss	succinate-CoA ligase GDP-forming alpha subunit [Oncorhynchus mykiss]	20.22	20.25	1	14	40.12
687	XP_021463364.1	Oncorhynchus mykiss	arylamine N-acetyltransferase, pineal gland isozyme NAT-10-like [Oncorhynchus mykiss]	20.22	20.22	1	11	44.83
688	XP_021437330.1	Oncorhynchus mykiss	alpha-soluble NSF attachment protein [Oncorhynchus mykiss]	20.18	20.25	1	11	41.36
689	XP_021472703.1	Oncorhynchus mykiss	60S ribosomal protein L10 isoform X3 [Oncorhynchus mykiss]	20.18	20.21	6	12	46.05
690	XP_021457205.1	Oncorhynchus mykiss	asparagine--tRNA ligase, cytoplasmic [Oncorhynchus mykiss]	20.17	20.23	1	12	23.97
691	XP_021474578.1	Oncorhynchus mykiss	peroxisomal carnitine O-octanoyltransferase-like [Oncorhynchus mykiss]	20.17	20.23	1	11	19.83
692	XP_021451633.1	Oncorhynchus mykiss	prostaglandin reductase 3 [Oncorhynchus mykiss]	20.17	20.21	1	11	37.72
693	XP_021449610.1	Oncorhynchus mykiss	histone H2B-like [Oncorhynchus mykiss]	20.14	20.17	3	18	60.16
694	XP_021455301.1	Oncorhynchus mykiss	cytochrome P450 2J2-like [Oncorhynchus mykiss]	20.09	20.16	1	11	24.75
695	NP_001118206.1	Oncorhynchus mykiss	simple type II keratin K8b (S2) [Oncorhynchus mykiss]	20.07	105.87	1	75	61.27
696	XP_021443315.1	Oncorhynchus mykiss	proteasome subunit alpha type-6-like [Oncorhynchus mykiss]	20.06	20.18	2	13	53.25
697	XP_021474939.1	Oncorhynchus mykiss	acid ceramidase-like [Oncorhynchus mykiss]	20.02	20.17	1	11	34.02
698	XP_021479883.1	Oncorhynchus mykiss	gastrotropin-like [Oncorhynchus mykiss]	20	28.07	1	24	89.76
699	XP_021465599.1	Oncorhynchus mykiss	myosin light polypeptide 6 isoform X1 [Oncorhynchus mykiss]	20	20	9	18	76.16
700	XP_021436820.1	Oncorhynchus mykiss	sorting nexin-5-like [Oncorhynchus mykiss]	19.95	20.08	1	12	24.06
701	XP_021466055.1	Oncorhynchus mykiss	plasma membrane calcium-transporting ATPase 1-like isoform X3 [Oncorhynchus mykiss]	19.93	20.24	4	11	11.33
702	XP_021439268.1	Oncorhynchus mykiss	heterogeneous nuclear ribonucleoprotein A0-like [Oncorhynchus mykiss]	19.93	19.97	1	12	34.84
703	XP_021470281.1	Oncorhynchus mykiss	N-acetyl-D-glucosamine kinase [Oncorhynchus mykiss]	19.92	20	1	12	50
704	XP_021466957.1	Oncorhynchus mykiss	reticulon 4 isoform X1 [Oncorhynchus mykiss]	19.88	20.17	1	12	9.929
705	XP_021471571.1	Oncorhynchus mykiss	EF-hand domain-containing protein D2 [Oncorhynchus mykiss]	19.88	20	1	11	38.14
706	XP_021454326.1	Oncorhynchus mykiss	alpha-aspartyl dipeptidase-like [Oncorhynchus mykiss]	19.88	19.99	2	10	49.58
707	XP_021428047.1	Oncorhynchus mykiss	anterior gradient protein 2 homolog [Oncorhynchus mykiss]	19.81	19.87	2	15	57.89
708	XP_021448792.1	Oncorhynchus mykiss	lysosomal Pro-X carboxypeptidase-like [Oncorhynchus mykiss]	19.81	19.87	1	10	26.04
709	XP_021424864.1	Oncorhynchus mykiss	exportin-2 [Oncorhynchus mykiss]	19.76	20.05	2	11	13.29
710	XP_021451128.1	Oncorhynchus mykiss	complement C3-like [Oncorhynchus mykiss]	19.73	89.24	1	44	28.73
711	XP_021455947.1	Oncorhynchus mykiss	laminin subunit alpha-4-like [Oncorhynchus mykiss]	19.73	19.9	1	11	7.606
712	XP_021480490.1	Oncorhynchus mykiss	peptidyl-prolyl cis-trans isomerase FKBP10-like [Oncorhynchus mykiss]	19.69	19.84	2	11	20.35
713	XP_021462360.1	Oncorhynchus mykiss	ras-related protein Rab-14-like [Oncorhynchus mykiss]	19.65	22.07	2	15	55.81
714	XP_021475727.1	Oncorhynchus mykiss	proteasome activator complex subunit 2-like [Oncorhynchus mykiss]	19.63	19.72	1	10	46.53
715	XP_021449967.1	Oncorhynchus mykiss	fascin-like [Oncorhynchus mykiss]	19.56	19.61	1	10	18.77
716	XP_021421075.1	Oncorhynchus mykiss	LIM and SH3 domain protein 1-like [Oncorhynchus mykiss]	19.52	19.59	1	10	39.15
717	XP_021459608.1	Oncorhynchus mykiss	N-acetylneuraminate lyase [Oncorhynchus mykiss]	19.46	19.54	2	16	50.81
718	XP_021456691.1	Oncorhynchus mykiss	26S protease regulatory subunit 4-like [Oncorhynchus mykiss]	19.34	19.59	3	10	30.23
719	XP_021473015.1	Oncorhynchus mykiss	UDP-glucuronosyltransferase 2C1-like [Oncorhynchus mykiss]	19.34	19.43	1	14	32.21
720	XP_021479348.1	Oncorhynchus mykiss	AP-2 complex subunit beta isoform X2 [Oncorhynchus mykiss]	19.31	46.05	5	26	26.33
721	NP_001154085.1	Oncorhynchus mykiss	3'(2'),5'-bisphosphate nucleotidase 1 [Oncorhynchus mykiss]	19.29	19.39	1	11	37.86
722	XP_021434005.1	Oncorhynchus mykiss	4F2 cell-surface antigen heavy chain-like [Oncorhynchus mykiss]	19.26	19.36	1	11	28.77
723	XP_021438541.1	Oncorhynchus mykiss	peroxisomal sarcosine oxidase [Oncorhynchus mykiss]	19.26	19.29	1	14	41.19
724	XP_021477401.1	Oncorhynchus mykiss	alcohol dehydrogenase [NADP(+)] A-like [Oncorhynchus mykiss]	19.23	19.29	1	13	36.42
725	XP_021453275.1	Oncorhynchus mykiss	succinate--CoA ligase [ADP-forming] subunit beta, mitochondrial-like [Oncorhynchus mykiss]	19.2	19.32	3	11	28.08
726	XP_021435010.1	Oncorhynchus mykiss	ATP synthase subunit O, mitochondrial-like isoform X2 [Oncorhynchus mykiss]	19.19	19.27	2	11	51.21
727	XP_021427470.1	Oncorhynchus mykiss	sialidase-1 [Oncorhynchus mykiss]	19.18	19.21	1	10	28.97
728	XP_021431666.1	Oncorhynchus mykiss	aconitate hydratase, mitochondrial-like [Oncorhynchus mykiss]	19.15	43.84	1	24	31.84
729	XP_021477384.1	Oncorhynchus mykiss	putative phospholipase B-like 2 [Oncorhynchus mykiss]	19.15	19.22	1	12	23.17
730	XP_021440365.1	Oncorhynchus mykiss	KH domain-containing, RNA-binding, signal transduction-associated protein 1-like isoform X2 [Oncorhynchus mykiss]	19.1	19.15	2	9	18.32
731	XP_021425868.1	Oncorhynchus mykiss	acyl-CoA dehydrogenase family member 9, mitochondrial [Oncorhynchus mykiss]	19.07	20.73	1	10	17.83
732	XP_021469565.1	Oncorhynchus mykiss	calcium-binding mitochondrial carrier protein Aralar1-like [Oncorhynchus mykiss]	19.05	19.22	1	10	16.47
733	NP_001117803.2	Oncorhynchus mykiss	calpain regulatory subunit [Oncorhynchus mykiss]	19.04	19.07	1	12	59.26
734	XP_021423991.1	Oncorhynchus mykiss	3-hydroxybutyrate dehydrogenase type 2 [Oncorhynchus mykiss]	19.03	19.12	1	13	44.08
735	XP_021450482.1	Oncorhynchus mykiss	26S protease regulatory subunit 6B isoform X2 [Oncorhynchus mykiss]	19.02	19.23	3	13	37.41
736	XP_021413949.1	Oncorhynchus mykiss	rho GDP-dissociation inhibitor 1-like isoform X4 [Oncorhynchus mykiss]	19.01	19.04	5	12	64.71
737	XP_021422206.1	Oncorhynchus mykiss	inosine-5'-monophosphate dehydrogenase 2-like isoform X3 [Oncorhynchus mykiss]	18.98	19.08	3	10	25.52
738	XP_021481529.1	Oncorhynchus mykiss	acyl-CoA synthetase family member 2, mitochondrial-like isoform X2 [Oncorhynchus mykiss]	18.97	21.27	4	12	22.06
739	XP_021472934.1	Oncorhynchus mykiss	clathrin light chain A-like, partial [Oncorhynchus mykiss]	18.97	19.07	3	10	27.59
740	XP_021423331.1	Oncorhynchus mykiss	3-oxo-5-beta-steroid 4-dehydrogenase [Oncorhynchus mykiss]	18.94	19.06	1	12	38.65
741	XP_021480163.1	Oncorhynchus mykiss	40S ribosomal protein S19 [Oncorhynchus mykiss]	18.92	18.94	1	12	55.63
742	XP_021460155.1	Oncorhynchus mykiss	proteasome subunit alpha type-7-like [Oncorhynchus mykiss]	18.86	19.04	1	11	45.02
743	XP_021455028.1	Oncorhynchus mykiss	palladin-like isoform X3 [Oncorhynchus mykiss]	18.83	18.93	4	11	25.05
744	XP_021446277.1	Oncorhynchus mykiss	cell division control protein 42 homolog [Oncorhynchus mykiss]	18.78	18.84	2	11	63.87
745	XP_021444974.1	Oncorhynchus mykiss	desmoglein-2-like [Oncorhynchus mykiss]	18.71	18.78	1	11	9.666
746	XP_021477905.1	Oncorhynchus mykiss	annexin A3 [Oncorhynchus mykiss]	18.68	23.85	1	14	38.58
747	XP_021419064.1	Oncorhynchus mykiss	alpha-N-acetylgalactosaminidase-like [Oncorhynchus mykiss]	18.68	19.87	1	15	33.03
748	XP_021457623.1	Oncorhynchus mykiss	N-acetylglucosamine-6-sulfatase [Oncorhynchus mykiss]	18.6	18.7	1	11	22.2
749	XP_021416027.1	Oncorhynchus mykiss	tropomyosin alpha-3 chain isoform X9 [Oncorhynchus mykiss]	18.55	49.74	3	30	65.32
750	XP_021454938.1	Oncorhynchus mykiss	methylcrotonoyl-CoA carboxylase subunit alpha, mitochondrial-like isoform X2 [Oncorhynchus mykiss]	18.5	20.67	2	11	19.35
751	XP_021424823.1	Oncorhynchus mykiss	extended synaptotagmin-1-like [Oncorhynchus mykiss]	18.48	19.08	1	10	7.597
752	XP_021480231.1	Oncorhynchus mykiss	3-mercaptopyruvate sulfurtransferase-like [Oncorhynchus mykiss]	18.48	18.53	1	12	38.18
753	XP_021460379.1	Oncorhynchus mykiss	receptor-type tyrosine-protein phosphatase C-like [Oncorhynchus mykiss]	18.44	18.56	1	10	6.841
754	XP_021472275.1	Oncorhynchus mykiss	agmatinase, mitochondrial [Oncorhynchus mykiss]	18.44	18.49	1	10	36.41
755	XP_021417888.1	Oncorhynchus mykiss	60S ribosomal protein L7 isoform X2 [Oncorhynchus mykiss]	18.42	18.43	3	14	46.12
756	XP_021459071.1	Oncorhynchus mykiss	dermatopontin [Oncorhynchus mykiss]	18.4	18.43	1	9	68.5
757	XP_021425068.1	Oncorhynchus mykiss	coactosin-like protein [Oncorhynchus mykiss]	18.39	18.44	1	9	66.9
758	XP_021419090.1	Oncorhynchus mykiss	ATP-dependent DNA helicase Q1-like isoform X2 [Oncorhynchus mykiss]	18.39	18.43	2	11	17.54
759	XP_021458892.1	Oncorhynchus mykiss	60S ribosomal protein L28-like [Oncorhynchus mykiss]	18.33	18.37	1	13	51.82
760	XP_021451276.1	Oncorhynchus mykiss	erythrocyte band 7 integral membrane protein-like [Oncorhynchus mykiss]	18.33	18.35	1	10	44.56
761	XP_021469499.1	Oncorhynchus mykiss	catechol O-methyltransferase domain-containing protein 1-like [Oncorhynchus mykiss]	18.29	18.33	1	11	40.49
762	XP_021465625.1	Oncorhynchus mykiss	proliferation-associated protein 2G4-like [Oncorhynchus mykiss]	18.25	34.84	1	20	51.91
763	XP_021468223.1	Oncorhynchus mykiss	cGMP-dependent protein kinase 1-like [Oncorhynchus mykiss]	18.25	18.28	2	10	16.11
764	XP_021465486.1	Oncorhynchus mykiss	proteasome subunit alpha type-5 [Oncorhynchus mykiss]	18.23	18.24	1	9	49.38
765	XP_021412375.1	Oncorhynchus mykiss	galectin-2-like [Oncorhynchus mykiss]	18.2	18.21	1	21	84.5
766	XP_021411842.1	Oncorhynchus mykiss	nucleoside diphosphate kinase B isoform X1 [Oncorhynchus mykiss]	18.14	18.14	1	14	60.53
767	XP_021460844.1	Oncorhynchus mykiss	mesencephalic astrocyte-derived neurotrophic factor-like [Oncorhynchus mykiss]	18.12	18.24	1	10	49.17
768	XP_021420865.1	Oncorhynchus mykiss	peroxisomal 2,4-dienoyl-CoA reductase isoform X2 [Oncorhynchus mykiss]	18.08	18.13	3	9	42.81
769	XP_021450474.1	Oncorhynchus mykiss	histone H1, partial [Oncorhynchus mykiss]	18.06	18.06	1	11	38.18
770	XP_021457257.1	Oncorhynchus mykiss	lysozyme C II [Oncorhynchus mykiss]	18.04	18.05	2	13	68.75
771	XP_021436992.1	Oncorhynchus mykiss	proteasome subunit beta type-1-B-like [Oncorhynchus mykiss]	18.02	18.02	1	12	40.25
772	XP_021451740.1	Oncorhynchus mykiss	actin-related protein 2/3 complex subunit 1B-like [Oncorhynchus mykiss]	18.01	18.08	1	10	29.13
773	XP_021478755.1	Oncorhynchus mykiss	annexin A4-like [Oncorhynchus mykiss]	18	43.27	1	25	72.1
774	XP_021446868.1	Oncorhynchus mykiss	cofilin-2-like [Oncorhynchus mykiss]	18	33.9	1	21	67.07
775	XP_021468207.1	Oncorhynchus mykiss	methylmalonyl-CoA mutase, mitochondrial isoform X2 [Oncorhynchus mykiss]	18	18.05	4	9	17.08
776	XP_021449213.1	Oncorhynchus mykiss	ribosyldihydronicotinamide dehydrogenase [quinone] [Oncorhynchus mykiss]	18	18	1	10	43.33
777	XP_021454383.1	Oncorhynchus mykiss	apoptosis inhibitor 5-like [Oncorhynchus mykiss]	17.99	18.11	1	11	22.96
778	XP_021468782.1	Oncorhynchus mykiss	eukaryotic translation initiation factor 4 gamma 1-like isoform X2 [Oncorhynchus mykiss]	17.98	18.15	8	9	5.354
779	XP_021478313.1	Oncorhynchus mykiss	UV excision repair protein RAD23 homolog B-like isoform X1 [Oncorhynchus mykiss]	17.95	18.08	1	9	28.76
780	XP_021440108.1	Oncorhynchus mykiss	60S ribosomal protein L13a-like [Oncorhynchus mykiss]	17.95	17.99	1	9	27.69
781	XP_021426056.1	Oncorhynchus mykiss	myosin heavy chain, fast skeletal muscle-like [Oncorhynchus mykiss]	17.94	20.59	5	10	5.112
782	XP_021474688.1	Oncorhynchus mykiss	ruvB-like 2 [Oncorhynchus mykiss]	17.93	18.02	1	10	23.54
783	XP_021465391.1	Oncorhynchus mykiss	heterochromatin protein 1-binding protein 3-like isoform X5 [Oncorhynchus mykiss]	17.92	18.01	6	10	16.75
784	XP_021453128.1	Oncorhynchus mykiss	protein disulfide-isomerase A5-like [Oncorhynchus mykiss]	17.91	18.13	1	8	19.05
785	XP_021463140.1	Oncorhynchus mykiss	tubulin beta-3 chain-like [Oncorhynchus mykiss]	17.9	42.65	2	33	52.78
786	XP_021439464.1	Oncorhynchus mykiss	pre-mRNA-processing factor 19-like [Oncorhynchus mykiss]	17.86	17.92	1	11	23.96
787	NP_001154104.1	Oncorhynchus mykiss	60S ribosomal protein L15 [Oncorhynchus mykiss]	17.84	17.89	4	10	46.57
788	XP_021425119.1	Oncorhynchus mykiss	aflatoxin B1 aldehyde reductase member 4-like [Oncorhynchus mykiss]	17.82	17.92	1	12	41.94
789	NP_001118046.1	Oncorhynchus mykiss	cysteine- and glycine-rich protein 1 [Oncorhynchus mykiss]	17.82	17.85	1	9	67.71
790	XP_021425806.1	Oncorhynchus mykiss	poly(rC)-binding protein 2 [Oncorhynchus mykiss]	17.81	17.89	2	12	37.92
791	XP_021416693.1	Oncorhynchus mykiss	eukaryotic peptide chain release factor subunit 1-like [Oncorhynchus mykiss]	17.8	17.96	2	10	27.09
792	XP_021413430.1	Oncorhynchus mykiss	uncharacterized protein LOC110486287 [Oncorhynchus mykiss]	17.8	17.88	1	10	37.22
793	XP_021443769.1	Oncorhynchus mykiss	vacuolar protein sorting-associated protein 26B-like [Oncorhynchus mykiss]	17.77	17.94	1	11	44.74
794	XP_021415963.1	Oncorhynchus mykiss	nuclear migration protein nudC-like [Oncorhynchus mykiss]	17.77	17.92	1	13	34.69
795	XP_021441820.1	Oncorhynchus mykiss	alpha-parvin [Oncorhynchus mykiss]	17.75	17.8	3	9	30.65
796	XP_021458423.1	Oncorhynchus mykiss	serine/arginine-rich splicing factor 9-like [Oncorhynchus mykiss]	17.75	17.79	8	9	35.08
797	XP_021473803.1	Oncorhynchus mykiss	serpin H1-like [Oncorhynchus mykiss]	17.74	28.44	1	14	37.07
798	XP_021462135.1	Oncorhynchus mykiss	serine--pyruvate aminotransferase [Oncorhynchus mykiss]	17.74	17.81	1	12	35.81
799	XP_021476816.1	Oncorhynchus mykiss	long-chain-fatty-acid--CoA ligase ACSBG2-like [Oncorhynchus mykiss]	17.7	17.79	1	9	16.28
800	XP_021439834.1	Oncorhynchus mykiss	uncharacterized protein LOC110505145 [Oncorhynchus mykiss]	17.69	17.73	1	13	48.43
801	XP_021420967.1	Oncorhynchus mykiss	synaptic vesicle membrane protein VAT-1 homolog [Oncorhynchus mykiss]	17.67	19.94	1	10	26.85
802	XP_021440501.1	Oncorhynchus mykiss	dihydrolipoyllysine-residue succinyltransferase component of 2-oxoglutarate dehydrogenase complex, mitochondrial-like [Oncorhynchus mykiss]	17.67	17.76	3	10	22.39
803	XP_021475430.1	Oncorhynchus mykiss	oxygen-dependent coproporphyrinogen-III oxidase, mitochondrial-like [Oncorhynchus mykiss]	17.61	17.72	1	8	21.38
804	XP_021481517.1	Oncorhynchus mykiss	enoyl-CoA delta isomerase 1, mitochondrial-like [Oncorhynchus mykiss]	17.56	17.69	2	12	41.58
805	XP_021438955.1	Oncorhynchus mykiss	vesicular integral-membrane protein VIP36-like isoform X1 [Oncorhynchus mykiss]	17.52	17.66	1	10	42.07
806	XP_021469970.1	Oncorhynchus mykiss	non-specific lipid-transfer protein-like [Oncorhynchus mykiss]	17.52	17.56	1	11	18.13
807	XP_021455552.1	Oncorhynchus mykiss	U1 small nuclear ribonucleoprotein 70 kDa-like [Oncorhynchus mykiss]	17.48	17.71	2	11	18.67
808	XP_021412386.1	Oncorhynchus mykiss	aspartate aminotransferase, cytoplasmic-like [Oncorhynchus mykiss]	17.48	17.64	1	11	28.54
809	XP_021464994.1	Oncorhynchus mykiss	guanine nucleotide-binding protein G(I)/G(S)/G(T) subunit beta-1-like [Oncorhynchus mykiss]	17.4	17.45	2	9	32.65
810	XP_021414884.1	Oncorhynchus mykiss	nodal modulator 1-like [Oncorhynchus mykiss]	17.37	17.63	2	9	5.575
811	XP_021453627.1	Oncorhynchus mykiss	cell surface A33 antigen-like [Oncorhynchus mykiss]	17.37	17.41	1	10	30.08
812	XP_021445713.1	Oncorhynchus mykiss	annexin A13-like [Oncorhynchus mykiss]	17.35	17.43	2	10	31.96
813	XP_021422496.1	Oncorhynchus mykiss	mimecan-like [Oncorhynchus mykiss]	17.34	17.4	1	9	32.59
814	XP_021454431.1	Oncorhynchus mykiss	UPF0676 protein C1494.01-like [Oncorhynchus mykiss]	17.25	17.41	1	9	38.46
815	XP_021460735.1	Oncorhynchus mykiss	beta,beta-carotene 9',10'-oxygenase-like [Oncorhynchus mykiss]	17.25	17.3	1	9	19.54
816	XP_021464878.1	Oncorhynchus mykiss	40S ribosomal protein S10-like [Oncorhynchus mykiss]	17.24	17.35	3	10	41.52
817	XP_021448727.1	Oncorhynchus mykiss	beta-galactoside-binding lectin-like [Oncorhynchus mykiss]	17.22	17.25	2	11	71.43
818	XP_021432247.1	Oncorhynchus mykiss	Na(+)/H(+) exchange regulatory cofactor NHE-RF1-like [Oncorhynchus mykiss]	17.17	17.29	1	11	37.18
819	XP_021462675.1	Oncorhynchus mykiss	mitochondrial carrier homolog 2-like [Oncorhynchus mykiss]	17.16	17.23	1	10	37.54
820	XP_021439434.1	Oncorhynchus mykiss	aspartyl aminopeptidase isoform X3 [Oncorhynchus mykiss]	17.12	17.16	3	10	29.47
821	XP_021450255.1	Oncorhynchus mykiss	fumarate hydratase, mitochondrial [Oncorhynchus mykiss]	17.11	17.16	1	9	47.35
822	XP_021439644.1	Oncorhynchus mykiss	GTP-binding nuclear protein Ran [Oncorhynchus mykiss]	17.08	17.18	3	11	40.47
823	XP_021465866.1	Oncorhynchus mykiss	intestinal-type alkaline phosphatase-like isoform X2 [Oncorhynchus mykiss]	17.07	18.14	2	10	23.66
824	XP_021464360.1	Oncorhynchus mykiss	grancalcin-like [Oncorhynchus mykiss]	17.05	17.17	1	8	30.94
825	XP_021480954.1	Oncorhynchus mykiss	hemoglobin subunit alpha-4-like [Oncorhynchus mykiss]	17.01	25.02	1	22	88.11
826	XP_021477946.1	Oncorhynchus mykiss	methylcrotonoyl-CoA carboxylase beta chain, mitochondrial [Oncorhynchus mykiss]	17.01	17.24	1	9	23.67
827	XP_021443214.1	Oncorhynchus mykiss	tumor necrosis factor alpha-induced protein 2-like [Oncorhynchus mykiss]	16.99	17.15	1	9	12.5
828	XP_021424196.1	Oncorhynchus mykiss	histone H3 [Oncorhynchus mykiss]	16.97	17.05	4	13	63.24
829	XP_021465768.1	Oncorhynchus mykiss	sulfite oxidase, mitochondrial isoform X2 [Oncorhynchus mykiss]	16.96	17.14	6	9	18.57
830	NP_001118185.1	Oncorhynchus mykiss	fatty acid-binding protein, heart [Oncorhynchus mykiss]	16.95	17.01	1	11	73.68
831	XP_021434469.1	Oncorhynchus mykiss	inosine-uridine preferring nucleoside hydrolase-like isoform X2 [Oncorhynchus mykiss]	16.94	16.97	2	9	33.54
832	XP_021433285.1	Oncorhynchus mykiss	probable 2-oxoglutarate dehydrogenase E1 component DHKTD1, mitochondrial isoform X1 [Oncorhynchus mykiss]	16.91	16.98	2	10	12.81
833	XP_021413834.1	Oncorhynchus mykiss	myosin-9-like isoform X2 [Oncorhynchus mykiss]	16.88	287.37	3	192	66.14
834	XP_021419347.1	Oncorhynchus mykiss	phytanoyl-CoA dioxygenase, peroxisomal isoform X1 [Oncorhynchus mykiss]	16.88	17.02	1	9	30.66
835	XP_021435363.1	Oncorhynchus mykiss	10 kDa heat shock protein, mitochondrial-like [Oncorhynchus mykiss]	16.88	16.96	1	9	48.5
836	XP_021433882.1	Oncorhynchus mykiss	cystatin-B-like [Oncorhynchus mykiss]	16.87	16.97	1	9	89.9
837	XP_021481338.1	Oncorhynchus mykiss	pyridoxal-dependent decarboxylase domain-containing protein 1-like isoform X5 [Oncorhynchus mykiss]	16.79	16.96	3	9	15.62
838	XP_021459299.1	Oncorhynchus mykiss	calreticulin-like [Oncorhynchus mykiss]	16.73	44.37	1	28	54.2
839	XP_021472705.1	Oncorhynchus mykiss	mitochondrial carnitine/acylcarnitine carrier protein-like [Oncorhynchus mykiss]	16.73	16.75	1	11	20.16
840	NP_001158559.1	Oncorhynchus mykiss	eukaryotic translation initiation factor 3 subunit H [Oncorhynchus mykiss]	16.72	16.81	1	9	34.88
841	XP_021435466.1	Oncorhynchus mykiss	RNA-binding protein 45-like [Oncorhynchus mykiss]	16.7	16.93	1	9	21.89
842	NP_001118106.1	Oncorhynchus mykiss	leukotriene b4 12-hydroxydehydrogenase/15-ketoreductase [Oncorhynchus mykiss]	16.7	16.73	1	8	32.22
843	XP_021441170.1	Oncorhynchus mykiss	high choriolytic enzyme 1 isoform X1 [Oncorhynchus mykiss]	16.69	16.72	1	13	55.05
844	XP_021432773.1	Oncorhynchus mykiss	40S ribosomal protein S16 [Oncorhynchus mykiss]	16.68	16.75	3	11	56.16
845	XP_021450147.1	Oncorhynchus mykiss	60S ribosomal protein L9-like [Oncorhynchus mykiss]	16.67	16.69	1	10	52.45
846	XP_021481187.1	Oncorhynchus mykiss	60S ribosomal protein L27 [Oncorhynchus mykiss]	16.63	16.65	2	10	49.26
847	NP_001117963.1	Oncorhynchus mykiss	calpain 2 catalytic subunit [Oncorhynchus mykiss]	16.62	19.64	1	10	20.97
848	XP_021430989.1	Oncorhynchus mykiss	annexin A2-B-like [Oncorhynchus mykiss]	16.6	27.71	1	14	38.66
849	XP_021454275.1	Oncorhynchus mykiss	epidermal growth factor receptor kinase substrate 8-like protein 2 [Oncorhynchus mykiss]	16.58	16.71	1	10	14.8
850	XP_021438612.1	Oncorhynchus mykiss	phenylalanine--tRNA ligase beta subunit [Oncorhynchus mykiss]	16.58	16.68	1	9	16.3
851	NP_001153963.1	Oncorhynchus mykiss	adenine nucleotide translocator 2 [Oncorhynchus mykiss]	16.57	36.95	1	21	56.57
852	XP_021437213.1	Oncorhynchus mykiss	dipeptidyl peptidase 1-like [Oncorhynchus mykiss]	16.57	16.59	2	11	19.47
853	XP_021473081.1	Oncorhynchus mykiss	rabankyrin-5 isoform X1 [Oncorhynchus mykiss]	16.52	16.8	2	12	11.87
854	XP_021466363.1	Oncorhynchus mykiss	nuclear receptor coactivator 5 isoform X2 [Oncorhynchus mykiss]	16.47	16.63	2	8	15.42
855	XP_021412190.1	Oncorhynchus mykiss	far upstream element-binding protein 2-like [Oncorhynchus mykiss]	16.41	16.51	2	7	12.37
856	XP_021439037.1	Oncorhynchus mykiss	60S ribosomal protein L26 [Oncorhynchus mykiss]	16.41	16.42	2	9	44.83
857	XP_021471493.1	Oncorhynchus mykiss	nuclease-sensitive element-binding protein 1-like isoform X2 [Oncorhynchus mykiss]	16.38	16.44	2	10	25.98
858	XP_021477366.1	Oncorhynchus mykiss	D-amino-acid oxidase isoform X2 [Oncorhynchus mykiss]	16.38	16.42	3	12	43.19
859	XP_021459326.1	Oncorhynchus mykiss	scaffold attachment factor B2-like isoform X2 [Oncorhynchus mykiss]	16.37	16.51	2	8	10.64
860	XP_021442961.1	Oncorhynchus mykiss	NADPH--cytochrome P450 reductase-like isoform X2 [Oncorhynchus mykiss]	16.36	58.1	3	33	53.11
861	XP_021462617.1	Oncorhynchus mykiss	NADH dehydrogenase [ubiquinone] iron-sulfur protein 3, mitochondrial-like [Oncorhynchus mykiss]	16.36	16.42	2	9	40.78
862	XP_021423702.1	Oncorhynchus mykiss	proteasome subunit beta type-3-like [Oncorhynchus mykiss]	16.33	16.39	1	13	46.83
863	XP_021468100.1	Oncorhynchus mykiss	heterogeneous nuclear ribonucleoprotein U-like [Oncorhynchus mykiss]	16.24	16.57	1	10	12.46
864	XP_021465648.1	Oncorhynchus mykiss	protein transport protein Sec61 subunit alpha-like [Oncorhynchus mykiss]	16.24	16.31	5	9	17.02
865	XP_021440887.1	Oncorhynchus mykiss	sorting nexin-6 [Oncorhynchus mykiss]	16.23	16.41	2	9	19.9
866	XP_021466732.1	Oncorhynchus mykiss	obg-like ATPase 1 [Oncorhynchus mykiss]	16.22	16.34	2	9	22.07
867	XP_021469641.1	Oncorhynchus mykiss	cold-inducible RNA-binding protein B-like isoform X3 [Oncorhynchus mykiss]	16.22	16.28	5	8	40.53
868	XP_021430684.1	Oncorhynchus mykiss	cystathionine gamma-lyase-like [Oncorhynchus mykiss]	16.18	29.9	1	19	55.31
869	XP_021427227.1	Oncorhynchus mykiss	NADH dehydrogenase [ubiquinone] flavoprotein 1, mitochondrial-like [Oncorhynchus mykiss]	16.15	17.18	1	9	24.47
870	XP_021428079.1	Oncorhynchus mykiss	60S ribosomal protein L14-like [Oncorhynchus mykiss]	16.15	16.25	2	8	51.45
871	XP_021457616.1	Oncorhynchus mykiss	peptidyl-prolyl cis-trans isomerase A-like [Oncorhynchus mykiss]	16.14	16.15	1	21	68.9
872	XP_021423468.1	Oncorhynchus mykiss	40S ribosomal protein S15a [Oncorhynchus mykiss]	16.14	16.15	2	9	61.54
873	XP_021468771.1	Oncorhynchus mykiss	ras-related protein Rab-2A-like [Oncorhynchus mykiss]	16.13	16.14	2	11	53.77
874	XP_021447355.1	Oncorhynchus mykiss	phosphatidylinositol 3,4,5-trisphosphate 3-phosphatase TPTE2-like [Oncorhynchus mykiss]	16.1	16.23	1	9	20.9
875	XP_021446656.1	Oncorhynchus mykiss	kunitz-type protease inhibitor 2-like [Oncorhynchus mykiss]	16.09	16.22	1	9	33.33
876	XP_021476944.1	Oncorhynchus mykiss	sarcoplasmic/endoplasmic reticulum calcium ATPase 2-like [Oncorhynchus mykiss]	16.07	35.58	1	19	21.08
877	XP_021480508.1	Oncorhynchus mykiss	ras-related protein Rab-5C-like [Oncorhynchus mykiss]	16.05	16.1	2	12	60.27
878	XP_021454371.1	Oncorhynchus mykiss	creatine kinase U-type, mitochondrial-like [Oncorhynchus mykiss]	16.04	43.31	1	38	66.43
879	XP_021431708.1	Oncorhynchus mykiss	vesicle-fusing ATPase [Oncorhynchus mykiss]	16.03	16.48	2	8	12.63
880	XP_021423790.1	Oncorhynchus mykiss	protein kinase C alpha type isoform X2 [Oncorhynchus mykiss]	16.03	16.19	2	8	14.86
881	XP_021460263.1	Oncorhynchus mykiss	N(G),N(G)-dimethylarginine dimethylaminohydrolase 1 [Oncorhynchus mykiss]	16.03	16.08	1	9	41.57
882	XP_021445616.1	Oncorhynchus mykiss	profilin-2-like isoform X1 [Oncorhynchus mykiss]	16	16	1	13	68.35
883	XP_021421146.1	Oncorhynchus mykiss	transforming growth factor beta-1-induced transcript 1 protein isoform X4 [Oncorhynchus mykiss]	15.99	16.14	5	9	31.82
884	XP_021441082.1	Oncorhynchus mykiss	mitochondrial amidoxime-reducing component 1-like [Oncorhynchus mykiss]	15.99	16.09	1	8	31
885	XP_021423477.1	Oncorhynchus mykiss	myosin-11-like isoform X3 [Oncorhynchus mykiss]	15.97	297.6	1	205	66.07
886	XP_021458699.1	Oncorhynchus mykiss	disabled homolog 2-like isoform X2 [Oncorhynchus mykiss]	15.96	16	6	10	15.29
887	XP_021449983.1	Oncorhynchus mykiss	translationally-controlled tumor protein homolog [Oncorhynchus mykiss]	15.95	16.07	1	9	42.11
888	XP_021481191.1	Oncorhynchus mykiss	17-beta-hydroxysteroid dehydrogenase 14-like [Oncorhynchus mykiss]	15.93	16.01	2	10	33.08
889	XP_021446402.1	Oncorhynchus mykiss	tenascin-like [Oncorhynchus mykiss]	15.89	27.77	1	14	9.302
890	XP_021433643.1	Oncorhynchus mykiss	NADH dehydrogenase [ubiquinone] iron-sulfur protein 2, mitochondrial [Oncorhynchus mykiss]	15.89	16.04	1	8	19.96
891	XP_021441817.1	Oncorhynchus mykiss	cytochrome c oxidase subunit 5A, mitochondrial-like [Oncorhynchus mykiss]	15.89	15.92	2	9	65.96
892	XP_021476092.1	Oncorhynchus mykiss	collagen alpha-6(VI) chain-like [Oncorhynchus mykiss]	15.86	149.84	1	89	32.55
893	XP_021447061.1	Oncorhynchus mykiss	peroxiredoxin-4-like [Oncorhynchus mykiss]	15.85	22.06	1	13	54.41
894	XP_021458043.1	Oncorhynchus mykiss	delta-aminolevulinic acid dehydratase-like [Oncorhynchus mykiss]	15.85	15.98	2	9	33.64
895	XP_021470615.1	Oncorhynchus mykiss	dehydrogenase/reductase SDR family member 4-like isoform X2 [Oncorhynchus mykiss]	15.85	15.94	4	8	40.43
896	XP_021466635.1	Oncorhynchus mykiss	tensin-like [Oncorhynchus mykiss]	15.83	24.18	1	12	8.601
897	XP_021457758.1	Oncorhynchus mykiss	short-chain specific acyl-CoA dehydrogenase, mitochondrial-like [Oncorhynchus mykiss]	15.83	15.96	1	8	26.42
898	XP_021469696.1	Oncorhynchus mykiss	eukaryotic translation initiation factor 3 subunit F-like [Oncorhynchus mykiss]	15.82	15.94	1	9	35.16
899	XP_021429036.1	Oncorhynchus mykiss	inorganic pyrophosphatase-like [Oncorhynchus mykiss]	15.76	15.87	2	10	35.19
900	XP_021480041.1	Oncorhynchus mykiss	protein arginine N-methyltransferase 1 isoform X2 [Oncorhynchus mykiss]	15.75	15.89	3	11	30.17
901	XP_021435544.1	Oncorhynchus mykiss	histamine N-methyltransferase-like [Oncorhynchus mykiss]	15.75	15.85	1	8	36.82
902	XP_021442596.1	Oncorhynchus mykiss	40S ribosomal protein S25 isoform X1 [Oncorhynchus mykiss]	15.74	15.84	3	10	45.64
903	XP_021435431.1	Oncorhynchus mykiss	pyridoxal kinase-like [Oncorhynchus mykiss]	15.74	15.77	1	11	40.85
904	XP_021446911.1	Oncorhynchus mykiss	adenylosuccinate synthetase isozyme 2-like [Oncorhynchus mykiss]	15.72	15.79	1	9	21.7
905	XP_021449591.1	Oncorhynchus mykiss	coatomer subunit gamma-2-like, partial [Oncorhynchus mykiss]	15.69	15.83	1	9	37.34
906	XP_021464957.1	Oncorhynchus mykiss	leiomodin-1-like [Oncorhynchus mykiss]	15.64	15.81	1	8	12.6
907	XP_021439460.1	Oncorhynchus mykiss	glyoxylate reductase/hydroxypyruvate reductase-like [Oncorhynchus mykiss]	15.63	15.74	1	9	32.4
908	XP_021430325.1	Oncorhynchus mykiss	isoleucine--tRNA ligase, mitochondrial [Oncorhynchus mykiss]	15.61	15.95	1	9	9.671
909	XP_021430507.1	Oncorhynchus mykiss	isovaleryl-CoA dehydrogenase, mitochondrial [Oncorhynchus mykiss]	15.6	15.76	1	9	25.36
910	XP_021443252.1	Oncorhynchus mykiss	bleomycin hydrolase isoform X2 [Oncorhynchus mykiss]	15.59	15.84	2	11	24.23
911	XP_021447812.1	Oncorhynchus mykiss	ubiquitin carboxyl-terminal hydrolase isozyme L1-like [Oncorhynchus mykiss]	15.59	15.62	1	8	38.18
912	XP_021471738.1	Oncorhynchus mykiss	glutathione synthetase [Oncorhynchus mykiss]	15.58	15.92	1	8	21.22
913	XP_021444543.1	Oncorhynchus mykiss	far upstream element-binding protein 3-like isoform X1 [Oncorhynchus mykiss]	15.57	15.73	3	7	14.34
914	XP_021460576.1	Oncorhynchus mykiss	rab GDP dissociation inhibitor beta-like [Oncorhynchus mykiss]	15.56	37.33	1	20	53.79
915	XP_021471098.1	Oncorhynchus mykiss	60S ribosomal protein L34 [Oncorhynchus mykiss]	15.56	15.64	2	8	45.3
916	XP_021446877.1	Oncorhynchus mykiss	peptidyl-prolyl cis-trans isomerase FKBP2-like [Oncorhynchus mykiss]	15.55	15.64	2	8	54.74
917	XP_021453640.1	Oncorhynchus mykiss	60S ribosomal protein L8 [Oncorhynchus mykiss]	15.54	15.74	2	12	43.58
918	XP_021457955.1	Oncorhynchus mykiss	vacuolar protein sorting-associated protein 29 isoform X2 [Oncorhynchus mykiss]	15.54	15.58	4	8	53.3
919	XP_021478091.1	Oncorhynchus mykiss	heat shock protein, alpha-crystallin-related, 1 isoform X1 [Oncorhynchus mykiss]	15.52	15.67	2	9	37.85
920	XP_021436009.1	Oncorhynchus mykiss	cullin-9-like [Oncorhynchus mykiss]	15.51	16.04	1	8	3.328
921	XP_021414710.1	Oncorhynchus mykiss	actin-related protein 2/3 complex subunit 1A-like [Oncorhynchus mykiss]	15.51	15.82	1	9	31.87
922	XP_021420375.1	Oncorhynchus mykiss	LOW QUALITY PROTEIN: galactokinase [Oncorhynchus mykiss]	15.51	15.72	1	11	33.05
923	XP_021466399.1	Oncorhynchus mykiss	DNA replication licensing factor MCM2 [Oncorhynchus mykiss]	15.49	15.77	2	9	10.17
924	XP_021428377.1	Oncorhynchus mykiss	proteasome subunit alpha type-2 [Oncorhynchus mykiss]	15.47	15.51	2	9	47.86
925	XP_021460227.1	Oncorhynchus mykiss	protein mago nashi homolog [Oncorhynchus mykiss]	15.46	15.52	2	8	61.9
926	XP_021447060.1	Oncorhynchus mykiss	pyruvate dehydrogenase E1 component subunit alpha, mitochondrial-like isoform X2 [Oncorhynchus mykiss]	15.45	15.56	2	10	22.9
927	XP_021464740.1	Oncorhynchus mykiss	cytochrome c1, heme protein, mitochondrial-like [Oncorhynchus mykiss]	15.45	15.49	2	9	36.81
928	XP_021422669.1	Oncorhynchus mykiss	B-cell receptor-associated protein 31 isoform X2 [Oncorhynchus mykiss]	15.44	15.71	2	11	35.74
929	XP_021429308.1	Oncorhynchus mykiss	pre-mRNA-splicing factor ATP-dependent RNA helicase DHX15 isoform X1 [Oncorhynchus mykiss]	15.44	15.6	3	9	12.91
930	XP_021426335.1	Oncorhynchus mykiss	histone-binding protein RBBP7 [Oncorhynchus mykiss]	15.44	15.54	3	8	15.49
931	XP_021415541.1	Oncorhynchus mykiss	chromobox protein homolog 3-like isoform X2 [Oncorhynchus mykiss]	15.42	15.46	2	8	45.2
932	XP_021416417.1	Oncorhynchus mykiss	protein S100-A13-like, partial [Oncorhynchus mykiss]	15.41	15.44	1	10	47.33
933	XP_021470599.1	Oncorhynchus mykiss	thioredoxin-like [Oncorhynchus mykiss]	15.39	15.43	1	8	53.52
934	XP_021474914.1	Oncorhynchus mykiss	T-cell ecto-ADP-ribosyltransferase 2-like [Oncorhynchus mykiss]	15.37	15.49	3	9	30.77
935	XP_021438958.1	Oncorhynchus mykiss	transmembrane emp24 domain-containing protein 9-like [Oncorhynchus mykiss]	15.37	15.47	2	10	44.39
936	XP_021430032.1	Oncorhynchus mykiss	methylmalonate-semialdehyde dehydrogenase [acylating], mitochondrial isoform X2 [Oncorhynchus mykiss]	15.36	31.2	2	20	39.24
937	XP_021461275.1	Oncorhynchus mykiss	dipeptidyl peptidase 2 [Oncorhynchus mykiss]	15.36	15.45	1	8	21.98
938	XP_021479809.1	Oncorhynchus mykiss	heat shock 70 kDa protein 4-like [Oncorhynchus mykiss]	15.35	41.84	1	22	29.92
939	XP_021436819.1	Oncorhynchus mykiss	ribosome-binding protein 1-like [Oncorhynchus mykiss]	15.35	15.9	1	11	11.96
940	XP_021441051.1	Oncorhynchus mykiss	EMILIN-1-like [Oncorhynchus mykiss]	15.32	15.71	1	10	10.66
941	XP_021434288.1	Oncorhynchus mykiss	ubiquitin carboxyl-terminal hydrolase isozyme L3 [Oncorhynchus mykiss]	15.31	15.42	1	8	38.26
942	XP_021412850.1	Oncorhynchus mykiss	protein disulfide-isomerase-like [Oncorhynchus mykiss]	15.29	56.66	1	37	61.52
943	XP_021422810.1	Oncorhynchus mykiss	natterin-like protein isoform X1 [Oncorhynchus mykiss]	15.28	15.34	3	8	35.48
944	NP_001166020.1	Oncorhynchus mykiss	carbonic anhydrase II [Oncorhynchus mykiss]	15.24	15.36	2	11	39
945	XP_021448584.1	Oncorhynchus mykiss	V-type proton ATPase subunit d 1, partial [Oncorhynchus mykiss]	15.24	15.32	1	10	53.96
946	XP_021433153.1	Oncorhynchus mykiss	aldose reductase-like [Oncorhynchus mykiss]	15.19	25.17	1	17	53.8
947	XP_021419644.1	Oncorhynchus mykiss	ubiquitin-conjugating enzyme E2 N-like [Oncorhynchus mykiss]	15.18	15.29	2	8	52.6
948	XP_021438473.1	Oncorhynchus mykiss	vasodilator-stimulated phosphoprotein-like isoform X3 [Oncorhynchus mykiss]	15.16	15.28	3	8	21.48
949	XP_021468537.1	Oncorhynchus mykiss	UMP-CMP kinase [Oncorhynchus mykiss]	15.16	15.19	1	11	43.38
950	XP_021470686.1	Oncorhynchus mykiss	alpha-2-macroglobulin receptor-associated protein-like [Oncorhynchus mykiss]	15.14	15.35	2	10	25.36
951	XP_021429700.1	Oncorhynchus mykiss	L-serine dehydratase/L-threonine deaminase-like [Oncorhynchus mykiss]	15.14	15.17	1	9	32.41
952	XP_021451765.1	Oncorhynchus mykiss	tubulin polymerization-promoting protein family member 3-like [Oncorhynchus mykiss]	15.12	15.16	2	8	48.59
953	XP_021435163.1	Oncorhynchus mykiss	S-formylglutathione hydrolase [Oncorhynchus mykiss]	15.1	15.19	1	8	35.11
954	XP_021419815.1	Oncorhynchus mykiss	LOW QUALITY PROTEIN: fish-egg lectin-like [Oncorhynchus mykiss]	15.09	15.13	1	8	45.14
955	XP_021460613.1	Oncorhynchus mykiss	cathepsin D isoform X1 [Oncorhynchus mykiss]	15.07	15.14	2	8	25.56
956	XP_021454303.1	Oncorhynchus mykiss	anoctamin-5-like [Oncorhynchus mykiss]	15.04	15.27	1	9	11.83
957	XP_021442121.1	Oncorhynchus mykiss	60S acidic ribosomal protein P2-like [Oncorhynchus mykiss]	15.03	15.07	2	9	77.19
958	XP_021421617.1	Oncorhynchus mykiss	chromobox protein homolog 5-like [Oncorhynchus mykiss]	15.01	15.13	3	9	43.07
959	XP_021425839.1	Oncorhynchus mykiss	mimecan-like [Oncorhynchus mykiss]	14.99	17.17	1	9	47.11
960	XP_021414039.1	Oncorhynchus mykiss	succinate-semialdehyde dehydrogenase, mitochondrial [Oncorhynchus mykiss]	14.91	15.2	1	9	16.02
961	XP_021417350.1	Oncorhynchus mykiss	heterogeneous nuclear ribonucleoprotein H-like [Oncorhynchus mykiss]	14.91	14.98	1	10	25.37
962	XP_021473003.1	Oncorhynchus mykiss	dihydrolipoyllysine-residue acetyltransferase component of pyruvate dehydrogenase complex, mitochondrial [Oncorhynchus mykiss]	14.9	15.14	1	8	18.76
963	XP_021423107.1	Oncorhynchus mykiss	Golgi apparatus protein 1-like [Oncorhynchus mykiss]	14.89	14.99	3	7	6.499
964	XP_021445540.1	Oncorhynchus mykiss	gelsolin-like [Oncorhynchus mykiss]	14.88	35.27	1	22	50.95
965	XP_021435888.1	Oncorhynchus mykiss	monoacylglycerol lipase ABHD12-like [Oncorhynchus mykiss]	14.88	14.96	2	11	45.97
966	XP_021449636.1	Oncorhynchus mykiss	aldehyde dehydrogenase family 8 member A1, partial [Oncorhynchus mykiss]	14.86	15.33	1	10	41.74
967	XP_021479501.1	Oncorhynchus mykiss	LOW QUALITY PROTEIN: heat shock cognate 70 kDa protein-like [Oncorhynchus mykiss]	14.85	77.24	2	56	59.24
968	XP_021476783.1	Oncorhynchus mykiss	chymotrypsin-like elastase family member 2A [Oncorhynchus mykiss]	14.85	14.9	1	10	66.17
969	XP_021480914.1	Oncorhynchus mykiss	eukaryotic translation initiation factor 3 subunit G-like isoform X2 [Oncorhynchus mykiss]	14.83	14.88	3	7	30.2
970	XP_021464873.1	Oncorhynchus mykiss	protein kinase C and casein kinase substrate in neurons protein 1-like isoform X2 [Oncorhynchus mykiss]	14.8	14.97	2	8	20.53
971	XP_021421515.1	Oncorhynchus mykiss	structural maintenance of chromosomes protein 1A [Oncorhynchus mykiss]	14.78	15.4	2	8	6.011
972	XP_021436034.1	Oncorhynchus mykiss	glutamate dehydrogenase, mitochondrial isoform X1 [Oncorhynchus mykiss]	14.76	41.17	2	24	41.91
973	XP_021458542.1	Oncorhynchus mykiss	serine/threonine-protein phosphatase 2B catalytic subunit alpha isoform isoform X3 [Oncorhynchus mykiss]	14.76	17.1	3	10	22.51
974	XP_021437173.1	Oncorhynchus mykiss	retinol-binding protein 2-like [Oncorhynchus mykiss]	14.74	14.88	1	9	60
975	NP_001118201.1	Oncorhynchus mykiss	vimentin [Oncorhynchus mykiss]	14.72	29.23	1	15	24.3
976	XP_021437429.1	Oncorhynchus mykiss	sucrase-isomaltase, intestinal-like [Oncorhynchus mykiss]	14.65	14.68	1	11	48.85
977	XP_021442957.1	Oncorhynchus mykiss	AP-2 complex subunit mu-B-like isoform X2 [Oncorhynchus mykiss]	14.64	14.86	6	9	18.59
978	XP_021432294.1	Oncorhynchus mykiss	epoxide hydrolase 1-like [Oncorhynchus mykiss]	14.62	14.75	2	8	22.69
979	XP_021460507.1	Oncorhynchus mykiss	thymidylate kinase [Oncorhynchus mykiss]	14.62	14.64	1	7	32.16
980	XP_021440184.1	Oncorhynchus mykiss	ADP-dependent glucokinase-like [Oncorhynchus mykiss]	14.6	14.73	1	8	21.46
981	NP_001158587.1	Oncorhynchus mykiss	Proteasome subunit beta type 2 [Oncorhynchus mykiss]	14.6	14.69	1	8	58
982	XP_021453807.1	Oncorhynchus mykiss	3-hydroxyisobutyrate dehydrogenase, mitochondrial-like [Oncorhynchus mykiss]	14.52	14.65	1	7	20.43
983	XP_021427539.1	Oncorhynchus mykiss	palmitoyl-protein thioesterase 1-like isoform X3 [Oncorhynchus mykiss]	14.51	14.57	3	7	27.63
984	XP_021458139.1	Oncorhynchus mykiss	adenylate kinase isoenzyme 1-like [Oncorhynchus mykiss]	14.5	14.59	1	8	46.39
985	XP_021457645.1	Oncorhynchus mykiss	ATP synthase subunit alpha, mitochondrial [Oncorhynchus mykiss]	14.43	55.28	1	39	60.11
986	NP_001153967.1	Oncorhynchus mykiss	C type lectin receptor B [Oncorhynchus mykiss]	14.42	14.44	1	9	28.33
987	XP_021476923.1	Oncorhynchus mykiss	protein SET-like [Oncorhynchus mykiss]	14.4	14.42	4	11	33.95
988	XP_021468439.1	Oncorhynchus mykiss	collagen alpha-5(IV) chain-like [Oncorhynchus mykiss]	14.38	14.45	1	8	5.911
989	XP_021426217.1	Oncorhynchus mykiss	60S ribosomal protein L11 isoform X1 [Oncorhynchus mykiss]	14.37	14.43	3	8	57.22
990	XP_021477211.1	Oncorhynchus mykiss	vinexin-like isoform X4 [Oncorhynchus mykiss]	14.34	14.46	6	7	11.57
991	XP_021477895.1	Oncorhynchus mykiss	ubiquitin-conjugating enzyme E2 L3-like isoform X1 [Oncorhynchus mykiss]	14.34	14.45	5	11	64.94
992	XP_021450691.1	Oncorhynchus mykiss	heterogeneous nuclear ribonucleoprotein R-like [Oncorhynchus mykiss]	14.33	24.16	6	13	21.31
993	XP_021460776.1	Oncorhynchus mykiss	14-3-3 protein beta/alpha-A-like [Oncorhynchus mykiss]	14.32	28.59	1	15	46
994	XP_021445261.1	Oncorhynchus mykiss	ATP-dependent 6-phosphofructokinase, platelet type-like isoform X4 [Oncorhynchus mykiss]	14.3	15.62	7	8	12.27
995	XP_021444966.1	Oncorhynchus mykiss	desmoplakin-like isoform X1 [Oncorhynchus mykiss]	14.26	75.31	2	40	13.29
996	XP_021456962.1	Oncorhynchus mykiss	LOW QUALITY PROTEIN: collagen alpha-1(XI) chain-like [Oncorhynchus mykiss]	14.26	14.35	1	8	4.476
997	XP_021476016.1	Oncorhynchus mykiss	eukaryotic translation initiation factor 2 subunit 3 [Oncorhynchus mykiss]	14.25	14.39	2	7	19.07
998	XP_021431881.1	Oncorhynchus mykiss	ketimine reductase mu-crystallin [Oncorhynchus mykiss]	14.25	14.32	1	7	31.73
999	XP_021464510.1	Oncorhynchus mykiss	septin-11-like isoform X1 [Oncorhynchus mykiss]	14.24	14.32	8	8	13.6
1000	XP_021438694.1	Oncorhynchus mykiss	collagen alpha-1(XII) chain-like [Oncorhynchus mykiss]	14.2	120.74	1	60	21.9
1001	XP_021445951.1	Oncorhynchus mykiss	ependymin-like [Oncorhynchus mykiss]	14.2	14.21	1	11	30.84
1002	XP_021468602.1	Oncorhynchus mykiss	ubiquitin-40S ribosomal protein S27a [Oncorhynchus mykiss]	14.15	14.15	2	10	51.92
1003	XP_021458167.1	Oncorhynchus mykiss	threonine synthase-like 2 [Oncorhynchus mykiss]	14.1	14.78	1	8	22.11
1004	XP_021417279.1	Oncorhynchus mykiss	O-acetyl-ADP-ribose deacetylase MACROD1-like isoform X1 [Oncorhynchus mykiss]	14.1	14.1	2	8	23.72
1005	XP_021449516.1	Oncorhynchus mykiss	ubiquitin-like modifier-activating enzyme 1, partial [Oncorhynchus mykiss]	14.08	40.3	1	24	44.17
1006	XP_021434732.1	Oncorhynchus mykiss	lupus La protein [Oncorhynchus mykiss]	14.08	14.22	1	7	21.25
1007	XP_021453752.1	Oncorhynchus mykiss	glycerol kinase-like [Oncorhynchus mykiss]	14.08	14.21	1	7	17.75
1008	XP_021477517.1	Oncorhynchus mykiss	proliferating cell nuclear antigen-like [Oncorhynchus mykiss]	14.08	14.15	2	8	39.62
1009	XP_021476056.1	Oncorhynchus mykiss	eukaryotic translation initiation factor 5A-1-like [Oncorhynchus mykiss]	14.06	14.06	4	7	50.32
1010	XP_021457292.1	Oncorhynchus mykiss	tropomyosin alpha-4 chain isoform X6 [Oncorhynchus mykiss]	14.05	59.78	2	33	71.37
1011	XP_021478454.1	Oncorhynchus mykiss	splicing factor U2AF 65 kDa subunit isoform X2 [Oncorhynchus mykiss]	14.04	14.04	9	8	22.13
1012	XP_021447556.1	Oncorhynchus mykiss	ribonuclease UK114 [Oncorhynchus mykiss]	14.03	14.03	1	10	76.47
1013	XP_021420385.1	Oncorhynchus mykiss	alpha-N-acetylgalactosamine-specific lectin-like [Oncorhynchus mykiss]	14.03	14.03	1	18	53.89
1014	XP_021470007.1	Oncorhynchus mykiss	collagen alpha-2(VI) chain-like, partial [Oncorhynchus mykiss]	14	45.75	1	28	49.46
1015	XP_021419969.1	Oncorhynchus mykiss	catalase-like isoform X1 [Oncorhynchus mykiss]	14	32.9	3	19	40.92
1016	XP_021476251.1	Oncorhynchus mykiss	regulator of microtubule dynamics protein 1 [Oncorhynchus mykiss]	14	14.05	1	10	26.21
1017	XP_021468318.1	Oncorhynchus mykiss	claudin-15-like [Oncorhynchus mykiss]	14	14.01	2	7	40.91
1018	XP_021479925.1	Oncorhynchus mykiss	complement component 1 Q subcomponent-binding protein, mitochondrial-like isoform X2 [Oncorhynchus mykiss]	14	14	2	8	38.57
1019	XP_021475552.1	Oncorhynchus mykiss	phosphatidylethanolamine-binding protein 1 isoform X1 [Oncorhynchus mykiss]	14	14	2	8	62.03
1020	XP_021418483.1	Oncorhynchus mykiss	epidermal retinol dehydrogenase 2 [Oncorhynchus mykiss]	14	14	2	9	33.44
1021	NP_001158629.1	Oncorhynchus mykiss	Profilin-1 [Oncorhynchus mykiss]	14	14	1	8	63.64
1022	XP_021446724.1	Oncorhynchus mykiss	dihydropyrimidinase-related protein 2-like [Oncorhynchus mykiss]	13.98	16.31	1	8	14.97
1023	NP_001154166.1	Oncorhynchus mykiss	acyl-CoA-binding protein [Oncorhynchus mykiss]	13.95	14.03	1	9	55.17
1024	XP_021437544.1	Oncorhynchus mykiss	RNA-binding protein FUS-like isoform X3 [Oncorhynchus mykiss]	13.93	14	8	7	15.23
1025	XP_021459859.1	Oncorhynchus mykiss	protein Hook homolog 1-like [Oncorhynchus mykiss]	13.92	14.18	1	8	12.53
1026	XP_021450569.1	Oncorhynchus mykiss	collagen alpha-2(VI) chain-like, partial [Oncorhynchus mykiss]	13.91	30.78	1	15	41.56
1027	XP_021453863.1	Oncorhynchus mykiss	unconventional myosin-Ie-like [Oncorhynchus mykiss]	13.9	16.09	2	10	13.38
1028	XP_021431024.1	Oncorhynchus mykiss	ras-related C3 botulinum toxin substrate 1 isoform X1 [Oncorhynchus mykiss]	13.88	16.14	4	11	43.75
1029	XP_021459627.1	Oncorhynchus mykiss	caveolin-1 isoform X1 [Oncorhynchus mykiss]	13.88	13.94	2	7	45.6
1030	XP_021474674.1	Oncorhynchus mykiss	histone H2AX [Oncorhynchus mykiss]	13.87	13.9	4	12	40.14
1031	XP_021432530.1	Oncorhynchus mykiss	thymidine phosphorylase-like [Oncorhynchus mykiss]	13.86	13.92	1	9	22.74
1032	XP_021432885.1	Oncorhynchus mykiss	V-type proton ATPase subunit E 1-like [Oncorhynchus mykiss]	13.85	13.91	2	10	42.92
1033	XP_021473429.1	Oncorhynchus mykiss	creatine kinase M-type isoform X1 [Oncorhynchus mykiss]	13.82	16.24	1	9	25.72
1034	XP_021475869.1	Oncorhynchus mykiss	cytochrome c oxidase subunit 4 isoform 1, mitochondrial-like [Oncorhynchus mykiss]	13.8	13.86	1	9	36
1035	XP_021474242.1	Oncorhynchus mykiss	pyruvate carboxylase, mitochondrial-like [Oncorhynchus mykiss]	13.78	92.88	1	53	42.42
1036	XP_021428484.1	Oncorhynchus mykiss	60S ribosomal protein L30 [Oncorhynchus mykiss]	13.78	13.84	2	8	66.38
1037	XP_021473267.1	Oncorhynchus mykiss	small nuclear ribonucleoprotein Sm D2-like isoform X2 [Oncorhynchus mykiss]	13.77	13.8	2	7	57.85
1038	XP_021467778.1	Oncorhynchus mykiss	LOW QUALITY PROTEIN: meprin A subunit alpha-like [Oncorhynchus mykiss]	13.76	16.18	1	8	15.23
1039	XP_021436818.1	Oncorhynchus mykiss	annexin A4-like [Oncorhynchus mykiss]	13.7	34.1	1	20	38.57
1040	XP_021440655.1	Oncorhynchus mykiss	serine/threonine-protein phosphatase 2A 56 kDa regulatory subunit epsilon isoform-like isoform X1 [Oncorhynchus mykiss]	13.69	13.73	5	7	17.99
1041	XP_021417482.1	Oncorhynchus mykiss	transforming growth factor-beta-induced protein ig-h3-like [Oncorhynchus mykiss]	13.68	33.77	1	17	35.06
1042	XP_021474489.1	Oncorhynchus mykiss	complement factor B-like [Oncorhynchus mykiss]	13.63	13.89	1	8	12.18
1043	XP_021443672.1	Oncorhynchus mykiss	glyoxalase domain-containing protein 4-like [Oncorhynchus mykiss]	13.62	13.76	1	9	27.95
1044	XP_021418678.1	Oncorhynchus mykiss	NADP-dependent malic enzyme-like [Oncorhynchus mykiss]	13.6	18.19	1	11	21.77
1045	NP_001117675.1	Oncorhynchus mykiss	branched-chain alpha-keto acid lipoamide acyltransferase [Oncorhynchus mykiss]	13.59	13.8	2	7	15.15
1046	XP_021453054.1	Oncorhynchus mykiss	putative methyltransferase DDB_G0268948 [Oncorhynchus mykiss]	13.54	30.75	1	17	72.32
1047	XP_021416927.1	Oncorhynchus mykiss	FACT complex subunit SSRP1-like [Oncorhynchus mykiss]	13.54	13.66	2	9	13.17
1048	XP_021469917.1	Oncorhynchus mykiss	sideroflexin-1-like [Oncorhynchus mykiss]	13.52	14.16	1	9	31.68
1049	XP_021481307.1	Oncorhynchus mykiss	cAMP-dependent protein kinase catalytic subunit alpha isoform X1 [Oncorhynchus mykiss]	13.5	13.68	5	8	23.08
1050	XP_021470410.1	Oncorhynchus mykiss	butyrophilin subfamily 2 member A1-like [Oncorhynchus mykiss]	13.5	13.57	1	7	14.53
1051	XP_021439544.1	Oncorhynchus mykiss	ras-related protein Rab-6A-like isoform X2 [Oncorhynchus mykiss]	13.49	15.75	2	10	38.39
1052	XP_021466891.1	Oncorhynchus mykiss	precerebellin-like protein isoform X1 [Oncorhynchus mykiss]	13.49	13.54	2	8	51.46
1053	XP_021423740.1	Oncorhynchus mykiss	phosphoribosyl pyrophosphate synthase-associated protein 1-like [Oncorhynchus mykiss]	13.48	13.61	3	8	26.47
1054	XP_021462965.1	Oncorhynchus mykiss	PDZ and LIM domain protein 1-like [Oncorhynchus mykiss]	13.48	13.58	1	9	26.77
1055	XP_021481536.1	Oncorhynchus mykiss	retinoid-inducible serine carboxypeptidase-like [Oncorhynchus mykiss]	13.46	13.53	1	7	21.67
1056	XP_021441059.1	Oncorhynchus mykiss	calpain-1 catalytic subunit-like [Oncorhynchus mykiss]	13.46	13.52	1	7	13.18
1057	XP_021477410.1	Oncorhynchus mykiss	endoplasmic reticulum aminopeptidase 2 [Oncorhynchus mykiss]	13.44	13.6	2	7	9.852
1058	XP_021413679.1	Oncorhynchus mykiss	hsc70-interacting protein-like isoform X3 [Oncorhynchus mykiss]	13.43	13.61	4	8	22.57
1059	XP_021457208.1	Oncorhynchus mykiss	thioredoxin-like protein 1 [Oncorhynchus mykiss]	13.42	13.51	1	7	30.8
1060	NP_001158688.1	Oncorhynchus mykiss	Proteasome subunit beta type 8 [Oncorhynchus mykiss]	13.41	13.44	1	8	31.52
1061	XP_021466283.1	Oncorhynchus mykiss	calcium/calmodulin-dependent protein kinase type II subunit gamma isoform X5 [Oncorhynchus mykiss]	13.39	13.46	5	8	22.27
1062	XP_021453266.1	Oncorhynchus mykiss	glycerol-3-phosphate acyltransferase 3-like isoform X3 [Oncorhynchus mykiss]	13.36	13.47	5	7	15.04
1063	XP_021455258.1	Oncorhynchus mykiss	GDP-L-fucose synthase-like [Oncorhynchus mykiss]	13.32	13.44	1	7	25.46
1064	XP_021416127.1	Oncorhynchus mykiss	interleukin enhancer-binding factor 2 homolog [Oncorhynchus mykiss]	13.29	13.43	3	7	32.04
1065	XP_021456417.1	Oncorhynchus mykiss	ras-related protein Rab-32-like [Oncorhynchus mykiss]	13.27	13.34	1	7	30.99
1066	XP_021465007.1	Oncorhynchus mykiss	protein ABHD14B [Oncorhynchus mykiss]	13.26	13.3	1	7	51.18
1067	XP_021418552.1	Oncorhynchus mykiss	poly(U)-binding-splicing factor PUF60-like isoform X4 [Oncorhynchus mykiss]	13.25	13.46	11	6	12.52
1068	XP_021438367.1	Oncorhynchus mykiss	CD166 antigen homolog isoform X2 [Oncorhynchus mykiss]	13.24	13.52	2	10	23.09
1069	XP_021467292.1	Oncorhynchus mykiss	14-3-3 protein zeta-like [Oncorhynchus mykiss]	13.23	25.87	3	16	49.59
1070	XP_021462528.1	Oncorhynchus mykiss	DNA damage-binding protein 1-like [Oncorhynchus mykiss]	13.23	13.59	2	7	6.76
1071	XP_021464366.1	Oncorhynchus mykiss	26S proteasome non-ATPase regulatory subunit 14 [Oncorhynchus mykiss]	13.23	13.46	2	10	35.16
1072	XP_021412916.1	Oncorhynchus mykiss	aromatic-L-amino-acid decarboxylase-like [Oncorhynchus mykiss]	13.2	13.44	2	8	16.18
1073	XP_021422190.1	Oncorhynchus mykiss	acetyl-coenzyme A synthetase, cytoplasmic-like [Oncorhynchus mykiss]	13.17	13.4	1	11	13.73
1074	NP_001154920.1	Oncorhynchus mykiss	apolipoprotein A-II precursor [Oncorhynchus mykiss]	13.17	13.2	1	8	58.74
1075	XP_021434232.1	Oncorhynchus mykiss	laminin subunit beta-1-like [Oncorhynchus mykiss]	13.13	13.35	1	9	5.671
1076	XP_021467048.1	Oncorhynchus mykiss	40S ribosomal protein S12 [Oncorhynchus mykiss]	13.1	13.14	2	7	53.79
1077	XP_021435146.1	Oncorhynchus mykiss	arylsulfatase D-like [Oncorhynchus mykiss]	13.09	13.2	1	8	15.27
1078	XP_021476330.1	Oncorhynchus mykiss	cytochrome b5-like [Oncorhynchus mykiss]	13.07	13.1	1	7	56.06
1079	XP_021430218.1	Oncorhynchus mykiss	chloride intracellular channel protein 4-like isoform X1 [Oncorhynchus mykiss]	13.04	17.28	2	11	46.83
1080	NP_001117801.1	Oncorhynchus mykiss	superoxide dismutase [Cu-Zn] [Oncorhynchus mykiss]	13.03	13.16	1	11	53.25
1081	XP_021474579.1	Oncorhynchus mykiss	40S ribosomal protein S14 [Oncorhynchus mykiss]	13.03	13.08	2	9	40.4
1082	XP_021449781.1	Oncorhynchus mykiss	uncharacterized protein LOC110515040 [Oncorhynchus mykiss]	13.01	13.11	1	7	36.73
1083	XP_021458791.1	Oncorhynchus mykiss	GTP:AMP phosphotransferase AK3, mitochondrial-like isoform X1 [Oncorhynchus mykiss]	13	13.12	2	9	38.7
1084	XP_021453440.1	Oncorhynchus mykiss	ATP synthase subunit O, mitochondrial-like [Oncorhynchus mykiss]	12.97	18.92	1	12	57.49
1085	XP_021429149.1	Oncorhynchus mykiss	15-hydroxyprostaglandin dehydrogenase [NAD(+)]-like [Oncorhynchus mykiss]	12.96	13.12	2	9	33.72
1086	XP_021474197.1	Oncorhynchus mykiss	nucleophosmin-like [Oncorhynchus mykiss]	12.96	13.09	1	9	33.91
1087	XP_021461903.1	Oncorhynchus mykiss	fucose mutarotase isoform X1 [Oncorhynchus mykiss]	12.95	13.01	1	7	50.65
1088	XP_021424921.1	Oncorhynchus mykiss	ruvB-like 1 [Oncorhynchus mykiss]	12.94	13.11	1	7	21.71
1089	XP_021438887.1	Oncorhynchus mykiss	SH3 domain-binding glutamic acid-rich-like protein [Oncorhynchus mykiss]	12.94	12.98	1	10	84.35
1090	XP_021446529.1	Oncorhynchus mykiss	tight junction protein ZO-2-like isoform X3 [Oncorhynchus mykiss]	12.92	13.28	3	8	7.692
1091	XP_021480175.1	Oncorhynchus mykiss	6-phosphogluconolactonase isoform X2 [Oncorhynchus mykiss]	12.91	12.94	3	10	49.8
1092	XP_021455354.1	Oncorhynchus mykiss	phosphoglucomutase-1-like [Oncorhynchus mykiss]	12.89	13.24	1	8	16.4
1093	XP_021464509.1	Oncorhynchus mykiss	acetyl-coenzyme A synthetase 2-like, mitochondrial [Oncorhynchus mykiss]	12.89	13.1	1	8	12.02
1094	XP_021427125.1	Oncorhynchus mykiss	kynureninase isoform X1 [Oncorhynchus mykiss]	12.88	12.96	1	8	20.17
1095	XP_021432739.1	Oncorhynchus mykiss	myotrophin-like [Oncorhynchus mykiss]	12.86	12.95	2	9	70.09
1096	NP_001118196.1	Oncorhynchus mykiss	keratin, type I cytoskeletal 18 [Oncorhynchus mykiss]	12.85	83.11	1	54	77.85
1097	XP_021428355.1	Oncorhynchus mykiss	casein kinase II subunit alpha-like [Oncorhynchus mykiss]	12.84	13.02	3	7	29.41
1098	XP_021432326.1	Oncorhynchus mykiss	peptidyl-prolyl cis-trans isomerase A-like [Oncorhynchus mykiss]	12.82	12.9	1	8	41.84
1099	XP_021445410.1	Oncorhynchus mykiss	actin-related protein 2/3 complex subunit 5-like [Oncorhynchus mykiss]	12.8	12.94	1	9	46.67
1100	NP_001117916.1	Oncorhynchus mykiss	progestin membrane receptor component 1 [Oncorhynchus mykiss]	12.8	12.9	1	8	37.57
1101	XP_021455946.1	Oncorhynchus mykiss	myristoylated alanine-rich C-kinase substrate-like [Oncorhynchus mykiss]	12.8	12.9	1	6	39.31
1102	XP_021445350.1	Oncorhynchus mykiss	quinone oxidoreductase [Oncorhynchus mykiss]	12.79	12.91	1	7	31.82
1103	XP_021446587.1	Oncorhynchus mykiss	far upstream element-binding protein 3-like [Oncorhynchus mykiss]	12.76	15.3	1	8	15.89
1104	XP_021474749.1	Oncorhynchus mykiss	fatty acid-binding protein, intestinal [Oncorhynchus mykiss]	12.76	12.82	1	9	50
1105	XP_021457956.1	Oncorhynchus mykiss	actin-related protein 2/3 complex subunit 3-like [Oncorhynchus mykiss]	12.74	12.82	2	7	36.52
1106	XP_021480441.1	Oncorhynchus mykiss	LIM and SH3 domain protein 1-like [Oncorhynchus mykiss]	12.72	15.11	2	8	37.19
1107	XP_021464498.1	Oncorhynchus mykiss	pseudouridine-5'-phosphatase-like [Oncorhynchus mykiss]	12.7	12.81	1	7	39.57
1108	XP_021428062.1	Oncorhynchus mykiss	dnaJ homolog subfamily A member 2-like [Oncorhynchus mykiss]	12.69	12.91	1	8	21.93
1109	XP_021471231.1	Oncorhynchus mykiss	cellular nucleic acid-binding protein-like [Oncorhynchus mykiss]	12.69	12.76	3	8	43.29
1110	XP_021457576.1	Oncorhynchus mykiss	kynurenine--oxoglutarate transaminase 1 isoform X2 [Oncorhynchus mykiss]	12.68	12.93	2	7	21.9
1111	NP_001117779.1	Oncorhynchus mykiss	proteasome subunit N3 [Oncorhynchus mykiss]	12.64	12.71	1	9	36.33
1112	XP_021434190.1	Oncorhynchus mykiss	staphylococcal nuclease domain-containing protein 1-like [Oncorhynchus mykiss]	12.63	12.7	1	8	45.56
1113	XP_021433399.1	Oncorhynchus mykiss	dynactin subunit 1-like isoform X5 [Oncorhynchus mykiss]	12.57	13	6	7	6.235
1114	XP_021475090.1	Oncorhynchus mykiss	ATP-binding cassette sub-family E member 1 [Oncorhynchus mykiss]	12.56	12.78	3	8	17.2
1115	XP_021425422.1	Oncorhynchus mykiss	host cell factor 1-like isoform X2 [Oncorhynchus mykiss]	12.56	12.68	4	8	5.214
1116	XP_021469797.1	Oncorhynchus mykiss	serine/threonine-protein kinase OSR1-like [Oncorhynchus mykiss]	12.56	12.64	1	7	14.9
1117	XP_021459278.1	Oncorhynchus mykiss	coatomer subunit epsilon [Oncorhynchus mykiss]	12.54	12.64	1	7	22.52
1118	XP_021451249.1	Oncorhynchus mykiss	phosphomannomutase 2-like [Oncorhynchus mykiss]	12.53	12.72	2	8	30.6
1119	XP_021418944.1	Oncorhynchus mykiss	fatty aldehyde dehydrogenase-like isoform X2 [Oncorhynchus mykiss]	12.53	12.66	3	7	16.56
1120	XP_021481481.1	Oncorhynchus mykiss	elongation factor 1-beta-like [Oncorhynchus mykiss]	12.53	12.56	3	8	41.44
1121	XP_021463311.1	Oncorhynchus mykiss	importin-7-like [Oncorhynchus mykiss]	12.51	12.54	3	6	7.692
1122	NP_001158659.1	Oncorhynchus mykiss	26S proteasome non-ATPase regulatory subunit 8 [Oncorhynchus mykiss]	12.5	12.52	1	7	33.33
1123	XP_021478269.1	Oncorhynchus mykiss	tubulin alpha-8 chain-like [Oncorhynchus mykiss]	12.49	33.76	2	20	40.44
1124	XP_021466975.1	Oncorhynchus mykiss	DNA replication licensing factor MCM3-like [Oncorhynchus mykiss]	12.49	12.62	1	7	18.35
1125	XP_021480266.1	Oncorhynchus mykiss	sodium channel protein type 4 subunit alpha B-like isoform X1 [Oncorhynchus mykiss]	12.47	12.65	1	7	4.315
1126	XP_021451323.1	Oncorhynchus mykiss	microfibril-associated glycoprotein 4-like [Oncorhynchus mykiss]	12.47	12.61	1	7	31.93
1127	XP_021429098.1	Oncorhynchus mykiss	general vesicular transport factor p115-like [Oncorhynchus mykiss]	12.45	12.55	2	8	7.731
1128	XP_021442456.1	Oncorhynchus mykiss	U2 small nuclear ribonucleoprotein A'-like [Oncorhynchus mykiss]	12.45	12.48	2	7	22.22
1129	XP_021464991.1	Oncorhynchus mykiss	GDH/6PGL endoplasmic bifunctional protein-like [Oncorhynchus mykiss]	12.43	14.24	1	7	9.811
1130	XP_021435428.1	Oncorhynchus mykiss	NADH dehydrogenase [ubiquinone] 1 alpha subcomplex subunit 10, mitochondrial-like [Oncorhynchus mykiss]	12.43	12.72	3	7	19.09
1131	NP_001153953.1	Oncorhynchus mykiss	mannan-binding lectin H3 precursor [Oncorhynchus mykiss]	12.43	12.52	1	7	28.51
1132	XP_021460375.1	Oncorhynchus mykiss	complement factor H-like [Oncorhynchus mykiss]	12.42	12.48	1	6	27.55
1133	XP_021420438.1	Oncorhynchus mykiss	bifunctional 3'-phosphoadenosine 5'-phosphosulfate synthase 2-like [Oncorhynchus mykiss]	12.38	12.56	1	7	12.87
1134	XP_021439806.1	Oncorhynchus mykiss	peptidyl-prolyl cis-trans isomerase D-like [Oncorhynchus mykiss]	12.36	12.44	1	7	21.29
1135	XP_021480867.1	Oncorhynchus mykiss	60S ribosomal protein L23 [Oncorhynchus mykiss]	12.36	12.44	2	7	62.14
1136	NP_001117663.1	Oncorhynchus mykiss	galectin like protein [Oncorhynchus mykiss]	12.32	27.96	1	22	44.87
1137	XP_021427214.1	Oncorhynchus mykiss	ATP synthase-coupling factor 6, mitochondrial-like [Oncorhynchus mykiss]	12.32	12.51	2	7	59.26
1138	XP_021443238.1	Oncorhynchus mykiss	adapter molecule crk-like [Oncorhynchus mykiss]	12.32	12.44	2	7	30.52
1139	XP_021466450.1	Oncorhynchus mykiss	mannose-1-phosphate guanyltransferase beta [Oncorhynchus mykiss]	12.32	12.34	1	6	24.17
1140	XP_021419800.1	Oncorhynchus mykiss	DNA-(apurinic or apyrimidinic site) lyase-like [Oncorhynchus mykiss]	12.31	12.41	5	8	25.64
1141	XP_021448795.1	Oncorhynchus mykiss	exopolyphosphatase PRUNE1-like [Oncorhynchus mykiss]	12.31	12.33	2	6	18.28
1142	XP_021447539.1	Oncorhynchus mykiss	iodotyrosine deiodinase 1 [Oncorhynchus mykiss]	12.29	12.33	1	6	25.08
1143	XP_021464347.1	Oncorhynchus mykiss	cathepsin K isoform X2 [Oncorhynchus mykiss]	12.26	12.38	2	6	26.32
1144	XP_021441371.1	Oncorhynchus mykiss	lactoylglutathione lyase [Oncorhynchus mykiss]	12.23	12.3	1	7	38.33
1145	XP_021449721.1	Oncorhynchus mykiss	lamin-A-like [Oncorhynchus mykiss]	12.22	76.37	3	40	51.1
1146	XP_021446645.1	Oncorhynchus mykiss	fatty acid-binding protein, liver [Oncorhynchus mykiss]	12.22	12.23	1	9	60.32
1147	XP_021423534.1	Oncorhynchus mykiss	histone deacetylase 10 [Oncorhynchus mykiss]	12.21	12.3	1	6	11.35
1148	XP_021427341.1	Oncorhynchus mykiss	dolichyl-diphosphooligosaccharide--protein glycosyltransferase subunit STT3B isoform X2 [Oncorhynchus mykiss]	12.2	16.2	3	8	9.838
1149	NP_001117997.2	Oncorhynchus mykiss	glutathione peroxidase 1 [Oncorhynchus mykiss]	12.19	12.33	1	8	30
1150	XP_021458562.1	Oncorhynchus mykiss	phosphatidylinositol transfer protein beta isoform-like [Oncorhynchus mykiss]	12.18	12.28	1	6	31.25
1151	XP_021458305.1	Oncorhynchus mykiss	omega-amidase NIT2 [Oncorhynchus mykiss]	12.18	12.24	1	9	34.04
1152	XP_021465640.1	Oncorhynchus mykiss	actin-related protein 2/3 complex subunit 4 isoform X1 [Oncorhynchus mykiss]	12.18	12.2	3	7	41.67
1153	XP_021452665.1	Oncorhynchus mykiss	aspartate--tRNA ligase, cytoplasmic-like [Oncorhynchus mykiss]	12.15	36.1	1	19	35.59
1154	XP_021473034.1	Oncorhynchus mykiss	probable ATP-dependent RNA helicase DDX46 [Oncorhynchus mykiss]	12.14	12.24	1	7	8.315
1155	XP_021458287.1	Oncorhynchus mykiss	S-adenosylmethionine synthase-like [Oncorhynchus mykiss]	12.14	12.24	3	7	19.49
1156	XP_021455559.1	Oncorhynchus mykiss	selenide, water dikinase 1 [Oncorhynchus mykiss]	12.14	12.15	5	6	21.94
1157	XP_021481166.1	Oncorhynchus mykiss	growth factor receptor-bound protein 2-like [Oncorhynchus mykiss]	12.12	12.13	2	7	25.61
1158	XP_021434550.1	Oncorhynchus mykiss	amine oxidase [flavin-containing]-like [Oncorhynchus mykiss]	12.11	33.66	1	20	32.31
1159	XP_021437856.1	Oncorhynchus mykiss	alpha-actinin-4-like [Oncorhynchus mykiss]	12.1	102.21	1	68	61.9
1160	XP_021434671.1	Oncorhynchus mykiss	kunitz-type serine protease inhibitor bitisilin-3-like [Oncorhynchus mykiss]	12.07	12.12	1	8	28.44
1161	NP_001117693.1	Oncorhynchus mykiss	carbonic anhydrase II [Oncorhynchus mykiss]	12.07	12.12	1	10	33.08
1162	XP_021433980.1	Oncorhynchus mykiss	fatty acid-binding protein, intestinal-like [Oncorhynchus mykiss]	12.07	12.08	1	6	45.45
1163	XP_021446738.1	Oncorhynchus mykiss	phospholipid-transporting ATPase ID-like [Oncorhynchus mykiss]	12.05	12.38	1	8	8.452
1164	XP_021416968.1	Oncorhynchus mykiss	protein NipSnap homolog 3A-like [Oncorhynchus mykiss]	12.05	12.21	1	7	38.1
1165	XP_021470102.1	Oncorhynchus mykiss	laminin subunit beta-2-like, partial [Oncorhynchus mykiss]	12.03	12.49	1	8	6.642
1166	XP_021477817.1	Oncorhynchus mykiss	glycine-rich RNA-binding protein GRP1A-like [Oncorhynchus mykiss]	12.02	12.02	1	9	38.12
1167	XP_021441132.1	Oncorhynchus mykiss	legumain, partial [Oncorhynchus mykiss]	12.01	12.02	1	7	33.55
1168	XP_021427662.1	Oncorhynchus mykiss	tubulin beta chain [Oncorhynchus mykiss]	12	53.02	2	43	74.32
1169	XP_021480566.1	Oncorhynchus mykiss	ADP-ribosylation factor 2 [Oncorhynchus mykiss]	12	20.1	4	16	60.22
1170	XP_021413547.1	Oncorhynchus mykiss	hemoglobin subunit alpha-like [Oncorhynchus mykiss]	12	18.12	1	11	85.31
1171	NP_001158577.1	Oncorhynchus mykiss	Fatty acid-binding protein, heart [Oncorhynchus mykiss]	12	14	1	9	54.81
1172	XP_021443336.1	Oncorhynchus mykiss	delta(3,5)-Delta(2,4)-dienoyl-CoA isomerase, mitochondrial [Oncorhynchus mykiss]	12	13.54	1	7	27.51
1173	XP_021457427.1	Oncorhynchus mykiss	60S ribosomal protein L12 isoform X2 [Oncorhynchus mykiss]	12	12	2	7	60.93
1174	XP_021479733.1	Oncorhynchus mykiss	GTP-binding protein SAR1b [Oncorhynchus mykiss]	12	12	1	6	37.88
1175	XP_021452903.1	Oncorhynchus mykiss	cytochrome c [Oncorhynchus mykiss]	12	12	1	6	54.81
1176	XP_021437248.1	Oncorhynchus mykiss	sucrase-isomaltase, intestinal-like [Oncorhynchus mykiss]	12	12	1	9	56.06
1177	NP_001117971.1	Oncorhynchus mykiss	cystatin B [Oncorhynchus mykiss]	12	12	1	6	75.51
1178	XP_021459113.1	Oncorhynchus mykiss	antithrombin-III-like isoform X2 [Oncorhynchus mykiss]	11.98	12.16	2	5	11.06
1179	XP_021460552.1	Oncorhynchus mykiss	mitochondrial import receptor subunit TOM70 [Oncorhynchus mykiss]	11.92	12.04	1	6	11.17
1180	XP_021457241.1	Oncorhynchus mykiss	histidine triad nucleotide-binding protein 1 [Oncorhynchus mykiss]	11.92	11.96	1	9	78.57
1181	XP_021424232.1	Oncorhynchus mykiss	thioredoxin reductase 1, cytoplasmic-like [Oncorhynchus mykiss]	11.86	23.31	1	16	24.46
1182	XP_021464374.1	Oncorhynchus mykiss	ribose-phosphate pyrophosphokinase 2 [Oncorhynchus mykiss]	11.86	12.02	2	6	24.21
1183	XP_021480026.1	Oncorhynchus mykiss	probable ATP-dependent RNA helicase ddx6 [Oncorhynchus mykiss]	11.85	11.99	5	6	17.9
1184	XP_021428141.1	Oncorhynchus mykiss	biotinidase-like [Oncorhynchus mykiss]	11.84	11.96	1	7	16.57
1185	XP_021416241.1	Oncorhynchus mykiss	proteasome subunit beta type-7-like isoform X1 [Oncorhynchus mykiss]	11.82	11.99	1	10	36.82
1186	XP_021474272.1	Oncorhynchus mykiss	barrier-to-autointegration factor [Oncorhynchus mykiss]	11.8	11.85	2	6	63.33
1187	XP_021425893.1	Oncorhynchus mykiss	guanine nucleotide-binding protein G(o) subunit alpha [Oncorhynchus mykiss]	11.79	15.71	1	8	29.94
1188	XP_021413546.1	Oncorhynchus mykiss	hemoglobin subunit beta-1-like [Oncorhynchus mykiss]	11.77	21.77	1	18	84.35
1189	XP_021425663.1	Oncorhynchus mykiss	F-actin-capping protein subunit alpha-1 [Oncorhynchus mykiss]	11.75	18.59	1	11	48.95
1190	XP_021420937.1	Oncorhynchus mykiss	receptor-type tyrosine-protein phosphatase H-like [Oncorhynchus mykiss]	11.75	12	1	7	11.51
1191	XP_021464280.1	Oncorhynchus mykiss	polypyrimidine tract-binding protein 1-like isoform X2 [Oncorhynchus mykiss]	11.74	11.88	4	10	14.06
1192	NP_001117853.1	Oncorhynchus mykiss	protein LEG1 homolog precursor [Oncorhynchus mykiss]	11.72	11.79	1	6	15.7
1193	NP_001158613.1	Oncorhynchus mykiss	Carboxypeptidase A1 precursor [Oncorhynchus mykiss]	11.71	27.89	1	15	37.53
1194	XP_021456464.1	Oncorhynchus mykiss	low molecular weight phosphotyrosine protein phosphatase isoform X3 [Oncorhynchus mykiss]	11.7	11.81	2	6	39.24
1195	XP_021475050.1	Oncorhynchus mykiss	high mobility group protein B2-like [Oncorhynchus mykiss]	11.68	11.72	2	6	33.02
1196	XP_021468263.1	Oncorhynchus mykiss	protein FAM49B isoform X1 [Oncorhynchus mykiss]	11.67	11.83	2	7	21.47
1197	XP_021441122.1	Oncorhynchus mykiss	serine/arginine-rich splicing factor 5-like [Oncorhynchus mykiss]	11.64	11.8	1	6	18.35
1198	XP_021416365.1	Oncorhynchus mykiss	chloride intracellular channel protein 1-like [Oncorhynchus mykiss]	11.63	11.79	2	8	33.06
1199	XP_021433535.1	Oncorhynchus mykiss	fatty-acid amide hydrolase 2-A-like [Oncorhynchus mykiss]	11.58	11.82	1	8	20.83
1200	XP_021437076.1	Oncorhynchus mykiss	cAMP-dependent protein kinase type I-alpha regulatory subunit-like [Oncorhynchus mykiss]	11.56	11.71	4	6	13.96
1201	XP_021458120.1	Oncorhynchus mykiss	cytochrome P450 2F2-like [Oncorhynchus mykiss]	11.55	11.7	1	7	18.65
1202	XP_021462825.1	Oncorhynchus mykiss	haptoglobin [Oncorhynchus mykiss]	11.55	11.68	1	7	28.21
1203	NP_001158680.1	Oncorhynchus mykiss	Inorganic pyrophosphatase [Oncorhynchus mykiss]	11.54	13.67	1	8	34.36
1204	XP_021463431.1	Oncorhynchus mykiss	talin-2-like [Oncorhynchus mykiss]	11.53	25.9	6	12	5.374
1205	XP_021428325.1	Oncorhynchus mykiss	probable acyl-CoA dehydrogenase 6 [Oncorhynchus mykiss]	11.52	11.6	1	7	28.76
1206	XP_021461107.1	Oncorhynchus mykiss	heterogeneous nuclear ribonucleoprotein K isoform X3 [Oncorhynchus mykiss]	11.51	18.92	3	11	26.82
1207	XP_021451807.1	Oncorhynchus mykiss	alpha-actinin-1-like [Oncorhynchus mykiss]	11.51	13.6	1	9	65.04
1208	XP_021464647.1	Oncorhynchus mykiss	trifunctional purine biosynthetic protein adenosine-3 [Oncorhynchus mykiss]	11.5	11.69	1	7	8.333
1209	XP_021481045.1	Oncorhynchus mykiss	growth factor receptor-bound protein 2 isoform X1 [Oncorhynchus mykiss]	11.5	11.67	4	6	33.18
1210	XP_021422570.1	Oncorhynchus mykiss	40S ribosomal protein S23 isoform X1 [Oncorhynchus mykiss]	11.5	11.57	4	8	35.75
1211	XP_021441982.1	Oncorhynchus mykiss	aspartate aminotransferase, mitochondrial-like [Oncorhynchus mykiss]	11.48	26.48	1	16	38.55
1212	XP_021466415.1	Oncorhynchus mykiss	protein SEC13 homolog [Oncorhynchus mykiss]	11.44	11.6	1	9	26.56
1213	XP_021416534.1	Oncorhynchus mykiss	C-terminal-binding protein 1-like [Oncorhynchus mykiss]	11.44	11.58	1	7	19.53
1214	XP_021441080.1	Oncorhynchus mykiss	radixin-like, partial [Oncorhynchus mykiss]	11.42	28.6	1	16	63.84
1215	XP_021450533.1	Oncorhynchus mykiss	isocitrate dehydrogenase [NADP], mitochondrial [Oncorhynchus mykiss]	11.42	25.31	2	15	39.19
1216	XP_021428259.1	Oncorhynchus mykiss	ras-related protein Rab-25-like [Oncorhynchus mykiss]	11.38	13.5	1	7	34.29
1217	XP_021455166.1	Oncorhynchus mykiss	ubiquitin carboxyl-terminal hydrolase isozyme L5-like isoform X2 [Oncorhynchus mykiss]	11.37	11.43	2	6	23.29
1218	XP_021443873.1	Oncorhynchus mykiss	clathrin heavy chain 1-like isoform X4 [Oncorhynchus mykiss]	11.35	121.76	9	71	46.69
1219	XP_021425514.1	Oncorhynchus mykiss	dolichyl-diphosphooligosaccharide--protein glycosyltransferase subunit 2-like [Oncorhynchus mykiss]	11.33	22.05	1	12	25.49
1220	XP_021430681.1	Oncorhynchus mykiss	ribosomal protein S6 kinase 2 alpha-like [Oncorhynchus mykiss]	11.33	18.81	1	13	14.62
1221	XP_021476990.1	Oncorhynchus mykiss	malectin-like [Oncorhynchus mykiss]	11.33	11.62	4	8	26.3
1222	XP_021476407.1	Oncorhynchus mykiss	tyrosine-protein kinase Yes-like [Oncorhynchus mykiss]	11.32	11.56	2	7	16.51
1223	XP_021465825.1	Oncorhynchus mykiss	citrate synthase, mitochondrial-like [Oncorhynchus mykiss]	11.31	31.8	1	17	38.01
1224	XP_021464557.1	Oncorhynchus mykiss	basic leucine zipper and W2 domain-containing protein 1-A isoform X1 [Oncorhynchus mykiss]	11.29	11.74	3	6	14.08
1225	XP_021423912.1	Oncorhynchus mykiss	kinesin light chain 1-like isoform X2 [Oncorhynchus mykiss]	11.29	11.52	14	9	14.56
1226	XP_021437086.1	Oncorhynchus mykiss	collagen alpha-1(I) chain-like [Oncorhynchus mykiss]	11.28	22.66	1	17	11.51
1227	XP_021480496.1	Oncorhynchus mykiss	2',3'-cyclic-nucleotide 3'-phosphodiesterase [Oncorhynchus mykiss]	11.27	11.35	1	6	21.51
1228	XP_021426769.1	Oncorhynchus mykiss	ELAV-like protein 1 isoform X2 [Oncorhynchus mykiss]	11.25	11.38	5	7	26.32
1229	XP_021475644.1	Oncorhynchus mykiss	succinyl-CoA:3-ketoacid coenzyme A transferase 1, mitochondrial-like [Oncorhynchus mykiss]	11.24	11.41	1	7	13.54
1230	XP_021449426.1	Oncorhynchus mykiss	ras GTPase-activating-like protein IQGAP1, partial [Oncorhynchus mykiss]	11.23	18	1	10	22.76
1231	XP_021445619.1	Oncorhynchus mykiss	alpha-2-HS-glycoprotein [Oncorhynchus mykiss]	11.23	11.31	1	6	15.51
1232	XP_021422639.1	Oncorhynchus mykiss	cytochrome P450 3A30-like [Oncorhynchus mykiss]	11.22	11.88	1	7	17.16
1233	XP_021461356.1	Oncorhynchus mykiss	prostaglandin E synthase 2-like [Oncorhynchus mykiss]	11.22	11.33	1	6	20.47
1234	XP_021463217.1	Oncorhynchus mykiss	thioredoxin-dependent peroxide reductase, mitochondrial-like [Oncorhynchus mykiss]	11.19	11.25	1	7	35.34
1235	XP_021425602.1	Oncorhynchus mykiss	TAR DNA-binding protein 43-like [Oncorhynchus mykiss]	11.17	11.31	2	6	18.23
1236	XP_021473812.1	Oncorhynchus mykiss	non-histone chromosomal protein HMG-14-like [Oncorhynchus mykiss]	11.15	11.22	1	7	63.22
1237	XP_021475986.1	Oncorhynchus mykiss	V-type proton ATPase catalytic subunit A [Oncorhynchus mykiss]	11.13	61.14	2	37	59.48
1238	XP_021452148.1	Oncorhynchus mykiss	protein amnionless-like, partial [Oncorhynchus mykiss]	11.13	11.21	2	8	28.21
1239	XP_021457627.1	Oncorhynchus mykiss	transcriptional activator protein Pur-beta-like [Oncorhynchus mykiss]	11.12	11.35	2	7	18.31
1240	XP_021442530.1	Oncorhynchus mykiss	very-long-chain 3-oxoacyl-CoA reductase-B-like [Oncorhynchus mykiss]	11.12	11.19	2	6	19.75
1241	XP_021454009.1	Oncorhynchus mykiss	protein S100-A1-like isoform X2 [Oncorhynchus mykiss]	11.12	11.16	2	7	54.46
1242	XP_021440814.1	Oncorhynchus mykiss	proteasome subunit alpha type-6-like isoform X1 [Oncorhynchus mykiss]	11.09	16.24	1	10	40.24
1243	XP_021417717.1	Oncorhynchus mykiss	adenylate kinase 2, mitochondrial-like isoform X2 [Oncorhynchus mykiss]	11.07	11.22	3	7	26.05
1244	XP_021419705.1	Oncorhynchus mykiss	ras-related protein Rab-21, partial [Oncorhynchus mykiss]	11.07	11.21	1	6	32.46
1245	XP_021465474.1	Oncorhynchus mykiss	protein DJ-1zDJ-1 [Oncorhynchus mykiss]	11.07	11.11	1	6	38.62
1246	XP_021446732.1	Oncorhynchus mykiss	stomatin-like protein 2, mitochondrial [Oncorhynchus mykiss]	11.05	11.17	3	8	25.71
1247	XP_021414409.1	Oncorhynchus mykiss	NADH dehydrogenase [ubiquinone] 1 beta subcomplex subunit 10-like [Oncorhynchus mykiss]	11.05	11.14	2	7	39.41
1248	XP_021428092.1	Oncorhynchus mykiss	digestive cysteine proteinase 1 [Oncorhynchus mykiss]	11.05	11.12	1	5	13.43
1249	XP_021416243.1	Oncorhynchus mykiss	proteasome subunit beta type-8-like [Oncorhynchus mykiss]	11.02	11.06	1	7	32.21
1250	XP_021481332.1	Oncorhynchus mykiss	eukaryotic peptide chain release factor GTP-binding subunit ERF3A-like [Oncorhynchus mykiss]	11	11.16	4	6	10.36
1251	XP_021479531.1	Oncorhynchus mykiss	serine/arginine-rich splicing factor 7-like [Oncorhynchus mykiss]	10.99	11.1	3	7	23.35
1252	XP_021470206.1	Oncorhynchus mykiss	beta-enolase isoform X2 [Oncorhynchus mykiss]	10.95	23.62	2	14	34.79
1253	XP_021429335.1	Oncorhynchus mykiss	programmed cell death protein 4-like [Oncorhynchus mykiss]	10.95	11.16	1	6	15.42
1254	XP_021438905.1	Oncorhynchus mykiss	ES1 protein homolog, mitochondrial-like [Oncorhynchus mykiss]	10.87	11.02	1	6	39.78
1255	XP_021455716.1	Oncorhynchus mykiss	26S proteasome non-ATPase regulatory subunit 7-like [Oncorhynchus mykiss]	10.83	10.92	2	6	25.08
1256	NP_001123454.1	Oncorhynchus mykiss	thymosin beta-11 [Oncorhynchus mykiss]	10.83	10.86	3	11	54.76
1257	XP_021424270.1	Oncorhynchus mykiss	carboxypeptidase Q [Oncorhynchus mykiss]	10.82	10.86	1	6	14.8
1258	XP_021470046.1	Oncorhynchus mykiss	60S ribosomal protein L32 isoform X1 [Oncorhynchus mykiss]	10.81	11.03	4	10	45.93
1259	XP_021475961.1	Oncorhynchus mykiss	60S ribosomal protein L21 [Oncorhynchus mykiss]	10.78	10.86	2	6	40
1260	XP_021464058.1	Oncorhynchus mykiss	carboxypeptidase O-like [Oncorhynchus mykiss]	10.78	10.82	2	8	25.54
1261	XP_021453825.1	Oncorhynchus mykiss	serum paraoxonase/arylesterase 2-like [Oncorhynchus mykiss]	10.77	10.81	1	7	13.41
1262	XP_021412984.1	Oncorhynchus mykiss	ras-related protein ORAB-1-like [Oncorhynchus mykiss]	10.76	25.39	1	19	69.31
1263	XP_021443941.1	Oncorhynchus mykiss	dehydrogenase/reductase SDR family member 13-like [Oncorhynchus mykiss]	10.76	10.9	1	6	22.01
1264	XP_021458942.1	Oncorhynchus mykiss	profilin-2-like isoform X1 [Oncorhynchus mykiss]	10.75	14.88	1	10	51.08
1265	XP_021468639.1	Oncorhynchus mykiss	gamma-interferon-inducible lysosomal thiol reductase-like [Oncorhynchus mykiss]	10.74	10.78	1	8	30.04
1266	XP_021468542.1	Oncorhynchus mykiss	nucleolin-like [Oncorhynchus mykiss]	10.73	10.81	1	6	11.17
1267	XP_021435621.1	Oncorhynchus mykiss	probable ubiquitin carboxyl-terminal hydrolase FAF-X [Oncorhynchus mykiss]	10.72	10.97	1	5	1.941
1268	XP_021477225.1	Oncorhynchus mykiss	drebrin-like protein B isoform X5 [Oncorhynchus mykiss]	10.68	10.74	4	7	16.35
1269	XP_021445629.1	Oncorhynchus mykiss	complement factor H-like isoform X5 [Oncorhynchus mykiss]	10.67	10.83	5	5	12.47
1270	XP_021442086.1	Oncorhynchus mykiss	CD81 antigen-like [Oncorhynchus mykiss]	10.66	10.72	1	6	34.31
1271	XP_021457462.1	Oncorhynchus mykiss	D-dopachrome decarboxylase-A-like [Oncorhynchus mykiss]	10.63	10.71	1	6	43.22
1272	XP_021458277.1	Oncorhynchus mykiss	developmentally-regulated GTP-binding protein 1 [Oncorhynchus mykiss]	10.61	10.73	2	6	19.13
1273	XP_021460916.1	Oncorhynchus mykiss	transmembrane emp24 domain-containing protein 7-like [Oncorhynchus mykiss]	10.6	10.74	4	6	34.26
1274	XP_021464208.1	Oncorhynchus mykiss	uncharacterized protein LOC110527330 isoform X4 [Oncorhynchus mykiss]	10.6	10.72	4	6	14.08
1275	XP_021470555.1	Oncorhynchus mykiss	nitrilase homolog 1 [Oncorhynchus mykiss]	10.59	10.72	1	5	15.48
1276	XP_021469516.1	Oncorhynchus mykiss	DNA replication licensing factor MCM6 [Oncorhynchus mykiss]	10.57	10.7	1	6	8.111
1277	XP_021467963.1	Oncorhynchus mykiss	V-type proton ATPase subunit D [Oncorhynchus mykiss]	10.54	10.72	2	7	25.81
1278	XP_021460808.1	Oncorhynchus mykiss	trichohyalin-like isoform X1 [Oncorhynchus mykiss]	10.53	10.72	3	7	14.27
1279	XP_021453636.1	Oncorhynchus mykiss	60S ribosomal protein L24-like [Oncorhynchus mykiss]	10.53	10.55	2	6	30.57
1280	XP_021439196.1	Oncorhynchus mykiss	ectonucleotide pyrophosphatase/phosphodiesterase family member 6 [Oncorhynchus mykiss]	10.52	10.59	1	6	15.68
1281	XP_021444538.1	Oncorhynchus mykiss	NADH dehydrogenase [ubiquinone] 1 alpha subcomplex subunit 13-like [Oncorhynchus mykiss]	10.5	10.59	2	6	43.06
1282	XP_021469316.1	Oncorhynchus mykiss	ubiquitin carboxyl-terminal hydrolase 14-like isoform X1 [Oncorhynchus mykiss]	10.47	10.63	2	5	14.98
1283	XP_021435056.1	Oncorhynchus mykiss	hydroxyacid oxidase 2-like isoform X2 [Oncorhynchus mykiss]	10.45	10.57	3	5	18.72
1284	XP_021445892.1	Oncorhynchus mykiss	high mobility group-T protein isoform X1 [Oncorhynchus mykiss]	10.45	10.48	3	6	20.52
1285	XP_021441223.1	Oncorhynchus mykiss	solute carrier family 12 member 1-like [Oncorhynchus mykiss]	10.41	10.5	1	6	18.86
1286	XP_021448427.1	Oncorhynchus mykiss	cytosol aminopeptidase-like [Oncorhynchus mykiss]	10.41	10.47	1	5	15.7
1287	XP_021478531.1	Oncorhynchus mykiss	transmembrane emp24 domain-containing protein 2-like isoform X2 [Oncorhynchus mykiss]	10.39	10.45	9	6	29.35
1288	XP_021443043.1	Oncorhynchus mykiss	U1 small nuclear ribonucleoprotein A [Oncorhynchus mykiss]	10.37	10.56	3	7	24.91
1289	XP_021453486.1	Oncorhynchus mykiss	Na(+)/H(+) exchange regulatory cofactor NHE-RF3-like [Oncorhynchus mykiss]	10.35	10.45	2	6	16.73
1290	XP_021420053.1	Oncorhynchus mykiss	phospholipid scramblase 1-like [Oncorhynchus mykiss]	10.34	10.36	1	6	29.49
1291	XP_021443540.1	Oncorhynchus mykiss	lissencephaly-1 homolog A-like [Oncorhynchus mykiss]	10.33	10.39	3	5	15.85
1292	XP_021474218.1	Oncorhynchus mykiss	H/ACA ribonucleoprotein complex subunit 4-like [Oncorhynchus mykiss]	10.3	10.38	2	5	13.12
1293	XP_021478063.1	Oncorhynchus mykiss	60S ribosomal protein L18 [Oncorhynchus mykiss]	10.28	10.29	2	6	32.98
1294	XP_021473031.1	Oncorhynchus mykiss	uncharacterized protein LOC110533272 [Oncorhynchus mykiss]	10.27	10.4	1	6	4.811
1295	XP_021475767.1	Oncorhynchus mykiss	proteasome activator complex subunit 1-like [Oncorhynchus mykiss]	10.24	22.85	1	15	52.4
1296	XP_021466226.1	Oncorhynchus mykiss	WD repeat-containing protein 1-like [Oncorhynchus mykiss]	10.23	61.03	1	32	53.8
1297	XP_021435957.1	Oncorhynchus mykiss	ras-related protein Rab-8A-like [Oncorhynchus mykiss]	10.23	14.79	1	9	40.78
1298	XP_021466477.1	Oncorhynchus mykiss	mimecan-like [Oncorhynchus mykiss]	10.22	14.31	1	7	28.67
1299	XP_021441133.1	Oncorhynchus mykiss	calcineurin B homologous protein 1 [Oncorhynchus mykiss]	10.2	10.21	2	5	28.72
1300	XP_021440725.1	Oncorhynchus mykiss	glutamyl aminopeptidase-like isoform X2 [Oncorhynchus mykiss]	10.19	29.3	2	13	16.58
1301	XP_021425040.1	Oncorhynchus mykiss	succinate dehydrogenase [ubiquinone] iron-sulfur subunit, mitochondrial [Oncorhynchus mykiss]	10.17	10.22	1	5	19.43
1302	XP_021422918.1	Oncorhynchus mykiss	peptidyl-prolyl cis-trans isomerase FKBP1A-like [Oncorhynchus mykiss]	10.17	10.18	2	6	62.96
1303	XP_021479907.1	Oncorhynchus mykiss	heterogeneous nuclear ribonucleoprotein A/B-like isoform X3 [Oncorhynchus mykiss]	10.16	10.19	5	6	18.36
1304	XP_021462914.1	Oncorhynchus mykiss	UDP-glucuronosyltransferase 2A3-like isoform X3 [Oncorhynchus mykiss]	10.15	10.16	1	5	15.59
1305	XP_021439103.1	Oncorhynchus mykiss	pre-mRNA-processing factor 39-like isoform X1 [Oncorhynchus mykiss]	10.14	10.35	2	7	11.79
1306	XP_021416850.1	Oncorhynchus mykiss	sorting nexin-12 isoform X2 [Oncorhynchus mykiss]	10.13	10.18	11	5	21.25
1307	XP_021413978.1	Oncorhynchus mykiss	2,4-dienoyl-CoA reductase, mitochondrial-like isoform X1 [Oncorhynchus mykiss]	10.12	10.25	2	6	21.53
1308	XP_021436540.1	Oncorhynchus mykiss	pyridine nucleotide-disulfide oxidoreductase domain-containing protein 2 [Oncorhynchus mykiss]	10.12	10.21	1	6	15.25
1309	XP_021473059.1	Oncorhynchus mykiss	beta-glucuronidase-like [Oncorhynchus mykiss]	10.11	10.3	1	5	9.538
1310	XP_021424326.1	Oncorhynchus mykiss	glutaredoxin-1-like [Oncorhynchus mykiss]	10.1	10.1	1	5	74.53
1311	XP_021426004.1	Oncorhynchus mykiss	mitochondrial carnitine/acylcarnitine carrier protein [Oncorhynchus mykiss]	10.09	10.2	1	6	23
1312	XP_021447460.1	Oncorhynchus mykiss	plastin-3-like, partial [Oncorhynchus mykiss]	10.08	16.5	1	9	21.61
1313	NP_001117775.1	Oncorhynchus mykiss	nucleoside diphosphate kinase [Oncorhynchus mykiss]	10.06	12.08	1	7	41.72
1314	XP_021459995.1	Oncorhynchus mykiss	OCIA domain-containing protein 2-like [Oncorhynchus mykiss]	10.06	10.15	1	6	50
1315	XP_021433346.1	Oncorhynchus mykiss	high mobility group protein B3-like [Oncorhynchus mykiss]	10.05	10.06	2	7	31.4
1316	XP_021423734.1	Oncorhynchus mykiss	twinfilin-1-like [Oncorhynchus mykiss]	10.04	12.22	1	8	27.22
1317	XP_021429547.1	Oncorhynchus mykiss	synaptosomal-associated protein 23 isoform X2 [Oncorhynchus mykiss]	10.04	10.1	2	7	31.16
1318	XP_021470409.1	Oncorhynchus mykiss	butyrophilin subfamily 1 member A1-like [Oncorhynchus mykiss]	10.03	10.12	1	7	35.43
1319	XP_021467196.1	Oncorhynchus mykiss	hippocalcin-like protein 1 [Oncorhynchus mykiss]	10.03	10.03	5	6	27.98
1320	XP_021433543.1	Oncorhynchus mykiss	thioredoxin [Oncorhynchus mykiss]	10.02	14.03	1	8	86.11
1321	XP_021446160.1	Oncorhynchus mykiss	peptidyl-prolyl cis-trans isomerase A-like [Oncorhynchus mykiss]	10.01	14.13	1	17	71.95
1322	XP_021432249.1	Oncorhynchus mykiss	high choriolytic enzyme 2-like [Oncorhynchus mykiss]	10.01	10.01	1	5	29.66
1323	XP_021416622.1	Oncorhynchus mykiss	macrophage migration inhibitory factor-like [Oncorhynchus mykiss]	10.01	10.01	2	5	59.65
1324	XP_021465775.1	Oncorhynchus mykiss	tubulin alpha-1C chain-like [Oncorhynchus mykiss]	10	50.72	5	32	61.02
1325	XP_021461927.1	Oncorhynchus mykiss	voltage-dependent anion-selective channel protein 2-like [Oncorhynchus mykiss]	10	23.23	1	18	47.99
1326	XP_021430037.1	Oncorhynchus mykiss	maleylacetoacetate isomerase-like isoform X1 [Oncorhynchus mykiss]	10	10.01	3	5	24.55
1327	XP_021472476.1	Oncorhynchus mykiss	40S ribosomal protein S26 [Oncorhynchus mykiss]	10	10	1	5	50.86
1328	XP_021470969.1	Oncorhynchus mykiss	ependymin-like [Oncorhynchus mykiss]	10	10	1	5	30.7
1329	XP_021422835.1	Oncorhynchus mykiss	40S ribosomal protein S21-like [Oncorhynchus mykiss]	10	10	1	7	46.91
1330	NP_008293.1	Oncorhynchus mykiss	cytochrome c oxidase subunit II (mitochondrion) [Oncorhynchus mykiss]	9.96	10	1	6	26.96
1331	XP_021477941.1	Oncorhynchus mykiss	fructose-1,6-bisphosphatase 1-like [Oncorhynchus mykiss]	9.95	22.29	1	12	41.35
1332	XP_021429629.1	Oncorhynchus mykiss	protein transport protein Sec23A [Oncorhynchus mykiss]	9.93	10.04	1	5	7.712
1333	XP_021459858.1	Oncorhynchus mykiss	phosphoribosylformylglycinamidine synthase [Oncorhynchus mykiss]	9.91	10.08	1	5	4.766
1334	XP_021443347.1	Oncorhynchus mykiss	eukaryotic translation initiation factor 3 subunit K [Oncorhynchus mykiss]	9.91	10	2	9	34.55
1335	XP_021477488.1	Oncorhynchus mykiss	dynein light chain 1, cytoplasmic-like [Oncorhynchus mykiss]	9.9	9.94	2	7	40.14
1336	XP_021439856.1	Oncorhynchus mykiss	glutathione S-transferase P-like [Oncorhynchus mykiss]	9.89	25.64	1	15	57.69
1337	XP_021480436.1	Oncorhynchus mykiss	glycylpeptide N-tetradecanoyltransferase 1-like isoform X4 [Oncorhynchus mykiss]	9.88	9.91	10	6	14.46
1338	XP_021451286.1	Oncorhynchus mykiss	acid sphingomyelinase-like phosphodiesterase 3b [Oncorhynchus mykiss]	9.87	10.02	1	6	18.66
1339	XP_021436913.1	Oncorhynchus mykiss	serine/threonine-protein phosphatase CPPED1-like isoform X1 [Oncorhynchus mykiss]	9.87	9.99	2	6	19.81
1340	XP_021458621.1	Oncorhynchus mykiss	protein transport protein Sec31A isoform X12 [Oncorhynchus mykiss]	9.86	9.98	12	4	4
1341	XP_021436382.1	Oncorhynchus mykiss	reticulon-4-like isoform X2 [Oncorhynchus mykiss]	9.85	14.01	6	7	9.17
1342	XP_021432293.1	Oncorhynchus mykiss	F-actin-capping protein subunit alpha-2 [Oncorhynchus mykiss]	9.84	14.53	1	10	39.16
1343	XP_021426214.1	Oncorhynchus mykiss	trafficking protein particle complex subunit 3 isoform X1 [Oncorhynchus mykiss]	9.83	9.95	3	5	30.56
1344	XP_021438965.1	Oncorhynchus mykiss	sideroflexin-1 [Oncorhynchus mykiss]	9.82	9.97	2	6	19.88
1345	XP_021418799.1	Oncorhynchus mykiss	small glutamine-rich tetratricopeptide repeat-containing protein alpha-like [Oncorhynchus mykiss]	9.81	9.87	1	5	16.91
1346	XP_021428073.1	Oncorhynchus mykiss	tRNA (cytosine(34)-C(5))-methyltransferase-like isoform X2 [Oncorhynchus mykiss]	9.79	9.91	2	6	10.7
1347	XP_021474105.1	Oncorhynchus mykiss	galectin-9-like isoform X2 [Oncorhynchus mykiss]	9.76	9.84	2	6	18.81
1348	XP_021426203.1	Oncorhynchus mykiss	proteasome subunit beta type-9 isoform X1 [Oncorhynchus mykiss]	9.76	9.83	3	7	37.79
1349	XP_021474771.1	Oncorhynchus mykiss	arfaptin-1-like isoform X2 [Oncorhynchus mykiss]	9.73	9.78	4	5	10.2
1350	XP_021435203.1	Oncorhynchus mykiss	nck-associated protein 1 isoform X7 [Oncorhynchus mykiss]	9.71	9.87	16	6	6.814
1351	XP_021462039.1	Oncorhynchus mykiss	caspase-3-like [Oncorhynchus mykiss]	9.71	9.76	1	6	21.8
1352	XP_021412005.1	Oncorhynchus mykiss	heat shock protein 75 kDa, mitochondrial-like [Oncorhynchus mykiss]	9.67	12.61	1	8	12.52
1353	XP_021457253.1	Oncorhynchus mykiss	methylglutaconyl-CoA hydratase, mitochondrial [Oncorhynchus mykiss]	9.67	9.86	1	6	21.78
1354	XP_021480601.1	Oncorhynchus mykiss	sorting nexin-8-like isoform X1 [Oncorhynchus mykiss]	9.65	9.71	3	5	12.33
1355	XP_021432234.1	Oncorhynchus mykiss	uncharacterized protein LOC110499420 [Oncorhynchus mykiss]	9.64	9.7	1	5	53.33
1356	XP_021474973.1	Oncorhynchus mykiss	NADH dehydrogenase [ubiquinone] iron-sulfur protein 8, mitochondrial-like isoform X2 [Oncorhynchus mykiss]	9.63	9.74	3	6	29.05
1357	XP_021439514.1	Oncorhynchus mykiss	transmembrane 9 superfamily member 2-like isoform X2 [Oncorhynchus mykiss]	9.63	9.7	3	5	8.154
1358	XP_021470881.1	Oncorhynchus mykiss	phospholipase A-2-activating protein-like [Oncorhynchus mykiss]	9.62	9.77	1	6	8.511
1359	XP_021433200.1	Oncorhynchus mykiss	calumenin-A isoform X2 [Oncorhynchus mykiss]	9.62	9.74	3	6	20.58
1360	XP_021473418.1	Oncorhynchus mykiss	sorcin isoform X1 [Oncorhynchus mykiss]	9.62	9.69	1	7	27.18
1361	XP_021425090.1	Oncorhynchus mykiss	H-2 class II histocompatibility antigen, E-S beta chain [Oncorhynchus mykiss]	9.59	9.64	1	6	30.36
1362	XP_021467878.1	Oncorhynchus mykiss	protein Z-dependent protease inhibitor-like [Oncorhynchus mykiss]	9.57	9.67	1	5	16.33
1363	XP_021417045.1	Oncorhynchus mykiss	calnexin-like [Oncorhynchus mykiss]	9.56	33.53	1	21	28.91
1364	XP_021447881.1	Oncorhynchus mykiss	fibrillin-1, partial [Oncorhynchus mykiss]	9.56	9.62	1	6	21.53
1365	XP_021464218.1	Oncorhynchus mykiss	prostaglandin F2 receptor negative regulator-like [Oncorhynchus mykiss]	9.53	9.82	1	6	7.612
1366	XP_021446903.1	Oncorhynchus mykiss	peroxiredoxin-5, mitochondrial-like [Oncorhynchus mykiss]	9.51	9.54	1	5	32.63
1367	XP_021480069.1	Oncorhynchus mykiss	apolipoprotein Eb-like [Oncorhynchus mykiss]	9.5	10.02	1	6	24
1368	XP_021439985.1	Oncorhynchus mykiss	UPF0568 protein C14orf166 homolog isoform X2 [Oncorhynchus mykiss]	9.5	9.58	4	6	24.9
1369	XP_021472225.1	Oncorhynchus mykiss	bridging integrator 2-like isoform X2 [Oncorhynchus mykiss]	9.49	18.99	3	11	27.33
1370	XP_021438872.1	Oncorhynchus mykiss	V-type proton ATPase 116 kDa subunit a-like [Oncorhynchus mykiss]	9.49	9.59	1	5	9.413
1371	XP_021436974.1	Oncorhynchus mykiss	60S ribosomal protein L38 [Oncorhynchus mykiss]	9.46	9.56	2	5	48.57
1372	XP_021454491.1	Oncorhynchus mykiss	acyl-coenzyme A thioesterase 4-like isoform X2 [Oncorhynchus mykiss]	9.46	9.54	4	6	11.21
1373	XP_021421804.1	Oncorhynchus mykiss	uncharacterized protein LOC110492106 [Oncorhynchus mykiss]	9.46	9.54	1	5	18.82
1374	XP_021434786.1	Oncorhynchus mykiss	beta-hexosaminidase subunit alpha-like [Oncorhynchus mykiss]	9.45	9.56	1	5	11.13
1375	XP_021461823.1	Oncorhynchus mykiss	adenosine kinase-like isoform X2 [Oncorhynchus mykiss]	9.44	9.65	2	6	18.79
1376	XP_021436481.1	Oncorhynchus mykiss	voltage-dependent anion-selective channel protein 2-like [Oncorhynchus mykiss]	9.43	23.72	1	19	56.18
1377	XP_021428175.1	Oncorhynchus mykiss	fatty acid-binding protein, heart-like [Oncorhynchus mykiss]	9.42	13.67	1	9	63.7
1378	XP_021464046.1	Oncorhynchus mykiss	importin-5 [Oncorhynchus mykiss]	9.42	9.64	2	6	5.729
1379	XP_021478380.1	Oncorhynchus mykiss	activated RNA polymerase II transcriptional coactivator p15-like [Oncorhynchus mykiss]	9.41	9.52	3	6	37.12
1380	XP_021430114.1	Oncorhynchus mykiss	fibrinogen-like protein 1-like protein [Oncorhynchus mykiss]	9.39	9.5	1	6	24.46
1381	XP_021466752.1	Oncorhynchus mykiss	serine/threonine-protein kinase PAK 2 [Oncorhynchus mykiss]	9.38	9.5	1	6	27.18
1382	XP_021414343.1	Oncorhynchus mykiss	hydroxyacylglutathione hydrolase, mitochondrial isoform X1 [Oncorhynchus mykiss]	9.37	9.54	4	6	21.41
1383	XP_021447515.1	Oncorhynchus mykiss	protein S100-A1-like isoform X2 [Oncorhynchus mykiss]	9.37	9.4	3	7	45.45
1384	NP_001158573.1	Oncorhynchus mykiss	eukaryotic translation initiation factor 3 subunit M [Oncorhynchus mykiss]	9.36	9.42	1	5	20.53
1385	XP_021474687.1	Oncorhynchus mykiss	tripartite motif-containing protein 16-like [Oncorhynchus mykiss]	9.35	9.46	1	5	10.21
1386	XP_021432499.1	Oncorhynchus mykiss	nucleosome assembly protein 1-like 1 isoform X2 [Oncorhynchus mykiss]	9.35	9.39	2	5	17.01
1387	XP_021465982.1	Oncorhynchus mykiss	serine/arginine-rich splicing factor 3-like [Oncorhynchus mykiss]	9.35	9.39	3	7	29.07
1388	XP_021477838.1	Oncorhynchus mykiss	histone H2A.V isoform X2 [Oncorhynchus mykiss]	9.31	11.4	8	8	53.91
1389	XP_021414345.1	Oncorhynchus mykiss	acylpyruvase FAHD1, mitochondrial-like [Oncorhynchus mykiss]	9.29	9.48	4	5	29.82
1390	XP_021480522.1	Oncorhynchus mykiss	polymerase I and transcript release factor-like [Oncorhynchus mykiss]	9.26	13.56	1	7	14.57
1391	XP_021475602.1	Oncorhynchus mykiss	eIF-2-alpha kinase activator GCN1-like [Oncorhynchus mykiss]	9.24	9.42	1	6	2.643
1392	XP_021437332.1	Oncorhynchus mykiss	2-oxoisovalerate dehydrogenase subunit alpha, mitochondrial [Oncorhynchus mykiss]	9.24	9.38	1	6	15.02
1393	XP_021469807.1	Oncorhynchus mykiss	mitochondrial 2-oxoglutarate/malate carrier protein [Oncorhynchus mykiss]	9.24	9.35	1	5	25.82
1394	XP_021432235.1	Oncorhynchus mykiss	metalloproteinase inhibitor 2-like isoform X1 [Oncorhynchus mykiss]	9.24	9.34	2	6	29.46
1395	XP_021421393.1	Oncorhynchus mykiss	beta-2-microglobulin-like [Oncorhynchus mykiss]	9.23	9.27	8	7	59.48
1396	XP_021416862.1	Oncorhynchus mykiss	saxitoxin and tetrodotoxin-binding protein 2-like, partial [Oncorhynchus mykiss]	9.23	9.27	1	5	26.09
1397	XP_021429342.1	Oncorhynchus mykiss	plasma protease C1 inhibitor-like [Oncorhynchus mykiss]	9.22	9.32	2	6	8.511
1398	XP_021472498.1	Oncorhynchus mykiss	translocon-associated protein subunit delta-like [Oncorhynchus mykiss]	9.21	9.24	2	6	30.54
1399	XP_021472691.1	Oncorhynchus mykiss	selenide, water dikinase 2-like [Oncorhynchus mykiss]	9.18	9.29	1	7	23.56
1400	XP_021472493.1	Oncorhynchus mykiss	isocitrate dehydrogenase [NAD] subunit gamma, mitochondrial-like [Oncorhynchus mykiss]	9.18	9.24	3	5	13.23
1401	XP_021474934.1	Oncorhynchus mykiss	oxysterol-binding protein 1-like isoform X3 [Oncorhynchus mykiss]	9.17	9.21	16	6	7.632
1402	XP_021438885.1	Oncorhynchus mykiss	magnesium transporter protein 1 [Oncorhynchus mykiss]	9.16	9.29	1	6	14.2
1403	XP_021470600.1	Oncorhynchus mykiss	large neutral amino acids transporter small subunit 2-like [Oncorhynchus mykiss]	9.15	9.24	1	5	10.4
1404	XP_021470329.1	Oncorhynchus mykiss	serum albumin 1 [Oncorhynchus mykiss]	9.14	9.17	1	6	42.72
1405	XP_021461223.1	Oncorhynchus mykiss	flavin reductase (NADPH)-like [Oncorhynchus mykiss]	9.14	9.17	2	7	30.77
1406	XP_021463185.1	Oncorhynchus mykiss	toll-interacting protein-like [Oncorhynchus mykiss]	9.11	9.19	1	5	21.09
1407	XP_021466466.1	Oncorhynchus mykiss	ubiquitin-like modifier-activating enzyme ATG7 [Oncorhynchus mykiss]	9.11	9.15	1	5	17.14
1408	XP_021431023.1	Oncorhynchus mykiss	catechol O-methyltransferase domain-containing protein 1 isoform X2 [Oncorhynchus mykiss]	9.09	11.26	5	7	21.52
1409	XP_021477494.1	Oncorhynchus mykiss	septin-2 [Oncorhynchus mykiss]	9.08	20.87	2	14	39.66
1410	XP_021470715.1	Oncorhynchus mykiss	mitochondrial fission 1 protein-like [Oncorhynchus mykiss]	9.08	9.11	1	5	27.1
1411	XP_021479918.1	Oncorhynchus mykiss	sarcoplasmic/endoplasmic reticulum calcium ATPase 1-like [Oncorhynchus mykiss]	9.04	26.46	1	15	14.68
1412	XP_021471100.1	Oncorhynchus mykiss	ethanolamine-phosphate phospho-lyase [Oncorhynchus mykiss]	9.04	9.36	1	6	14.78
1413	NP_001153962.1	Oncorhynchus mykiss	brain creatine kinase b [Oncorhynchus mykiss]	9.03	19.43	1	14	33.33
1414	XP_021444205.1	Oncorhynchus mykiss	amine sulfotransferase-like [Oncorhynchus mykiss]	9.03	9.07	1	6	20.69
1415	XP_021476827.1	Oncorhynchus mykiss	solute carrier family 2, facilitated glucose transporter member 8-like [Oncorhynchus mykiss]	9.01	9.24	1	5	13.12
1416	XP_021471483.1	Oncorhynchus mykiss	uncharacterized protein LOC110532155 isoform X4 [Oncorhynchus mykiss]	8.99	9.05	5	4	9.62
1417	XP_021437858.1	Oncorhynchus mykiss	calpain-9-like isoform X2 [Oncorhynchus mykiss]	8.98	9.13	2	6	8.628
1418	XP_021474902.1	Oncorhynchus mykiss	N-acyl-aromatic-L-amino acid amidohydrolase (carboxylate-forming) B-like [Oncorhynchus mykiss]	8.98	9.04	4	7	11.61
1419	XP_021428291.1	Oncorhynchus mykiss	cytochrome b-c1 complex subunit 7-like isoform X2 [Oncorhynchus mykiss]	8.97	9.08	2	6	54.55
1420	XP_021435905.1	Oncorhynchus mykiss	insulin-degrading enzyme-like isoform X2 [Oncorhynchus mykiss]	8.96	9.39	4	5	5.801
1421	XP_021412395.1	Oncorhynchus mykiss	gamma-adducin-like [Oncorhynchus mykiss]	8.96	9.04	1	4	7.05
1422	XP_021412302.1	Oncorhynchus mykiss	xylose isomerase-like isoform X1 [Oncorhynchus mykiss]	8.96	9.01	2	5	13.47
1423	XP_021422453.1	Oncorhynchus mykiss	ER membrane protein complex subunit 1-like [Oncorhynchus mykiss]	8.95	9.08	1	5	6.281
1424	XP_021446782.1	Oncorhynchus mykiss	smoothelin-like [Oncorhynchus mykiss]	8.94	13.09	2	7	26.74
1425	XP_021454799.1	Oncorhynchus mykiss	laminin subunit alpha-3-like [Oncorhynchus mykiss]	8.94	9.16	1	6	4.488
1426	XP_021412892.1	Oncorhynchus mykiss	signal recognition particle subunit SRP68-like [Oncorhynchus mykiss]	8.91	9.04	2	5	8.543
1427	XP_021476751.1	Oncorhynchus mykiss	osteoclast-stimulating factor 1 [Oncorhynchus mykiss]	8.91	8.95	2	5	26.17
1428	XP_021449775.1	Oncorhynchus mykiss	uncharacterized protein LOC110515028 [Oncorhynchus mykiss]	8.89	9.03	2	7	15.86
1429	XP_021436936.1	Oncorhynchus mykiss	parvalbumin beta 2-like [Oncorhynchus mykiss]	8.89	8.93	3	5	58.33
1430	XP_021428354.1	Oncorhynchus mykiss	protein NDRG1-like [Oncorhynchus mykiss]	8.87	20.22	1	13	37.34
1431	XP_021463662.1	Oncorhynchus mykiss	cysteine--tRNA ligase, cytoplasmic-like [Oncorhynchus mykiss]	8.87	9.15	2	5	6.892
1432	XP_021453201.1	Oncorhynchus mykiss	sorting nexin-4-like isoform X2 [Oncorhynchus mykiss]	8.87	9.03	2	5	11.67
1433	XP_021463545.1	Oncorhynchus mykiss	LDLR chaperone MESD-like [Oncorhynchus mykiss]	8.87	9.01	2	4	18.81
1434	XP_021465498.1	Oncorhynchus mykiss	cell division control protein 42 homolog isoform X1 [Oncorhynchus mykiss]	8.85	13.06	2	8	42.41
1435	XP_021438938.1	Oncorhynchus mykiss	matrin-3-like [Oncorhynchus mykiss]	8.84	9.05	1	5	5.649
1436	XP_021421183.1	Oncorhynchus mykiss	serine/threonine-protein phosphatase alpha-2 isoform-like [Oncorhynchus mykiss]	8.82	21.31	4	14	40.92
1437	XP_021469423.1	Oncorhynchus mykiss	telomerase protein component 1 isoform X2 [Oncorhynchus mykiss]	8.82	9.02	3	5	2.084
1438	XP_021481429.1	Oncorhynchus mykiss	parvalbumin beta 1 [Oncorhynchus mykiss]	8.82	8.89	7	5	51.38
1439	XP_021464713.1	Oncorhynchus mykiss	microsomal glutathione S-transferase 1 [Oncorhynchus mykiss]	8.82	8.85	2	5	34.84
1440	XP_021424710.1	Oncorhynchus mykiss	plasticin-like [Oncorhynchus mykiss]	8.79	53.1	1	26	44.12
1441	XP_021456197.1	Oncorhynchus mykiss	CAD protein isoform X2 [Oncorhynchus mykiss]	8.79	8.93	5	6	2.606
1442	XP_021454929.1	Oncorhynchus mykiss	kininogen-1-like [Oncorhynchus mykiss]	8.79	8.91	1	5	22.64
1443	XP_021464129.1	Oncorhynchus mykiss	lanC-like protein 1 [Oncorhynchus mykiss]	8.79	8.87	1	7	19.85
1444	XP_021455312.1	Oncorhynchus mykiss	alcohol dehydrogenase [NADP(+)] isoform X2 [Oncorhynchus mykiss]	8.78	11.1	2	6	21.58
1445	XP_021455306.1	Oncorhynchus mykiss	non-specific lipid-transfer protein-like [Oncorhynchus mykiss]	8.78	10.98	1	6	32.21
1446	NP_001154088.1	Oncorhynchus mykiss	peptide methionine sulfoxide reductase [Oncorhynchus mykiss]	8.77	8.85	1	5	30.69
1447	XP_021467131.1	Oncorhynchus mykiss	cholesterol 24-hydroxylase-like [Oncorhynchus mykiss]	8.74	51.49	1	30	44.12
1448	XP_021473516.1	Oncorhynchus mykiss	neural cell adhesion molecule 1-like isoform X12 [Oncorhynchus mykiss]	8.73	8.81	16	5	5.648
1449	NP_001118025.1	Oncorhynchus mykiss	tapasin long form precursor [Oncorhynchus mykiss]	8.71	8.86	1	7	14.25
1450	XP_021457448.1	Oncorhynchus mykiss	serine/threonine-protein phosphatase 6 catalytic subunit isoform X1 [Oncorhynchus mykiss]	8.69	8.77	6	5	20
1451	XP_021442440.1	Oncorhynchus mykiss	5-formyltetrahydrofolate cyclo-ligase-like [Oncorhynchus mykiss]	8.69	8.73	1	4	24.26
1452	XP_021414283.1	Oncorhynchus mykiss	ankyrin repeat and SAM domain-containing protein 4B-like [Oncorhynchus mykiss]	8.68	8.82	1	5	17.27
1453	XP_021454007.1	Oncorhynchus mykiss	protein S100-A5-like [Oncorhynchus mykiss]	8.68	8.71	1	5	61.54
1454	XP_021469667.1	Oncorhynchus mykiss	acyl-coenzyme A synthetase ACSM3, mitochondrial [Oncorhynchus mykiss]	8.66	8.77	1	6	9.278
1455	XP_021458507.1	Oncorhynchus mykiss	ATP synthase subunit e, mitochondrial [Oncorhynchus mykiss]	8.65	8.75	1	6	56.34
1456	NP_001117907.1	Oncorhynchus mykiss	CD18 protein precursor [Oncorhynchus mykiss]	8.64	8.82	1	6	7.207
1457	XP_021459560.1	Oncorhynchus mykiss	AP-3 complex subunit delta-1-like isoform X8 [Oncorhynchus mykiss]	8.64	8.78	8	5	4.589
1458	XP_021440666.1	Oncorhynchus mykiss	uncharacterized protein LOC110505637 isoform X1 [Oncorhynchus mykiss]	8.64	8.67	1	4	21.07
1459	XP_021446361.1	Oncorhynchus mykiss	AP-3 complex subunit beta-1-like [Oncorhynchus mykiss]	8.63	9.39	1	7	6.498
1460	XP_021420791.1	Oncorhynchus mykiss	cytochrome c oxidase subunit 6B1-like [Oncorhynchus mykiss]	8.61	8.64	1	4	47.67
1461	XP_021457178.1	Oncorhynchus mykiss	ras-related protein Rab-10 [Oncorhynchus mykiss]	8.6	13.08	3	11	36.82
1462	XP_021415473.1	Oncorhynchus mykiss	serine/arginine-rich splicing factor 6-like [Oncorhynchus mykiss]	8.6	11.1	1	6	12.76
1463	XP_021444665.1	Oncorhynchus mykiss	protein SGT1 homolog isoform X1 [Oncorhynchus mykiss]	8.58	8.74	2	6	22.67
1464	XP_021468215.1	Oncorhynchus mykiss	superoxide dismutase [Mn], mitochondrial [Oncorhynchus mykiss]	8.58	8.73	1	6	26.99
1465	XP_021472454.1	Oncorhynchus mykiss	proliferation-associated protein 2G4-like [Oncorhynchus mykiss]	8.57	38.34	1	23	56.03
1466	XP_021472371.1	Oncorhynchus mykiss	rab GDP dissociation inhibitor alpha-like [Oncorhynchus mykiss]	8.57	19.09	2	10	25.06
1467	XP_021456772.1	Oncorhynchus mykiss	ATP-binding cassette sub-family D member 4 [Oncorhynchus mykiss]	8.55	8.63	1	6	10.4
1468	XP_021427456.1	Oncorhynchus mykiss	lens epithelium-derived growth factor-like isoform X3 [Oncorhynchus mykiss]	8.54	8.58	4	4	14.84
1469	XP_021469841.1	Oncorhynchus mykiss	putative 60S ribosomal protein L37a [Oncorhynchus mykiss]	8.53	8.56	2	4	42.39
1470	XP_021419882.1	Oncorhynchus mykiss	LOW QUALITY PROTEIN: filamin-C-like [Oncorhynchus mykiss]	8.5	45.09	1	27	11.18
1471	XP_021422189.1	Oncorhynchus mykiss	microtubule-associated protein RP/EB family member 1-like isoform X2 [Oncorhynchus mykiss]	8.49	8.55	3	6	22.96
1472	XP_021452682.1	Oncorhynchus mykiss	uridine 5'-monophosphate synthase-like [Oncorhynchus mykiss]	8.46	8.56	2	5	9.252
1473	XP_021480396.1	Oncorhynchus mykiss	nucleoside diphosphate kinase B-like [Oncorhynchus mykiss]	8.45	16.67	1	11	61.18
1474	XP_021464179.1	Oncorhynchus mykiss	histone deacetylase complex subunit SAP18-like [Oncorhynchus mykiss]	8.45	8.57	2	5	33.97
1475	XP_021456817.1	Oncorhynchus mykiss	ATP-dependent RNA helicase DDX1 [Oncorhynchus mykiss]	8.45	8.51	1	5	7.692
1476	XP_021431894.1	Oncorhynchus mykiss	L-xylulose reductase [Oncorhynchus mykiss]	8.44	8.54	1	7	20.82
1477	XP_021479540.1	Oncorhynchus mykiss	calpain small subunit 1-like [Oncorhynchus mykiss]	8.43	14.86	1	8	51.39
1478	XP_021463231.1	Oncorhynchus mykiss	monoacylglycerol lipase ABHD12-like [Oncorhynchus mykiss]	8.43	13.44	1	7	36.49
1479	XP_021479797.1	Oncorhynchus mykiss	septin-8-A isoform X1 [Oncorhynchus mykiss]	8.43	12.23	6	6	12.24
1480	XP_021441036.1	Oncorhynchus mykiss	cathepsin B-like [Oncorhynchus mykiss]	8.42	14.51	1	11	30.91
1481	XP_021435391.1	Oncorhynchus mykiss	2-amino-3-carboxymuconate-6-semialdehyde decarboxylase [Oncorhynchus mykiss]	8.42	8.5	1	6	18.73
1482	XP_021476031.1	Oncorhynchus mykiss	eukaryotic translation initiation factor 1A, X-chromosomal [Oncorhynchus mykiss]	8.41	8.68	3	5	40.28
1483	XP_021420128.1	Oncorhynchus mykiss	15-hydroxyprostaglandin dehydrogenase [NAD(+)]-like [Oncorhynchus mykiss]	8.4	8.52	2	4	18.15
1484	XP_021418345.1	Oncorhynchus mykiss	phosphoenolpyruvate carboxykinase [GTP], mitochondrial [Oncorhynchus mykiss]	8.4	8.51	2	5	8.777
1485	XP_021433991.1	Oncorhynchus mykiss	macrosialin-like [Oncorhynchus mykiss]	8.4	8.42	1	4	11.01
1486	NP_001153986.1	Oncorhynchus mykiss	retinol dehydrogenase 12 [Oncorhynchus mykiss]	8.37	10.71	1	6	18.35
1487	XP_021475714.1	Oncorhynchus mykiss	elongin-C [Oncorhynchus mykiss]	8.36	8.42	3	5	58.04
1488	NP_001158662.1	Oncorhynchus mykiss	programmed cell death protein 6 [Oncorhynchus mykiss]	8.36	8.38	3	6	23.47
1489	XP_021436872.1	Oncorhynchus mykiss	X-ray repair cross-complementing protein 5-like [Oncorhynchus mykiss]	8.35	8.5	2	5	11
1490	XP_021461150.1	Oncorhynchus mykiss	annexin A1-like [Oncorhynchus mykiss]	8.33	28.68	1	14	45.43
1491	XP_021432103.1	Oncorhynchus mykiss	aspartate aminotransferase, cytoplasmic-like [Oncorhynchus mykiss]	8.33	13.35	1	7	17.56
1492	XP_021422956.1	Oncorhynchus mykiss	calpain-1 catalytic subunit-like, partial [Oncorhynchus mykiss]	8.33	10.38	1	5	6.667
1493	XP_021430212.1	Oncorhynchus mykiss	microsomal glutathione S-transferase 3-like [Oncorhynchus mykiss]	8.33	8.35	1	5	25
1494	XP_021455463.1	Oncorhynchus mykiss	60S ribosomal protein L36 [Oncorhynchus mykiss]	8.31	8.34	2	5	32.38
1495	XP_021455264.1	Oncorhynchus mykiss	elongation factor 1-delta isoform X4 [Oncorhynchus mykiss]	8.3	10.98	6	6	27.84
1496	XP_021412844.1	Oncorhynchus mykiss	rho GDP-dissociation inhibitor 1-like isoform X1 [Oncorhynchus mykiss]	8.29	14.52	2	9	51.48
1497	XP_021454873.1	Oncorhynchus mykiss	calreticulin-like [Oncorhynchus mykiss]	8.27	12.73	1	9	15.65
1498	XP_021455841.1	Oncorhynchus mykiss	5'-3' exoribonuclease 2-like [Oncorhynchus mykiss]	8.25	8.37	3	5	7.435
1499	XP_021476648.1	Oncorhynchus mykiss	glutathione S-transferase theta-1-like [Oncorhynchus mykiss]	8.25	8.31	1	4	20.43
1500	XP_021438573.1	Oncorhynchus mykiss	serpin H1-like [Oncorhynchus mykiss]	8.22	24.69	2	13	35.8
1501	XP_021435058.1	Oncorhynchus mykiss	scaffold attachment factor B2-like isoform X2 [Oncorhynchus mykiss]	8.22	13.95	2	8	11.95
1502	XP_021420848.1	Oncorhynchus mykiss	histone H1.0-B-like [Oncorhynchus mykiss]	8.21	8.29	1	5	19.19
1503	XP_021436559.1	Oncorhynchus mykiss	phosphoglycerate mutase 1-like [Oncorhynchus mykiss]	8.2	14.65	1	9	39.37
1504	XP_021477862.1	Oncorhynchus mykiss	perforin-1-like [Oncorhynchus mykiss]	8.19	8.2	1	6	39.13
1505	XP_021478327.1	Oncorhynchus mykiss	endoplasmic reticulum metallopeptidase 1-like [Oncorhynchus mykiss]	8.18	8.32	1	6	7.658
1506	XP_021425787.1	Oncorhynchus mykiss	dynactin subunit 2 [Oncorhynchus mykiss]	8.18	8.2	1	4	13.86
1507	XP_021448743.1	Oncorhynchus mykiss	protein CREG1-like [Oncorhynchus mykiss]	8.18	8.19	2	4	26.96
1508	XP_021480301.1	Oncorhynchus mykiss	integrin alpha-3-like isoform X4 [Oncorhynchus mykiss]	8.17	8.32	4	4	4.69
1509	XP_021477113.1	Oncorhynchus mykiss	26S proteasome non-ATPase regulatory subunit 4-like isoform X2 [Oncorhynchus mykiss]	8.17	8.18	4	6	16.18
1510	XP_021440867.1	Oncorhynchus mykiss	EH domain-containing protein 4-like [Oncorhynchus mykiss]	8.16	14.28	2	7	13.37
1511	XP_021442863.1	Oncorhynchus mykiss	probable signal peptidase complex subunit 2 [Oncorhynchus mykiss]	8.16	8.32	3	4	18.41
1512	XP_021432017.1	Oncorhynchus mykiss	adenylosuccinate synthetase isozyme 2 [Oncorhynchus mykiss]	8.15	10.45	2	5	14.13
1513	XP_021469331.1	Oncorhynchus mykiss	Niemann-Pick C1 protein-like [Oncorhynchus mykiss]	8.15	9.39	1	6	5.643
1514	XP_021451961.1	Oncorhynchus mykiss	lipoma-preferred partner homolog [Oncorhynchus mykiss]	8.14	8.15	1	4	31.92
1515	XP_021417182.1	Oncorhynchus mykiss	60S ribosomal protein L36a-like [Oncorhynchus mykiss]	8.13	8.16	3	4	20.31
1516	XP_021478886.1	Oncorhynchus mykiss	cation-dependent mannose-6-phosphate receptor-like [Oncorhynchus mykiss]	8.12	8.13	2	5	16.43
1517	XP_021456851.1	Oncorhynchus mykiss	plakophilin-3-like [Oncorhynchus mykiss]	8.11	8.18	1	5	6.296
1518	XP_021432243.1	Oncorhynchus mykiss	serine/arginine-rich splicing factor 2-like [Oncorhynchus mykiss]	8.1	8.15	2	4	17.54
1519	XP_021460013.1	Oncorhynchus mykiss	actin, alpha cardiac muscle 1-like [Oncorhynchus mykiss]	8.07	46.33	2	40	65.78
1520	XP_021466196.1	Oncorhynchus mykiss	retinol dehydrogenase 12-like [Oncorhynchus mykiss]	8.07	8.23	1	5	17.65
1521	XP_021430626.1	Oncorhynchus mykiss	ribose-5-phosphate isomerase-like [Oncorhynchus mykiss]	8.06	8.19	2	5	25.7
1522	XP_021433218.1	Oncorhynchus mykiss	phosphate carrier protein, mitochondrial-like isoform X2 [Oncorhynchus mykiss]	8.05	20.39	3	11	28.85
1523	XP_021468491.1	Oncorhynchus mykiss	profilin-2-like isoform X2 [Oncorhynchus mykiss]	8.05	12.33	3	9	67.63
1524	XP_021455239.1	Oncorhynchus mykiss	calumenin-B isoform X2 [Oncorhynchus mykiss]	8.05	8.21	2	5	16.77
1525	XP_021444771.1	Oncorhynchus mykiss	microsomal glutathione S-transferase 3-like [Oncorhynchus mykiss]	8.03	8.04	2	4	28.83
1526	XP_021475894.1	Oncorhynchus mykiss	translocon-associated protein subunit alpha isoform X2 [Oncorhynchus mykiss]	8.03	8.04	3	4	16.04
1527	XP_021419683.1	Oncorhynchus mykiss	lumican-like [Oncorhynchus mykiss]	8.02	24.12	2	15	45.03
1528	XP_021446380.1	Oncorhynchus mykiss	V-type proton ATPase subunit G 1-like [Oncorhynchus mykiss]	8.02	8.03	2	4	44.07
1529	XP_021478921.1	Oncorhynchus mykiss	SH3 domain-binding glutamic acid-rich-like protein isoform X3 [Oncorhynchus mykiss]	8.01	10.01	2	5	63.48
1530	XP_021437474.1	Oncorhynchus mykiss	RNA-binding protein 8A isoform X2 [Oncorhynchus mykiss]	8.01	8.01	5	5	32.12
1531	XP_021466268.1	Oncorhynchus mykiss	keratin, type II cytoskeletal 8-like isoform X2 [Oncorhynchus mykiss]	8	87.35	2	67	53.77
1532	XP_021446230.1	Oncorhynchus mykiss	beta-hexosaminidase subunit beta-like isoform X2 [Oncorhynchus mykiss]	8	64.12	1	54	68.38
1533	XP_021427155.1	Oncorhynchus mykiss	isocitrate dehydrogenase [NADP], mitochondrial-like [Oncorhynchus mykiss]	8	51.82	1	31	56.1
1534	XP_021441765.1	Oncorhynchus mykiss	pyruvate kinase PKM-like [Oncorhynchus mykiss]	8	49.31	1	27	60.9
1535	XP_021437806.1	Oncorhynchus mykiss	transgelin-like [Oncorhynchus mykiss]	8	39.72	1	31	89.32
1536	XP_021474236.1	Oncorhynchus mykiss	cofilin-2-like [Oncorhynchus mykiss]	8	33.9	1	21	67.07
1537	XP_021413550.1	Oncorhynchus mykiss	hemoglobin subunit alpha-4-like [Oncorhynchus mykiss]	8	23.85	1	23	85.31
1538	XP_021418624.1	Oncorhynchus mykiss	myosin regulatory light polypeptide 9 [Oncorhynchus mykiss]	8	22.08	2	14	66.28
1539	XP_021468071.1	Oncorhynchus mykiss	profilin-2-like [Oncorhynchus mykiss]	8	14	1	11	50.36
1540	XP_021456789.1	Oncorhynchus mykiss	transmembrane emp24 domain-containing protein 10-like [Oncorhynchus mykiss]	8	8.04	1	4	23.79
1541	XP_021468624.1	Oncorhynchus mykiss	40S ribosomal protein S28 [Oncorhynchus mykiss]	8	8	2	4	52.17
1542	XP_021455436.1	Oncorhynchus mykiss	prothymosin alpha-A-like isoform X2 [Oncorhynchus mykiss]	8	8	2	6	34.58
1544	XP_021471288.1	Oncorhynchus mykiss	nascent polypeptide-associated complex subunit alpha isoform X2 [Oncorhynchus mykiss]	8	8	5	4	25.82
1545	XP_021470401.1	Oncorhynchus mykiss	astrocytic phosphoprotein PEA-15-like [Oncorhynchus mykiss]	8	8	2	5	40.77
1546	XP_021457793.1	Oncorhynchus mykiss	cytochrome c oxidase subunit 5B, mitochondrial-like [Oncorhynchus mykiss]	8	8	1	4	48.41
1547	XP_021447517.1	Oncorhynchus mykiss	chymotrypsin A-like [Oncorhynchus mykiss]	8	8	1	4	20.21
1548	XP_021436961.1	Oncorhynchus mykiss	NHP2-like protein 1 [Oncorhynchus mykiss]	8	8	2	4	39.06
1549	XP_021430571.1	Oncorhynchus mykiss	glia maturation factor beta [Oncorhynchus mykiss]	8	8	1	5	26.06
1550	XP_021427930.1	Oncorhynchus mykiss	SH3 domain-binding glutamic acid-rich-like protein 3 [Oncorhynchus mykiss]	8	8	3	5	41.3
1551	NP_001154022.1	Oncorhynchus mykiss	Betaine aldehyde dehydrogenase precursor [Oncorhynchus mykiss]	8	8	1	6	25.81
1552	NP_001117836.1	Oncorhynchus mykiss	40S ribosomal protein S20 [Oncorhynchus mykiss]	8	8	1	4	29.41
1553	XP_021459702.1	Oncorhynchus mykiss	glutamate--cysteine ligase regulatory subunit-like isoform X2 [Oncorhynchus mykiss]	7.98	8.03	4	4	22.67
1554	XP_021440640.1	Oncorhynchus mykiss	uridine phosphorylase 1-like [Oncorhynchus mykiss]	7.94	7.98	3	4	21.76
1555	XP_021449925.1	Oncorhynchus mykiss	serum deprivation-response protein-like, partial [Oncorhynchus mykiss]	7.92	7.99	1	4	22.33
1556	XP_021427300.1	Oncorhynchus mykiss	40S ribosomal protein S27 [Oncorhynchus mykiss]	7.92	7.96	3	4	39.29
1557	XP_021445792.1	Oncorhynchus mykiss	NADH dehydrogenase [ubiquinone] flavoprotein 2, mitochondrial-like [Oncorhynchus mykiss]	7.91	7.98	2	5	20.08
1558	XP_021468014.1	Oncorhynchus mykiss	serine/threonine-protein phosphatase PP1-beta catalytic subunit [Oncorhynchus mykiss]	7.9	22.47	2	15	42.51
1559	XP_021416767.1	Oncorhynchus mykiss	RNA-binding motif protein, X chromosome-like isoform X5 [Oncorhynchus mykiss]	7.89	8	9	4	12.72
1560	XP_021417124.1	Oncorhynchus mykiss	ras-related GTP-binding protein C [Oncorhynchus mykiss]	7.89	7.97	3	4	12.6
1561	XP_021461366.1	Oncorhynchus mykiss	small nuclear ribonucleoprotein Sm D3 [Oncorhynchus mykiss]	7.89	7.93	3	4	47.24
1562	XP_021449847.1	Oncorhynchus mykiss	type-4 ice-structuring protein LS-12-like [Oncorhynchus mykiss]	7.88	7.97	1	4	36.73
1563	XP_021479750.1	Oncorhynchus mykiss	S-phase kinase-associated protein 1 [Oncorhynchus mykiss]	7.87	7.97	2	6	21.47
1564	XP_021443335.1	Oncorhynchus mykiss	thymus-specific serine protease-like [Oncorhynchus mykiss]	7.86	8.07	1	5	11.13
1565	XP_021432881.1	Oncorhynchus mykiss	probable polypeptide N-acetylgalactosaminyltransferase 8 [Oncorhynchus mykiss]	7.86	7.94	1	4	7.401
1566	XP_021424915.1	Oncorhynchus mykiss	histone H1x [Oncorhynchus mykiss]	7.85	7.93	1	4	23.2
1567	XP_021472722.1	Oncorhynchus mykiss	ATP-binding cassette sub-family G member 2-like [Oncorhynchus mykiss]	7.84	7.97	1	6	12.73
1568	XP_021417015.1	Oncorhynchus mykiss	nucleophosmin-like isoform X1 [Oncorhynchus mykiss]	7.84	7.95	3	4	22.04
1569	XP_021478542.1	Oncorhynchus mykiss	tricarboxylate transport protein, mitochondrial-like [Oncorhynchus mykiss]	7.84	7.93	1	4	13.88
1570	XP_021427958.1	Oncorhynchus mykiss	stathmin-like [Oncorhynchus mykiss]	7.83	7.99	2	5	29.14
1571	XP_021458608.1	Oncorhynchus mykiss	heterogeneous nuclear ribonucleoprotein D-like [Oncorhynchus mykiss]	7.83	7.89	3	4	14.43
1572	XP_021439643.1	Oncorhynchus mykiss	syntaxin-3-like isoform X3 [Oncorhynchus mykiss]	7.82	7.95	3	5	20.88
1573	XP_021462745.1	Oncorhynchus mykiss	cytochrome b-c1 complex subunit Rieske, mitochondrial [Oncorhynchus mykiss]	7.81	7.89	2	4	21.98
1574	XP_021481472.1	Oncorhynchus mykiss	RNA-binding protein with serine-rich domain 1-like [Oncorhynchus mykiss]	7.8	7.84	2	4	20.59
1575	XP_021433106.1	Oncorhynchus mykiss	single-stranded DNA-binding protein, mitochondrial-like [Oncorhynchus mykiss]	7.78	7.88	5	6	47.3
1576	XP_021460139.1	Oncorhynchus mykiss	putative hydroxypyruvate isomerase [Oncorhynchus mykiss]	7.78	7.84	1	4	23.99
1577	XP_021428872.1	Oncorhynchus mykiss	UPF0462 protein C4orf33 homolog isoform X3 [Oncorhynchus mykiss]	7.76	7.86	5	5	31.79
1578	XP_021416537.1	Oncorhynchus mykiss	5-phosphohydroxy-L-lysine phospho-lyase isoform X1 [Oncorhynchus mykiss]	7.75	8.08	2	5	13.42
1579	XP_021436749.1	Oncorhynchus mykiss	nuclear protein localization protein 4 homolog [Oncorhynchus mykiss]	7.75	7.91	2	5	9.516
1580	XP_021467583.1	Oncorhynchus mykiss	acid sphingomyelinase-like phosphodiesterase 3a isoform X2 [Oncorhynchus mykiss]	7.73	7.85	2	4	17.34
1581	NP_001117856.1	Oncorhynchus mykiss	prothrombin precursor [Oncorhynchus mykiss]	7.72	7.85	1	4	7.717
1582	XP_021455273.1	Oncorhynchus mykiss	exocyst complex component 2-like [Oncorhynchus mykiss]	7.71	8.02	4	5	6.08
1583	XP_021426879.1	Oncorhynchus mykiss	multidrug resistance-associated protein 4-like [Oncorhynchus mykiss]	7.71	7.9	5	4	3.075
1584	XP_021468544.1	Oncorhynchus mykiss	unconventional myosin-VIIb-like [Oncorhynchus mykiss]	7.71	7.89	2	5	2.471
1585	XP_021412419.1	Oncorhynchus mykiss	AP-1 complex subunit mu-2 isoform X2 [Oncorhynchus mykiss]	7.71	7.85	4	4	9.906
1586	XP_021454956.1	Oncorhynchus mykiss	enoyl-CoA hydratase domain-containing protein 2, mitochondrial isoform X1 [Oncorhynchus mykiss]	7.7	8.73	3	5	19.28
1587	XP_021458557.1	Oncorhynchus mykiss	NADH-cytochrome b5 reductase 2-like [Oncorhynchus mykiss]	7.7	7.84	1	4	18.21
1588	XP_021471700.1	Oncorhynchus mykiss	ADP-ribosylation factor-like protein 8A [Oncorhynchus mykiss]	7.67	8.32	1	8	52.13
1589	XP_021471331.1	Oncorhynchus mykiss	vesicle-associated membrane protein-associated protein B-like isoform X1 [Oncorhynchus mykiss]	7.67	7.74	5	4	20.39
1590	XP_021433529.1	Oncorhynchus mykiss	nicotinamide phosphoribosyltransferase-like [Oncorhynchus mykiss]	7.66	8.17	1	8	15.13
1591	XP_021470582.1	Oncorhynchus mykiss	non-lysosomal glucosylceramidase [Oncorhynchus mykiss]	7.66	7.87	3	4	5.311
1592	XP_021453493.1	Oncorhynchus mykiss	collagen alpha-2(IV) chain-like [Oncorhynchus mykiss]	7.66	7.76	2	4	2.875
1593	XP_021414937.1	Oncorhynchus mykiss	peptidyl-prolyl cis-trans isomerase NIMA-interacting 1 [Oncorhynchus mykiss]	7.66	7.74	1	5	33.13
1594	XP_021477561.1	Oncorhynchus mykiss	ran-specific GTPase-activating protein-like isoform X2 [Oncorhynchus mykiss]	7.65	7.77	3	5	28.44
1595	XP_021425812.1	Oncorhynchus mykiss	nuclear pore complex protein Nup93 isoform X3 [Oncorhynchus mykiss]	7.64	7.84	8	4	5.122
1596	XP_021433622.1	Oncorhynchus mykiss	RNA-binding protein 4.1-like [Oncorhynchus mykiss]	7.63	7.85	2	5	14.32
1597	XP_021426519.1	Oncorhynchus mykiss	glycerol-3-phosphate dehydrogenase, mitochondrial-like isoform X2 [Oncorhynchus mykiss]	7.62	7.68	5	4	19.69
1598	XP_021480453.1	Oncorhynchus mykiss	60S ribosomal protein L19-like [Oncorhynchus mykiss]	7.6	7.72	2	6	14.21
1599	XP_021454844.1	Oncorhynchus mykiss	formin-binding protein 1-like isoform X4 [Oncorhynchus mykiss]	7.59	7.73	7	4	6.902
1600	XP_021479146.1	Oncorhynchus mykiss	non-histone chromosomal protein HMG-14-like [Oncorhynchus mykiss]	7.59	7.72	1	5	62.5
1601	XP_021436456.1	Oncorhynchus mykiss	40S ribosomal protein S24 isoform X5 [Oncorhynchus mykiss]	7.59	7.63	8	5	29.77
1602	XP_021418468.1	Oncorhynchus mykiss	annexin A13-like [Oncorhynchus mykiss]	7.58	16.21	1	8	27.22
1603	XP_021419787.1	Oncorhynchus mykiss	N-acylneuraminate cytidylyltransferase-like isoform X3 [Oncorhynchus mykiss]	7.58	7.74	3	4	11.09
1604	XP_021471494.1	Oncorhynchus mykiss	cytosolic acyl coenzyme A thioester hydrolase [Oncorhynchus mykiss]	7.57	7.64	1	5	15.5
1605	XP_021464925.1	Oncorhynchus mykiss	60S acidic ribosomal protein P2-like [Oncorhynchus mykiss]	7.56	7.62	1	5	56.25
1606	XP_021447396.1	Oncorhynchus mykiss	WASH complex subunit 5 [Oncorhynchus mykiss]	7.55	7.72	1	3	3.02
1607	XP_021468720.1	Oncorhynchus mykiss	putative ferric-chelate reductase 1 [Oncorhynchus mykiss]	7.55	7.66	1	4	7.794
1608	XP_021454345.1	Oncorhynchus mykiss	cytochrome c oxidase subunit 5A, mitochondrial-like [Oncorhynchus mykiss]	7.54	15.81	1	9	42.14
1609	XP_021441355.1	Oncorhynchus mykiss	glycine N-methyltransferase [Oncorhynchus mykiss]	7.54	7.71	1	5	14.97
1610	XP_021440305.1	Oncorhynchus mykiss	hydroxymethylglutaryl-CoA lyase, mitochondrial [Oncorhynchus mykiss]	7.53	7.72	3	4	16.18
1611	XP_021432791.1	Oncorhynchus mykiss	protein phosphatase 1 regulatory subunit 12A-like isoform X6 [Oncorhynchus mykiss]	7.52	7.62	20	4	4.297
1612	XP_021475129.1	Oncorhynchus mykiss	ras GTPase-activating protein-binding protein 2-like isoform X2 [Oncorhynchus mykiss]	7.52	7.61	3	4	11
1613	XP_021456570.1	Oncorhynchus mykiss	peptidyl-prolyl cis-trans isomerase FKBP3 isoform X1 [Oncorhynchus mykiss]	7.5	7.65	2	4	22.73
1614	XP_021434637.1	Oncorhynchus mykiss	fibrous sheath CABYR-binding protein-like [Oncorhynchus mykiss]	7.5	7.55	1	4	8.532
1615	XP_021427857.1	Oncorhynchus mykiss	hepatoma-derived growth factor-like isoform X4 [Oncorhynchus mykiss]	7.5	7.54	4	4	24.41
1616	XP_021423572.1	Oncorhynchus mykiss	myosin-9-like [Oncorhynchus mykiss]	7.49	115.86	1	69	30.39
1617	XP_021445803.1	Oncorhynchus mykiss	thioredoxin domain-containing protein 12 [Oncorhynchus mykiss]	7.49	7.63	1	5	25.81
1618	XP_021457236.1	Oncorhynchus mykiss	isochorismatase domain-containing protein 1 [Oncorhynchus mykiss]	7.49	7.55	1	4	19.08
1619	XP_021477639.1	Oncorhynchus mykiss	protein S100-A1-like [Oncorhynchus mykiss]	7.48	9.59	4	5	44.55
1620	XP_021436588.1	Oncorhynchus mykiss	BAG family molecular chaperone regulator 2 [Oncorhynchus mykiss]	7.48	7.66	1	6	34.93
1621	XP_021436318.1	Oncorhynchus mykiss	ankyrin-3-like isoform X25 [Oncorhynchus mykiss]	7.48	7.65	55	4	1.195
1622	XP_021462874.1	Oncorhynchus mykiss	eukaryotic translation initiation factor 3 subunit J [Oncorhynchus mykiss]	7.47	7.56	2	4	17.67
1623	XP_021413019.1	Oncorhynchus mykiss	complement C3-like [Oncorhynchus mykiss]	7.44	14.41	1	9	5.327
1624	XP_021451600.1	Oncorhynchus mykiss	phosphoglucomutase-2-like, partial [Oncorhynchus mykiss]	7.44	7.52	1	4	29.45
1625	XP_021456769.1	Oncorhynchus mykiss	GTPase KRas isoform X1 [Oncorhynchus mykiss]	7.43	12.2	8	7	38.62
1626	XP_021439861.1	Oncorhynchus mykiss	xaa-Pro aminopeptidase 2 [Oncorhynchus mykiss]	7.43	7.49	1	4	6.916
1627	XP_021475194.1	Oncorhynchus mykiss	valine--tRNA ligase-like [Oncorhynchus mykiss]	7.42	7.82	1	6	4.556
1628	XP_021433892.1	Oncorhynchus mykiss	RNA-binding protein 4.1-like isoform X3 [Oncorhynchus mykiss]	7.4	7.73	1	5	16.63
1629	XP_021456633.1	Oncorhynchus mykiss	ADP-ribosylation factor-like protein 1 [Oncorhynchus mykiss]	7.4	7.44	3	4	28.18
1630	XP_021478854.1	Oncorhynchus mykiss	non-POU domain-containing octamer-binding protein-like [Oncorhynchus mykiss]	7.38	7.69	3	6	14.45
1631	XP_021457442.1	Oncorhynchus mykiss	60S ribosomal protein L35 [Oncorhynchus mykiss]	7.37	7.47	1	5	27.64
1632	XP_021478460.1	Oncorhynchus mykiss	COP9 signalosome complex subunit 4-like [Oncorhynchus mykiss]	7.37	7.45	3	6	12.35
1633	XP_021434427.1	Oncorhynchus mykiss	protein-glucosylgalactosylhydroxylysine glucosidase isoform X3 [Oncorhynchus mykiss]	7.36	7.63	6	5	9.091
1634	XP_021415665.1	Oncorhynchus mykiss	granulins-like isoform X4 [Oncorhynchus mykiss]	7.36	7.45	5	4	18.88
1635	XP_021468627.1	Oncorhynchus mykiss	40S ribosomal protein S15-like [Oncorhynchus mykiss]	7.36	7.42	2	5	49.66
1636	XP_021416988.1	Oncorhynchus mykiss	nuclear cap-binding protein subunit 1 isoform X2 [Oncorhynchus mykiss]	7.33	7.38	4	4	5.66
1637	XP_021462843.1	Oncorhynchus mykiss	nucleolysin TIAR isoform X4 [Oncorhynchus mykiss]	7.32	7.51	6	4	11.44
1638	XP_021433329.1	Oncorhynchus mykiss	collagen alpha-5(IV) chain-like [Oncorhynchus mykiss]	7.32	7.48	1	5	3.138
1639	XP_021459219.1	Oncorhynchus mykiss	disabled homolog 2-like isoform X3 [Oncorhynchus mykiss]	7.32	7.41	3	4	15.08
1640	XP_021481242.1	Oncorhynchus mykiss	elongin-B [Oncorhynchus mykiss]	7.32	7.37	2	4	43.7
1641	XP_021436669.1	Oncorhynchus mykiss	phenazine biosynthesis-like domain-containing protein isoform X2 [Oncorhynchus mykiss]	7.31	7.4	3	4	20.87
1642	XP_021437767.1	Oncorhynchus mykiss	LOW QUALITY PROTEIN: uncharacterized protein LOC110503652 [Oncorhynchus mykiss]	7.31	7.37	1	7	8.257
1643	XP_021471967.1	Oncorhynchus mykiss	regulation of nuclear pre-mRNA domain-containing protein 1B-like [Oncorhynchus mykiss]	7.3	7.48	3	6	17.52
1644	XP_021454528.1	Oncorhynchus mykiss	cadherin-related family member 5 isoform X2 [Oncorhynchus mykiss]	7.29	7.44	2	4	6.34
1645	XP_021451689.1	Oncorhynchus mykiss	acidic leucine-rich nuclear phosphoprotein 32 family member A-like [Oncorhynchus mykiss]	7.28	16.06	2	10	30.68
1646	XP_021439878.1	Oncorhynchus mykiss	lysosome-associated membrane glycoprotein 2-like isoform X1 [Oncorhynchus mykiss]	7.28	7.33	3	5	10.83
1647	XP_021455136.1	Oncorhynchus mykiss	plasminogen activator inhibitor 1 RNA-binding protein-like isoform X4 [Oncorhynchus mykiss]	7.27	7.39	4	4	11.4
1648	XP_021435303.1	Oncorhynchus mykiss	ras-related protein Ral-B-like [Oncorhynchus mykiss]	7.27	7.39	2	3	16.83
1649	XP_021454293.1	Oncorhynchus mykiss	intestinal mucin-like protein [Oncorhynchus mykiss]	7.26	31.48	1	20	24.31
1650	XP_021465722.1	Oncorhynchus mykiss	sorting nexin-6-like [Oncorhynchus mykiss]	7.26	7.49	1	6	16.53
1651	XP_021413174.1	Oncorhynchus mykiss	cathepsin D-like [Oncorhynchus mykiss]	7.24	7.3	1	5	12.44
1652	XP_021480106.1	Oncorhynchus mykiss	uncharacterized protein LOC110537948 [Oncorhynchus mykiss]	7.22	11.38	1	6	58.74
1653	XP_021451346.1	Oncorhynchus mykiss	sodium/potassium-transporting ATPase subunit alpha-3-like [Oncorhynchus mykiss]	7.21	35.29	2	19	18.66
1654	NP_001154048.1	Oncorhynchus mykiss	dolichyl-diphosphooligosaccharide--protein glycosyltransferase subunit DAD1 [Oncorhynchus mykiss]	7.21	7.32	1	4	31.86
1655	XP_021428766.1	Oncorhynchus mykiss	dipeptidyl peptidase 4-like [Oncorhynchus mykiss]	7.19	24.13	2	13	18.39
1656	XP_021427905.1	Oncorhynchus mykiss	nuclear transport factor 2-like [Oncorhynchus mykiss]	7.19	7.24	3	4	42.97
1657	XP_021459419.1	Oncorhynchus mykiss	cold-inducible RNA-binding protein B-like isoform X2 [Oncorhynchus mykiss]	7.18	7.24	3	6	21.57
1658	XP_021414438.1	Oncorhynchus mykiss	septin-9-like [Oncorhynchus mykiss]	7.17	8.69	2	5	16.03
1659	XP_021481190.1	Oncorhynchus mykiss	interferon-induced 35 kDa protein homolog [Oncorhynchus mykiss]	7.17	7.47	3	4	12.77
1660	XP_021448565.1	Oncorhynchus mykiss	protein ABHD16A-like isoform X1 [Oncorhynchus mykiss]	7.17	7.34	3	4	10.48
1661	XP_021439141.1	Oncorhynchus mykiss	calcium-binding protein 39-like [Oncorhynchus mykiss]	7.17	7.33	3	5	13.12
1662	NP_001117968.1	Oncorhynchus mykiss	CD63 antigen [Oncorhynchus mykiss]	7.17	7.21	1	4	15.77
1663	XP_021447265.1	Oncorhynchus mykiss	apolipoprotein C-I-like [Oncorhynchus mykiss]	7.16	7.22	1	4	47.13
1664	XP_021474046.1	Oncorhynchus mykiss	moesin-like isoform X1 [Oncorhynchus mykiss]	7.15	62.31	2	36	57.51
1665	XP_021475855.1	Oncorhynchus mykiss	aspartyl/asparaginyl beta-hydroxylase-like [Oncorhynchus mykiss]	7.15	7.5	1	6	9.682
1666	XP_021461812.1	Oncorhynchus mykiss	squamous cell carcinoma antigen recognized by T-cells 3-like isoform X3 [Oncorhynchus mykiss]	7.14	7.5	7	4	5.704
1667	XP_021476196.1	Oncorhynchus mykiss	polypyrimidine tract-binding protein 2-like isoform X2 [Oncorhynchus mykiss]	7.14	7.24	2	4	9.423
1668	XP_021447508.1	Oncorhynchus mykiss	high mobility group protein B2-like [Oncorhynchus mykiss]	7.14	7.19	2	4	26.76
1669	XP_021433117.1	Oncorhynchus mykiss	non-muscle caldesmon-like isoform X2 [Oncorhynchus mykiss]	7.13	13.88	7	7	18.07
1670	XP_021478969.1	Oncorhynchus mykiss	zyxin-like [Oncorhynchus mykiss]	7.13	7.35	1	5	11.91
1671	XP_021426807.1	Oncorhynchus mykiss	guanine nucleotide-binding protein subunit alpha-11-like isoform X1 [Oncorhynchus mykiss]	7.13	7.32	2	4	12.81
1672	XP_021453287.1	Oncorhynchus mykiss	dehydrogenase/reductase SDR family member 12-like [Oncorhynchus mykiss]	7.11	7.41	1	6	19.81
1673	XP_021477093.1	Oncorhynchus mykiss	serine/threonine-protein phosphatase 2A 55 kDa regulatory subunit B alpha isoform-like [Oncorhynchus mykiss]	7.11	7.28	4	4	10.74
1674	XP_021443536.1	Oncorhynchus mykiss	clustered mitochondria protein homolog isoform X6 [Oncorhynchus mykiss]	7.1	7.46	11	6	4.505
1675	XP_021422307.1	Oncorhynchus mykiss	prostaglandin E synthase 3-like [Oncorhynchus mykiss]	7.09	7.21	1	4	29.14
1676	XP_021443635.1	Oncorhynchus mykiss	dehydrogenase/reductase SDR family member 11-like [Oncorhynchus mykiss]	7.08	7.25	1	4	19.61
1677	XP_021453669.1	Oncorhynchus mykiss	collagen alpha-2(V) chain-like [Oncorhynchus mykiss]	7.08	7.18	1	4	3.075
1678	XP_021418752.1	Oncorhynchus mykiss	cytochrome b5-like [Oncorhynchus mykiss]	7.07	11.23	1	6	56.93
1679	XP_021445887.1	Oncorhynchus mykiss	complement component C6 isoform X2 [Oncorhynchus mykiss]	7.04	7.22	3	5	4.653
1680	XP_021456947.1	Oncorhynchus mykiss	vesicle-trafficking protein SEC22b-B isoform X1 [Oncorhynchus mykiss]	7.04	7.13	3	3	19.63
1681	XP_021453084.1	Oncorhynchus mykiss	metallothionein A [Oncorhynchus mykiss]	7.04	7.09	1	4	63.93
1682	XP_021468184.1	Oncorhynchus mykiss	fermitin family homolog 1 [Oncorhynchus mykiss]	7.03	7.28	2	5	6.156
1683	XP_021453953.1	Oncorhynchus mykiss	glucosylceramidase isoform X2 [Oncorhynchus mykiss]	7.03	7.23	2	4	10.98
1684	XP_021444423.1	Oncorhynchus mykiss	uncharacterized protein LOC110508315, partial [Oncorhynchus mykiss]	7.03	7.14	1	4	24.04
1685	XP_021447153.1	Oncorhynchus mykiss	dipeptidyl peptidase 3 [Oncorhynchus mykiss]	7.02	38.12	1	20	34.11
1686	XP_021468780.1	Oncorhynchus mykiss	protein phosphatase 1 regulatory subunit 7 [Oncorhynchus mykiss]	7.01	7.26	1	5	13.39
1687	XP_021481195.1	Oncorhynchus mykiss	nucleobindin-2-like [Oncorhynchus mykiss]	7.01	7.1	2	3	6.798
1688	XP_021425783.1	Oncorhynchus mykiss	methionine--tRNA ligase, cytoplasmic [Oncorhynchus mykiss]	6.99	7.23	1	3	3.37
1689	XP_021418758.1	Oncorhynchus mykiss	enoyl-CoA delta isomerase 2, mitochondrial-like [Oncorhynchus mykiss]	6.99	7.12	1	4	12.31
1690	XP_021472184.1	Oncorhynchus mykiss	tubulin alpha-8 chain-like [Oncorhynchus mykiss]	6.96	27.72	1	16	38.94
1691	XP_021415826.1	Oncorhynchus mykiss	anterior gradient protein 2 homolog [Oncorhynchus mykiss]	6.96	15.98	2	11	57.31
1692	XP_021417708.1	Oncorhynchus mykiss	probable thiopurine S-methyltransferase isoform X2 [Oncorhynchus mykiss]	6.96	7.11	4	4	16.86
1693	XP_021472503.1	Oncorhynchus mykiss	N-alpha-acetyltransferase 10-like [Oncorhynchus mykiss]	6.96	7.1	3	4	19.72
1694	XP_021425759.1	Oncorhynchus mykiss	bcl-2-like protein 2 [Oncorhynchus mykiss]	6.95	7.1	1	5	26.28
1695	XP_021423324.1	Oncorhynchus mykiss	methylthioribose-1-phosphate isomerase [Oncorhynchus mykiss]	6.95	7.1	1	4	13.88
1696	XP_021471220.1	Oncorhynchus mykiss	nuclear pore membrane glycoprotein 210 [Oncorhynchus mykiss]	6.93	7.22	1	4	2.803
1697	XP_021454574.1	Oncorhynchus mykiss	WASH complex subunit 4 isoform X2 [Oncorhynchus mykiss]	6.92	7.15	2	4	4.246
1698	XP_021418858.1	Oncorhynchus mykiss	claudin-10-like isoform X2 [Oncorhynchus mykiss]	6.91	6.99	4	4	20.09
1699	XP_021417723.1	Oncorhynchus mykiss	proteasome subunit beta type-2-like [Oncorhynchus mykiss]	6.9	13.14	1	8	48.08
1700	XP_021452438.1	Oncorhynchus mykiss	regulator of chromosome condensation-like [Oncorhynchus mykiss]	6.9	6.97	4	4	8.831
1701	XP_021415729.1	Oncorhynchus mykiss	serine/arginine-rich splicing factor 10-like isoform X1 [Oncorhynchus mykiss]	6.89	7.04	2	6	19.62
1702	XP_021420535.1	Oncorhynchus mykiss	WD repeat-containing protein 61 [Oncorhynchus mykiss]	6.89	7.01	1	3	12.79
1703	XP_021434000.1	Oncorhynchus mykiss	butyrophilin subfamily 3 member A3-like [Oncorhynchus mykiss]	6.89	7	1	6	8.672
1704	XP_021449362.1	Oncorhynchus mykiss	butyrophilin subfamily 3 member A1-like [Oncorhynchus mykiss]	6.88	6.99	11	4	9.508
1705	XP_021415379.1	Oncorhynchus mykiss	PDZ and LIM domain protein 7-like [Oncorhynchus mykiss]	6.87	7.05	2	4	11.85
1706	XP_021480046.1	Oncorhynchus mykiss	ras-related protein R-Ras [Oncorhynchus mykiss]	6.84	6.89	1	4	22.34
1707	XP_021427551.1	Oncorhynchus mykiss	splicing factor, proline- and glutamine-rich-like [Oncorhynchus mykiss]	6.82	7.1	3	3	5.937
1708	XP_021445498.1	Oncorhynchus mykiss	calponin-2-like [Oncorhynchus mykiss]	6.82	6.93	1	4	18.1
1709	XP_021456929.1	Oncorhynchus mykiss	valosin containing protein isoform X1 [Oncorhynchus mykiss]	6.81	66.2	2	34	42.8
1710	XP_021469754.1	Oncorhynchus mykiss	tropomyosin alpha-1 chain-like isoform X2 [Oncorhynchus mykiss]	6.81	45.27	2	24	50.35
1711	XP_021472381.1	Oncorhynchus mykiss	actin-like protein 6A isoform X2 [Oncorhynchus mykiss]	6.8	6.99	4	4	10.02
1712	XP_021412244.1	Oncorhynchus mykiss	ethanolamine-phosphate cytidylyltransferase-like [Oncorhynchus mykiss]	6.8	6.94	1	5	9.975
1713	XP_021455201.1	Oncorhynchus mykiss	gelsolin-like [Oncorhynchus mykiss]	6.79	12.07	2	9	10.28
1714	XP_021463120.1	Oncorhynchus mykiss	aspartate aminotransferase, mitochondrial-like [Oncorhynchus mykiss]	6.78	22.98	1	13	28.5
1715	XP_021420290.1	Oncorhynchus mykiss	calcium uptake protein 1, mitochondrial [Oncorhynchus mykiss]	6.77	7	1	4	10.33
1716	XP_021437871.1	Oncorhynchus mykiss	SUMO-activating enzyme subunit 1-like isoform X1 [Oncorhynchus mykiss]	6.77	6.93	3	5	15.19
1717	XP_021443673.1	Oncorhynchus mykiss	thioredoxin domain-containing protein 17 [Oncorhynchus mykiss]	6.77	6.81	4	4	29.27
1718	XP_021425237.1	Oncorhynchus mykiss	protein-arginine deiminase type-2-like isoform X1 [Oncorhynchus mykiss]	6.75	7.09	5	5	9.077
1719	XP_021416208.1	Oncorhynchus mykiss	proteasome subunit beta type-7-like [Oncorhynchus mykiss]	6.75	6.87	1	6	10.79
1720	XP_021439983.1	Oncorhynchus mykiss	nidogen-2 isoform X2 [Oncorhynchus mykiss]	6.74	6.97	4	4	2.85
1721	XP_021432601.1	Oncorhynchus mykiss	voltage-dependent calcium channel subunit alpha-2/delta-1-like [Oncorhynchus mykiss]	6.74	6.86	1	3	10.04
1722	XP_021473171.1	Oncorhynchus mykiss	dihydropyrimidinase-related protein 3-like [Oncorhynchus mykiss]	6.73	26.51	1	13	36.86
1723	XP_021461288.1	Oncorhynchus mykiss	FK506-binding protein 15-like [Oncorhynchus mykiss]	6.73	6.93	1	5	4.11
1724	XP_021424429.1	Oncorhynchus mykiss	acidic mammalian chitinase-like [Oncorhynchus mykiss]	6.73	6.89	1	3	7.033
1725	XP_021452672.1	Oncorhynchus mykiss	mannose-1-phosphate guanyltransferase alpha-A-like isoform X2 [Oncorhynchus mykiss]	6.73	6.85	4	5	10.14
1726	XP_021469837.1	Oncorhynchus mykiss	PDZ domain-containing protein GIPC1-like [Oncorhynchus mykiss]	6.73	6.79	1	4	19.82
1727	XP_021459926.1	Oncorhynchus mykiss	collectrin-like [Oncorhynchus mykiss]	6.73	6.77	3	5	18.64
1728	XP_021422508.1	Oncorhynchus mykiss	sarcolemmal membrane-associated protein-like isoform X3 [Oncorhynchus mykiss]	6.72	6.98	3	4	10.59
1729	XP_021430233.1	Oncorhynchus mykiss	probable histone deacetylase 1-B [Oncorhynchus mykiss]	6.72	6.87	2	4	8.635
1730	XP_021443099.1	Oncorhynchus mykiss	AP-2 complex subunit sigma isoform X1 [Oncorhynchus mykiss]	6.72	6.77	3	4	29.58
1731	XP_021445218.1	Oncorhynchus mykiss	25-hydroxycholesterol 7-alpha-hydroxylase-like isoform X2 [Oncorhynchus mykiss]	6.71	6.87	2	4	12.53
1732	XP_021470002.1	Oncorhynchus mykiss	far upstream element-binding protein 1-like [Oncorhynchus mykiss]	6.7	11.23	2	6	10.02
1733	XP_021461640.1	Oncorhynchus mykiss	hyaluronan-binding protein 2 [Oncorhynchus mykiss]	6.7	6.83	1	4	8.828
1734	XP_021471657.1	Oncorhynchus mykiss	NSFL1 cofactor p47-like isoform X2 [Oncorhynchus mykiss]	6.69	6.86	4	5	11.63
1735	XP_021459433.1	Oncorhynchus mykiss	basigin-like [Oncorhynchus mykiss]	6.69	6.75	1	3	16.46
1736	XP_021456470.1	Oncorhynchus mykiss	heme-binding protein 2-like [Oncorhynchus mykiss]	6.69	6.74	1	4	23.44
1737	XP_021412888.1	Oncorhynchus mykiss	peroxisomal acyl-coenzyme A oxidase 1-like isoform X1 [Oncorhynchus mykiss]	6.68	53.25	2	32	48.33
1738	XP_021445717.1	Oncorhynchus mykiss	ras-related protein Rab-18-B-like [Oncorhynchus mykiss]	6.66	9.4	1	5	31.55
1739	XP_021451784.1	Oncorhynchus mykiss	ladderlectin-like [Oncorhynchus mykiss]	6.66	6.72	4	5	20.97
1740	XP_021477927.1	Oncorhynchus mykiss	NADH dehydrogenase [ubiquinone] iron-sulfur protein 4, mitochondrial [Oncorhynchus mykiss]	6.65	6.68	1	5	27.65
1741	XP_021458335.1	Oncorhynchus mykiss	gamma-glutamyltranspeptidase 1-like [Oncorhynchus mykiss]	6.65	6.68	1	5	9.075
1742	XP_021481598.1	Oncorhynchus mykiss	RNA polymerase II degradation factor 1-like, partial [Oncorhynchus mykiss]	6.63	6.66	1	4	24.2
1743	XP_021428237.1	Oncorhynchus mykiss	transformer-2 protein homolog alpha-like [Oncorhynchus mykiss]	6.62	6.79	2	4	14.56
1744	XP_021427849.1	Oncorhynchus mykiss	lanosterol 14-alpha demethylase-like [Oncorhynchus mykiss]	6.61	6.76	2	5	10.56
1745	XP_021458496.1	Oncorhynchus mykiss	alpha-methylacyl-CoA racemase isoform X2 [Oncorhynchus mykiss]	6.61	6.67	2	4	14.14
1746	XP_021429246.1	Oncorhynchus mykiss	acid ceramidase-like [Oncorhynchus mykiss]	6.6	17.29	1	12	29.23
1747	XP_021476198.1	Oncorhynchus mykiss	sorting nexin-7 isoform X1 [Oncorhynchus mykiss]	6.6	6.73	2	4	11.13
1748	XP_021470842.1	Oncorhynchus mykiss	malate dehydrogenase, cytoplasmic-like [Oncorhynchus mykiss]	6.58	16.12	1	9	26.43
1749	XP_021459283.1	Oncorhynchus mykiss	myeloid-derived growth factor-like [Oncorhynchus mykiss]	6.57	6.6	1	4	38.04
1750	XP_021469460.1	Oncorhynchus mykiss	complement C3-like isoform X2 [Oncorhynchus mykiss]	6.56	7.15	2	5	3.463
1751	XP_021459928.1	Oncorhynchus mykiss	proteasome subunit beta type-5-like [Oncorhynchus mykiss]	6.55	8.64	1	4	12.92
1752	XP_021419139.1	Oncorhynchus mykiss	V-type proton ATPase subunit F-like [Oncorhynchus mykiss]	6.52	6.58	2	4	40.34
1753	XP_021470327.1	Oncorhynchus mykiss	arrestin red cell-like [Oncorhynchus mykiss]	6.52	6.55	5	4	9.002
1754	XP_021443148.1	Oncorhynchus mykiss	flavin reductase (NADPH)-like [Oncorhynchus mykiss]	6.51	20.68	1	12	42.51
1755	XP_021430495.1	Oncorhynchus mykiss	V-type proton ATPase subunit E 1-like [Oncorhynchus mykiss]	6.51	11.49	1	9	28.76
1756	XP_021456616.1	Oncorhynchus mykiss	platelet-activating factor acetylhydrolase-like [Oncorhynchus mykiss]	6.51	6.64	2	4	10.09
1757	XP_021446818.1	Oncorhynchus mykiss	endonuclease domain-containing 1 protein-like [Oncorhynchus mykiss]	6.5	6.53	1	3	12.17
1758	XP_021468625.1	Oncorhynchus mykiss	dipeptidyl peptidase 9-like [Oncorhynchus mykiss]	6.48	6.6	4	3	3.62
1759	XP_021460628.1	Oncorhynchus mykiss	CUGBP Elav-like family member 2 isoform X11 [Oncorhynchus mykiss]	6.47	6.64	13	3	6.4
1760	XP_021430625.1	Oncorhynchus mykiss	N-acetyltransferase 8-like [Oncorhynchus mykiss]	6.46	6.64	1	5	19.28
1761	XP_021431509.1	Oncorhynchus mykiss	prolyl 4-hydroxylase subunit alpha-1-like [Oncorhynchus mykiss]	6.46	6.6	2	3	8.073
1762	XP_021464601.1	Oncorhynchus mykiss	1-acyl-sn-glycerol-3-phosphate acyltransferase gamma-like [Oncorhynchus mykiss]	6.46	6.6	1	5	11.14
1763	XP_021428064.1	Oncorhynchus mykiss	NADH dehydrogenase [ubiquinone] iron-sulfur protein 6, mitochondrial-like [Oncorhynchus mykiss]	6.45	6.47	1	3	29.46
1764	XP_021478101.1	Oncorhynchus mykiss	ras-related protein Rab-3C isoform X1 [Oncorhynchus mykiss]	6.44	10.82	2	8	29.15
1765	XP_021472043.1	Oncorhynchus mykiss	N-fatty-acyl-amino acid synthase/hydrolase PM20D1 [Oncorhynchus mykiss]	6.44	6.47	1	5	5.556
1766	XP_021421679.1	Oncorhynchus mykiss	adenosine deaminase [Oncorhynchus mykiss]	6.43	28.2	1	17	33.97
1767	XP_021472190.1	Oncorhynchus mykiss	ubiquitin-conjugating enzyme E2 variant 1-like isoform X2 [Oncorhynchus mykiss]	6.41	6.51	4	5	25.77
1768	XP_021478259.1	Oncorhynchus mykiss	lysosome membrane protein 2-like [Oncorhynchus mykiss]	6.41	6.48	2	3	6.733
1769	XP_021453453.1	Oncorhynchus mykiss	lysophosphatidic acid phosphatase type 6-like [Oncorhynchus mykiss]	6.41	6.48	4	4	13.68
1770	XP_021480435.1	Oncorhynchus mykiss	suppressor of tumorigenicity 14 protein homolog [Oncorhynchus mykiss]	6.41	6.45	2	3	3.448
1771	XP_021454059.1	Oncorhynchus mykiss	syntaxin-7 isoform X1 [Oncorhynchus mykiss]	6.41	6.44	2	3	14.12
1772	XP_021437249.1	Oncorhynchus mykiss	sucrase-isomaltase, intestinal-like [Oncorhynchus mykiss]	6.41	6.43	1	3	48.08
1773	XP_021429046.1	Oncorhynchus mykiss	aminoacyl tRNA synthase complex-interacting multifunctional protein 1 isoform X3 [Oncorhynchus mykiss]	6.39	6.57	3	5	17.86
1774	XP_021479998.1	Oncorhynchus mykiss	mitochondrial import receptor subunit TOM40 homolog [Oncorhynchus mykiss]	6.38	6.41	2	5	16.32
1775	XP_021423812.1	Oncorhynchus mykiss	exportin-1 [Oncorhynchus mykiss]	6.37	6.59	3	5	5.794
1776	XP_021421845.1	Oncorhynchus mykiss	tyrosine-protein phosphatase non-receptor type 1-like [Oncorhynchus mykiss]	6.37	6.53	1	5	12.24
1777	XP_021467280.1	Oncorhynchus mykiss	proteasome subunit alpha type-6-like [Oncorhynchus mykiss]	6.36	15	1	8	37.8
1778	XP_021420315.1	Oncorhynchus mykiss	CDGSH iron-sulfur domain-containing protein 1-like isoform X1 [Oncorhynchus mykiss]	6.36	6.38	2	4	32.71
1779	XP_021464679.1	Oncorhynchus mykiss	metaxin-2 [Oncorhynchus mykiss]	6.35	6.51	1	5	23.44
1780	XP_021477693.1	Oncorhynchus mykiss	phosphoglucomutase-like protein 5 [Oncorhynchus mykiss]	6.32	32.19	1	18	34.92
1781	XP_021480089.1	Oncorhynchus mykiss	aldehyde dehydrogenase family 16 member A1 [Oncorhynchus mykiss]	6.31	6.52	1	5	7.566
1782	XP_021462833.1	Oncorhynchus mykiss	IST1 homolog isoform X4 [Oncorhynchus mykiss]	6.31	6.51	7	3	8.746
1783	XP_021425322.1	Oncorhynchus mykiss	dolichyl-diphosphooligosaccharide--protein glycosyltransferase subunit 1-like [Oncorhynchus mykiss]	6.3	49.88	1	30	50.66
1784	XP_021456216.1	Oncorhynchus mykiss	epoxide hydrolase 1-like [Oncorhynchus mykiss]	6.28	6.45	1	4	13.88
1785	XP_021444065.1	Oncorhynchus mykiss	retinol-binding protein 2-like [Oncorhynchus mykiss]	6.27	14.39	1	12	77.04
1786	XP_021439639.1	Oncorhynchus mykiss	signal-transducing adaptor protein 1-like isoform X1 [Oncorhynchus mykiss]	6.27	6.4	2	4	10.81
1787	XP_021470433.1	Oncorhynchus mykiss	heterogeneous nuclear ribonucleoprotein C-like [Oncorhynchus mykiss]	6.26	6.33	1	4	12.34
1788	XP_021464228.1	Oncorhynchus mykiss	importin subunit alpha-4 isoform X2 [Oncorhynchus mykiss]	6.25	6.27	6	5	6.91
1789	XP_021427541.1	Oncorhynchus mykiss	elongation factor 1-alpha, oocyte form [Oncorhynchus mykiss]	6.24	45.48	3	39	70.5
1790	XP_021451542.1	Oncorhynchus mykiss	fumarate hydratase, mitochondrial-like [Oncorhynchus mykiss]	6.24	6.26	1	3	22.73
1791	NP_001158684.1	Oncorhynchus mykiss	dual specificity protein phosphatase 23 [Oncorhynchus mykiss]	6.23	6.24	1	5	31.79
1792	XP_021454598.1	Oncorhynchus mykiss	fibulin-1-like isoform X2 [Oncorhynchus mykiss]	6.22	6.28	2	3	4.296
1793	XP_021430429.1	Oncorhynchus mykiss	ATPase inhibitor B, mitochondrial-like [Oncorhynchus mykiss]	6.21	6.33	2	3	20.56
1794	XP_021463055.1	Oncorhynchus mykiss	disintegrin and metalloproteinase domain-containing protein 10-like [Oncorhynchus mykiss]	6.21	6.32	1	4	5.906
1795	XP_021467760.1	Oncorhynchus mykiss	CD2-associated protein-like isoform X2 [Oncorhynchus mykiss]	6.21	6.32	5	4	6.07
1796	XP_021449631.1	Oncorhynchus mykiss	cathepsin S [Oncorhynchus mykiss]	6.21	6.22	1	3	13.19
1797	XP_021440304.1	Oncorhynchus mykiss	UDP-glucose 4-epimerase-like isoform X3 [Oncorhynchus mykiss]	6.2	25.67	3	19	52.42
1798	XP_021413375.1	Oncorhynchus mykiss	2',3'-cyclic-nucleotide 3'-phosphodiesterase-like [Oncorhynchus mykiss]	6.2	10.03	3	6	10.94
1799	XP_021479838.1	Oncorhynchus mykiss	transcription factor BTF3 homolog 4 [Oncorhynchus mykiss]	6.2	6.26	6	3	29.75
1800	XP_021481025.1	Oncorhynchus mykiss	DNA replication licensing factor mcm5-like [Oncorhynchus mykiss]	6.19	6.33	2	5	7.745
1801	XP_021413739.1	Oncorhynchus mykiss	NADH dehydrogenase [ubiquinone] 1 alpha subcomplex subunit 6-like [Oncorhynchus mykiss]	6.18	6.24	2	3	31.25
1802	XP_021413068.1	Oncorhynchus mykiss	heme-binding protein 1-like [Oncorhynchus mykiss]	6.18	6.19	1	3	11.2
1803	XP_021435373.1	Oncorhynchus mykiss	isocitrate dehydrogenase [NADP] cytoplasmic-like [Oncorhynchus mykiss]	6.17	39.26	1	21	55.56
1804	XP_021466767.1	Oncorhynchus mykiss	receptor expression-enhancing protein 6-like [Oncorhynchus mykiss]	6.17	6.27	3	5	23.78
1805	XP_021419616.1	Oncorhynchus mykiss	normal mucosa of esophagus-specific gene 1 protein-like [Oncorhynchus mykiss]	6.16	6.24	2	4	27.34
1806	NP_001117743.1	Oncorhynchus mykiss	caspase 6 precursor [Oncorhynchus mykiss]	6.16	6.17	1	4	14.57
1807	XP_021478151.1	Oncorhynchus mykiss	superkiller viralicidic activity 2-like 2 [Oncorhynchus mykiss]	6.15	6.41	2	4	4.455
1808	NP_001154067.1	Oncorhynchus mykiss	S-acyl fatty acid synthase thioesterase, medium chain [Oncorhynchus mykiss]	6.14	6.32	1	5	21.74
1809	XP_021463484.1	Oncorhynchus mykiss	huntingtin-interacting protein K-like isoform X2 [Oncorhynchus mykiss]	6.14	6.15	3	3	21.49
1810	XP_021423757.1	Oncorhynchus mykiss	probable ATP-dependent RNA helicase DDX5 isoform X4 [Oncorhynchus mykiss]	6.13	42.87	5	22	43.46
1811	XP_021421567.1	Oncorhynchus mykiss	low-density lipoprotein receptor-related protein 1-like [Oncorhynchus mykiss]	6.1	6.33	1	5	0.8726
1812	XP_021441093.1	Oncorhynchus mykiss	tight junction protein ZO-3-like isoform X2 [Oncorhynchus mykiss]	6.09	6.92	9	4	3.228
1813	XP_021428895.1	Oncorhynchus mykiss	catenin delta-1-like, partial [Oncorhynchus mykiss]	6.09	6.19	2	5	32.54
1814	XP_021443423.1	Oncorhynchus mykiss	acidic leucine-rich nuclear phosphoprotein 32 family member E-like [Oncorhynchus mykiss]	6.09	6.1	1	5	18.5
1815	XP_021428132.1	Oncorhynchus mykiss	small nuclear ribonucleoprotein Sm D1 [Oncorhynchus mykiss]	6.09	6.1	3	4	37.82
1816	XP_021452897.1	Oncorhynchus mykiss	heterogeneous nuclear ribonucleoprotein A3-like [Oncorhynchus mykiss]	6.08	6.08	4	3	12.39
1817	XP_021444674.1	Oncorhynchus mykiss	caspase-8-like [Oncorhynchus mykiss]	6.08	6.08	1	3	12.53
1818	XP_021448880.1	Oncorhynchus mykiss	mitochondrial dicarboxylate carrier-like [Oncorhynchus mykiss]	6.06	6.24	1	4	18.18
1819	XP_021439452.1	Oncorhynchus mykiss	ubiquitin-conjugating enzyme E2 K-like [Oncorhynchus mykiss]	6.06	6.14	2	4	22
1820	NP_001233275.1	Oncorhynchus mykiss	complement factor D precursor [Oncorhynchus mykiss]	6.06	6.13	1	3	18.97
1821	XP_021476062.1	Oncorhynchus mykiss	phosphatidylinositol 5-phosphate 4-kinase type-2 alpha-like [Oncorhynchus mykiss]	6.05	6.41	1	3	8.447
1822	XP_021417181.1	Oncorhynchus mykiss	alpha-galactosidase A [Oncorhynchus mykiss]	6.05	6.12	1	4	10.39
1823	XP_021437070.1	Oncorhynchus mykiss	1-acyl-sn-glycerol-3-phosphate acyltransferase delta-like isoform X10 [Oncorhynchus mykiss]	6.05	6.05	11	3	7.342
1824	XP_021454292.1	Oncorhynchus mykiss	mucin-2-like, partial [Oncorhynchus mykiss]	6.04	92.01	1	61	44.84
1825	XP_021479552.1	Oncorhynchus mykiss	40S ribosomal protein S3-like [Oncorhynchus mykiss]	6.04	34.43	2	17	72.8
1826	XP_021425827.1	Oncorhynchus mykiss	mesencephalic astrocyte-derived neurotrophic factor-like [Oncorhynchus mykiss]	6.04	14.59	1	8	40.33
1827	XP_021448069.1	Oncorhynchus mykiss	von Willebrand factor A domain-containing protein 7-like [Oncorhynchus mykiss]	6.04	6.05	1	3	29.53
1828	XP_021422174.1	Oncorhynchus mykiss	60S ribosomal protein L22-like [Oncorhynchus mykiss]	6.04	6.04	2	3	38.17
1829	XP_021462846.1	Oncorhynchus mykiss	sorbitol dehydrogenase-like [Oncorhynchus mykiss]	6.03	23.25	1	13	39.83
1830	XP_021464894.1	Oncorhynchus mykiss	cysteine and glycine-rich protein 1-like [Oncorhynchus mykiss]	6.03	16.1	1	8	47.4
1831	XP_021474275.1	Oncorhynchus mykiss	peroxiredoxin-5, mitochondrial-like isoform X1 [Oncorhynchus mykiss]	6.03	8.03	2	5	23.16
1832	XP_021415393.1	Oncorhynchus mykiss	mRNA cap guanine-N7 methyltransferase [Oncorhynchus mykiss]	6.03	6.03	3	3	13.23
1833	XP_021465264.1	Oncorhynchus mykiss	ras-related protein rab7-like [Oncorhynchus mykiss]	6.02	25.57	4	16	64.73
1834	XP_021458558.1	Oncorhynchus mykiss	voltage-dependent anion-selective channel protein 2-like [Oncorhynchus mykiss]	6.02	24.09	1	15	61.21
1835	XP_021436667.1	Oncorhynchus mykiss	heterogeneous nuclear ribonucleoprotein H3 [Oncorhynchus mykiss]	6.02	7.91	1	4	11.72
1836	XP_021441996.1	Oncorhynchus mykiss	programmed cell death protein 5-like [Oncorhynchus mykiss]	6.01	6.02	2	3	28.57
1837	XP_021472422.1	Oncorhynchus mykiss	coatomer subunit zeta-1-like isoform X6 [Oncorhynchus mykiss]	6.01	6.01	10	3	21.26
1838	NP_001117703.1	Oncorhynchus mykiss	heat shock 90kDa protein 1 beta isoform a [Oncorhynchus mykiss]	6	91.64	2	63	56.43
1839	XP_021420187.1	Oncorhynchus mykiss	alpha-enolase-like [Oncorhynchus mykiss]	6	52.97	1	42	73.07
1840	XP_021413605.1	Oncorhynchus mykiss	membrane primary amine oxidase-like [Oncorhynchus mykiss]	6	45.47	1	26	37.47
1841	XP_021432281.1	Oncorhynchus mykiss	voltage-dependent anion-selective channel protein 2 [Oncorhynchus mykiss]	6	24.83	1	17	56.89
1842	NP_001154036.1	Oncorhynchus mykiss	hemoglobin subunit alpha-4 [Oncorhynchus mykiss]	6	21.82	1	19	65.73
1843	XP_021472872.1	Oncorhynchus mykiss	transgelin-3-like, partial [Oncorhynchus mykiss]	6	18.2	1	13	55.09
1844	XP_021481171.1	Oncorhynchus mykiss	ras-related C3 botulinum toxin substrate 2 isoform X1 [Oncorhynchus mykiss]	6	12.92	5	8	39.06
1845	XP_021435467.1	Oncorhynchus mykiss	cytochrome c [Oncorhynchus mykiss]	6	12	1	6	54.81
1846	XP_021477621.1	Oncorhynchus mykiss	protein S100-A1-like isoform X2 [Oncorhynchus mykiss]	6	9.09	2	6	60.4
1847	XP_021468131.1	Oncorhynchus mykiss	ADP-ribosylation factor 6 [Oncorhynchus mykiss]	6	6.05	9	3	18.29
1848	XP_021475035.1	Oncorhynchus mykiss	signal peptidase complex subunit 3-like isoform X2 [Oncorhynchus mykiss]	6	6	3	6	19.28
1849	XP_021459425.1	Oncorhynchus mykiss	ATP synthase subunit delta, mitochondrial-like [Oncorhynchus mykiss]	6	6	3	5	43.13
1850	XP_021427294.1	Oncorhynchus mykiss	ictacalcin-like [Oncorhynchus mykiss]	6	6	4	4	32.61
1851	XP_021421895.1	Oncorhynchus mykiss	PRA1 family protein 3-like [Oncorhynchus mykiss]	6	6	1	3	24.08
1852	XP_021419802.1	Oncorhynchus mykiss	chymotrypsin B-like [Oncorhynchus mykiss]	6	6	2	3	15.85
1853	XP_021465072.1	Oncorhynchus mykiss	prothymosin alpha-like [Oncorhynchus mykiss]	6	6	1	3	28.35
1854	XP_021450456.1	Oncorhynchus mykiss	apoptosis-associated speck-like protein containing a CARD [Oncorhynchus mykiss]	6	6	1	3	17.17
1855	XP_021450045.1	Oncorhynchus mykiss	lysosomal alpha-glucosidase-like [Oncorhynchus mykiss]	6	6	1	4	25.59
1856	XP_021444328.1	Oncorhynchus mykiss	protein transport protein Sec61 subunit beta-like [Oncorhynchus mykiss]	6	6	2	3	38.78
1857	XP_021426771.1	Oncorhynchus mykiss	neutral cholesterol ester hydrolase 1-like [Oncorhynchus mykiss]	6	6	1	3	11.99
1858	XP_021413578.1	Oncorhynchus mykiss	intercellular adhesion molecule 1-like [Oncorhynchus mykiss]	6	6	5	3	9.581
1859	XP_021474458.1	Oncorhynchus mykiss	UDP-glucose 6-dehydrogenase-like [Oncorhynchus mykiss]	5.99	6.9	3	4	9.899
1860	XP_021442859.1	Oncorhynchus mykiss	eukaryotic translation initiation factor 4H-like isoform X3 [Oncorhynchus mykiss]	5.99	6.04	9	3	14.77
1861	XP_021417118.1	Oncorhynchus mykiss	transmembrane protein 33-like [Oncorhynchus mykiss]	5.98	6.08	1	4	18
1862	XP_021446113.1	Oncorhynchus mykiss	glutathione S-transferase theta-2B [Oncorhynchus mykiss]	5.98	6.03	1	3	17.01
1863	NP_001117946.1	Oncorhynchus mykiss	14-3-3 protein gamma-1 [Oncorhynchus mykiss]	5.97	18.19	3	9	30.77
1864	NP_001158588.1	Oncorhynchus mykiss	NADH dehydrogenase iron-sulfur protein 5 [Oncorhynchus mykiss]	5.97	6.05	5	3	30.84
1865	XP_021437759.1	Oncorhynchus mykiss	unconventional myosin-Ic-like [Oncorhynchus mykiss]	5.96	82.79	1	46	43.29
1866	NP_001117731.2	Oncorhynchus mykiss	low molecular mass protein 2 [Oncorhynchus mykiss]	5.95	6.04	1	3	20.74
1867	XP_021466273.1	Oncorhynchus mykiss	eukaryotic translation initiation factor 4B-like isoform X2 [Oncorhynchus mykiss]	5.95	6.03	7	3	7.121
1868	XP_021456368.1	Oncorhynchus mykiss	acetyl-CoA acetyltransferase, cytosolic [Oncorhynchus mykiss]	5.95	6.03	1	3	9.873
1869	XP_021439894.1	Oncorhynchus mykiss	septin-6 isoform X4 [Oncorhynchus mykiss]	5.94	11.73	10	6	15.22
1870	XP_021465063.1	Oncorhynchus mykiss	prostamide/prostaglandin F synthase [Oncorhynchus mykiss]	5.93	6.09	1	4	24.5
1871	XP_021468592.1	Oncorhynchus mykiss	60S ribosomal protein L5-like [Oncorhynchus mykiss]	5.92	10.28	1	7	23.83
1872	NP_001117649.1	Oncorhynchus mykiss	collagen 1a1 precursor [Oncorhynchus mykiss]	5.91	33.78	1	24	17.46
1873	XP_021458967.1	Oncorhynchus mykiss	guanine nucleotide-binding protein subunit beta-4-like [Oncorhynchus mykiss]	5.9	14.18	2	7	27.11
1874	XP_021479523.1	Oncorhynchus mykiss	calcium uptake protein 2, mitochondrial-like [Oncorhynchus mykiss]	5.89	5.97	2	3	9.569
1875	XP_021453138.1	Oncorhynchus mykiss	solute carrier family 15 member 2-like [Oncorhynchus mykiss]	5.88	5.95	1	5	4.945
1876	XP_021456774.1	Oncorhynchus mykiss	dihydrolipoyllysine-residue succinyltransferase component of 2-oxoglutarate dehydrogenase complex, mitochondrial-like [Oncorhynchus mykiss]	5.87	16.54	1	9	20.18
1877	XP_021434388.1	Oncorhynchus mykiss	collagen alpha-1(XVIII) chain-like isoform X2 [Oncorhynchus mykiss]	5.86	5.94	7	3	1.481
1878	XP_021461791.1	Oncorhynchus mykiss	RNA-binding protein EWS-like isoform X6 [Oncorhynchus mykiss]	5.86	5.92	7	3	4.682
1879	XP_021448110.1	Oncorhynchus mykiss	multidrug resistance-associated protein 9-like, partial [Oncorhynchus mykiss]	5.84	5.9	1	3	11.03
1880	NP_001158710.1	Oncorhynchus mykiss	NADH dehydrogenase 1 subunit C2 [Oncorhynchus mykiss]	5.83	5.97	1	4	38.53
1881	XP_021481346.1	Oncorhynchus mykiss	ATP-dependent Clp protease proteolytic subunit, mitochondrial-like [Oncorhynchus mykiss]	5.83	5.92	2	3	18.18
1882	XP_021454611.1	Oncorhynchus mykiss	protein TsetseEP-like [Oncorhynchus mykiss]	5.82	5.89	2	3	17.05
1883	XP_021469221.1	Oncorhynchus mykiss	DNA replication licensing factor mcm4 [Oncorhynchus mykiss]	5.81	6.07	6	4	4.779
1884	XP_021422968.1	Oncorhynchus mykiss	canalicular multispecific organic anion transporter 2 [Oncorhynchus mykiss]	5.8	5.92	1	3	2.539
1885	XP_021425605.1	Oncorhynchus mykiss	retinoid-binding protein 7-like [Oncorhynchus mykiss]	5.8	5.83	1	3	24.44
1886	XP_021444695.1	Oncorhynchus mykiss	dehydrogenase/reductase SDR family member 1 [Oncorhynchus mykiss]	5.79	6.03	1	4	13.23
1887	NP_001117709.1	Oncorhynchus mykiss	sex hormone-binding globulin precursor [Oncorhynchus mykiss]	5.78	5.95	1	8	15.11
1888	XP_021417525.1	Oncorhynchus mykiss	ganglioside GM2 activator-like [Oncorhynchus mykiss]	5.78	5.84	1	3	17.68
1889	XP_021478923.1	Oncorhynchus mykiss	non-histone chromosomal protein HMG-14A-like [Oncorhynchus mykiss]	5.77	5.82	2	3	28.41
1890	XP_021443373.1	Oncorhynchus mykiss	creatine kinase M-type-like [Oncorhynchus mykiss]	5.75	12.78	3	6	20.79
1891	XP_021436527.1	Oncorhynchus mykiss	eukaryotic translation initiation factor 4E-like isoform X2 [Oncorhynchus mykiss]	5.75	5.92	4	6	26.51
1892	XP_021427983.1	Oncorhynchus mykiss	splicing factor 3A subunit 3 [Oncorhynchus mykiss]	5.75	5.84	2	4	10.38
1893	XP_021449783.1	Oncorhynchus mykiss	2-hydroxyacyl-CoA lyase 1, partial [Oncorhynchus mykiss]	5.75	5.84	1	3	7.955
1894	XP_021469434.1	Oncorhynchus mykiss	coatomer subunit alpha [Oncorhynchus mykiss]	5.74	49.51	1	24	25.02
1895	XP_021454330.1	Oncorhynchus mykiss	very long-chain acyl-CoA synthetase-like [Oncorhynchus mykiss]	5.73	7.88	1	5	8.226
1896	XP_021472773.1	Oncorhynchus mykiss	RNA-binding protein 4B-like [Oncorhynchus mykiss]	5.72	5.87	3	4	11.11
1897	XP_021438996.1	Oncorhynchus mykiss	copper transport protein ATOX1-like [Oncorhynchus mykiss]	5.72	5.8	1	4	57.97
1898	XP_021470678.1	Oncorhynchus mykiss	NADH dehydrogenase [ubiquinone] 1 beta subcomplex subunit 5, mitochondrial-like [Oncorhynchus mykiss]	5.71	5.82	1	3	16.53
1899	XP_021446590.1	Oncorhynchus mykiss	surfeit locus protein 4 isoform X2 [Oncorhynchus mykiss]	5.71	5.77	4	3	14.13
1900	XP_021460029.1	Oncorhynchus mykiss	uncharacterized protein LOC110524564 isoform X1 [Oncorhynchus mykiss]	5.7	30.13	4	18	15.36
1901	XP_021422301.1	Oncorhynchus mykiss	glycerol-3-phosphate dehydrogenase [NAD(+)], cytoplasmic-like [Oncorhynchus mykiss]	5.7	8.12	1	5	20.23
1902	XP_021432164.1	Oncorhynchus mykiss	leucine-rich repeat-containing protein 1-like isoform X2 [Oncorhynchus mykiss]	5.7	5.78	2	3	5.814
1903	XP_021449671.1	Oncorhynchus mykiss	cytochrome P450 3A27-like [Oncorhynchus mykiss]	5.69	14.38	3	8	34.57
1904	XP_021424314.1	Oncorhynchus mykiss	isocitrate dehydrogenase [NAD] subunit beta, mitochondrial isoform X1 [Oncorhynchus mykiss]	5.69	5.85	2	3	6.941
1905	XP_021472943.1	Oncorhynchus mykiss	lipopolysaccharide-responsive and beige-like anchor protein [Oncorhynchus mykiss]	5.69	5.79	1	4	1.41
1906	XP_021455871.1	Oncorhynchus mykiss	unconventional myosin-VI-like [Oncorhynchus mykiss]	5.68	74.43	1	42	32.2
1907	XP_021480534.1	Oncorhynchus mykiss	complement C1q-like protein 2 [Oncorhynchus mykiss]	5.68	5.76	1	4	9.283
1908	XP_021460894.1	Oncorhynchus mykiss	histone H1-like [Oncorhynchus mykiss]	5.65	12.32	1	6	25.28
1909	XP_021440720.1	Oncorhynchus mykiss	methionine aminopeptidase 1 isoform X2 [Oncorhynchus mykiss]	5.64	5.78	2	3	12.21
1910	NP_001158689.1	Oncorhynchus mykiss	splicing factor 3B subunit 5 [Oncorhynchus mykiss]	5.64	5.73	1	3	40.7
1911	XP_021436012.1	Oncorhynchus mykiss	adipocyte plasma membrane-associated protein [Oncorhynchus mykiss]	5.63	5.76	2	4	10.82
1912	XP_021423450.1	Oncorhynchus mykiss	methyltransferase-like 26 [Oncorhynchus mykiss]	5.62	5.68	2	4	14.56
1913	XP_021447697.1	Oncorhynchus mykiss	carboxypeptidase E [Oncorhynchus mykiss]	5.61	5.76	1	3	7.659
1914	XP_021479196.1	Oncorhynchus mykiss	2-acylglycerol O-acyltransferase 2 [Oncorhynchus mykiss]	5.61	5.66	1	3	11.04
1915	XP_021478128.1	Oncorhynchus mykiss	U4/U6 small nuclear ribonucleoprotein Prp31 [Oncorhynchus mykiss]	5.6	5.67	2	3	7.519
1916	XP_021477487.1	Oncorhynchus mykiss	60S ribosomal protein L6-like [Oncorhynchus mykiss]	5.58	21.39	1	11	39.15
1917	XP_021480215.1	Oncorhynchus mykiss	adenylosuccinate lyase-like [Oncorhynchus mykiss]	5.58	5.65	2	3	8.577
1918	XP_021480100.1	Oncorhynchus mykiss	ferritin, middle subunit-like [Oncorhynchus mykiss]	5.57	34.1	1	30	71.59
1919	XP_021431419.1	Oncorhynchus mykiss	APOBEC1 complementation factor-like isoform X2 [Oncorhynchus mykiss]	5.56	5.66	3	3	6.463
1920	XP_021433000.1	Oncorhynchus mykiss	ADP-sugar pyrophosphatase-like [Oncorhynchus mykiss]	5.55	5.63	3	3	18.14
1921	XP_021423089.1	Oncorhynchus mykiss	5'-AMP-activated protein kinase gamma-1 subunit isoform X1 [Oncorhynchus mykiss]	5.53	5.67	3	4	11.03
1922	XP_021426631.1	Oncorhynchus mykiss	ubiquitin-like-conjugating enzyme ATG3 [Oncorhynchus mykiss]	5.53	5.59	3	3	12.03
1923	XP_021416460.1	Oncorhynchus mykiss	lysozyme g-like isoform X3 [Oncorhynchus mykiss]	5.53	5.58	3	3	23.89
1924	XP_021470593.1	Oncorhynchus mykiss	cytosolic phospholipase A2 gamma-like [Oncorhynchus mykiss]	5.53	5.57	1	3	5.371
1925	XP_021419099.1	Oncorhynchus mykiss	L-lactate dehydrogenase B chain [Oncorhynchus mykiss]	5.52	34.04	1	22	53.59
1926	XP_021435883.1	Oncorhynchus mykiss	thioredoxin-dependent peroxide reductase, mitochondrial-like [Oncorhynchus mykiss]	5.51	9.8	1	5	23.62
1927	XP_021464182.1	Oncorhynchus mykiss	paraspeckle component 1-like isoform X2 [Oncorhynchus mykiss]	5.51	5.7	3	3	6.25
1928	XP_021464149.1	Oncorhynchus mykiss	splicing factor U2AF 35 kDa subunit-like isoform X2 [Oncorhynchus mykiss]	5.5	5.59	5	5	15.85
1929	XP_021463247.1	Oncorhynchus mykiss	60S acidic ribosomal protein P2-like [Oncorhynchus mykiss]	5.48	10.63	1	8	77.19
1930	XP_021456863.1	Oncorhynchus mykiss	integrin alpha-V-like [Oncorhynchus mykiss]	5.48	5.71	2	3	3.282
1931	XP_021481788.1	Oncorhynchus mykiss	COP9 signalosome complex subunit 6 [Oncorhynchus mykiss]	5.48	5.64	3	3	14.81
1932	XP_021473240.1	Oncorhynchus mykiss	H/ACA ribonucleoprotein complex subunit 2 [Oncorhynchus mykiss]	5.48	5.61	1	3	27.56
1933	XP_021452969.1	Oncorhynchus mykiss	pyridoxal kinase-like [Oncorhynchus mykiss]	5.47	13.72	1	8	44.77
1934	XP_021455529.1	Oncorhynchus mykiss	serine/threonine-protein phosphatase 4 catalytic subunit [Oncorhynchus mykiss]	5.47	7.59	3	5	15.11
1935	XP_021463122.1	Oncorhynchus mykiss	vitamin D(3) 25-hydroxylase-like [Oncorhynchus mykiss]	5.47	5.6	1	3	5.943
1936	XP_021451308.1	Oncorhynchus mykiss	replication protein A 32 kDa subunit-A-like isoform X2 [Oncorhynchus mykiss]	5.46	5.49	4	3	15.33
1937	XP_021437430.1	Oncorhynchus mykiss	alpha-glucosidase-like [Oncorhynchus mykiss]	5.46	5.49	1	3	23.62
1938	XP_021419162.1	Oncorhynchus mykiss	acyl-coenzyme A thioesterase 5-like isoform X3 [Oncorhynchus mykiss]	5.44	5.53	4	3	8.592
1939	XP_021451813.1	Oncorhynchus mykiss	tropomodulin-3-like [Oncorhynchus mykiss]	5.44	5.51	1	3	11.24
1940	XP_021419104.1	Oncorhynchus mykiss	lamina-associated polypeptide 2, isoforms beta/gamma-like isoform X2 [Oncorhynchus mykiss]	5.44	5.49	9	3	9.859
1941	XP_021458105.1	Oncorhynchus mykiss	CCR4-NOT transcription complex subunit 1 isoform X19 [Oncorhynchus mykiss]	5.42	5.69	43	2	0.8876
1942	XP_021441877.1	Oncorhynchus mykiss	AP-1 complex subunit gamma-1 isoform X3 [Oncorhynchus mykiss]	5.42	5.63	8	4	4.151
1943	XP_021471787.1	Oncorhynchus mykiss	TAR DNA-binding protein 43 [Oncorhynchus mykiss]	5.4	10.13	2	6	22.19
1944	XP_021427733.1	Oncorhynchus mykiss	NADH dehydrogenase [ubiquinone] 1 beta subcomplex subunit 9 [Oncorhynchus mykiss]	5.4	5.58	1	4	39.43
1945	XP_021478318.1	Oncorhynchus mykiss	trimeric intracellular cation channel type B-like isoform X2 [Oncorhynchus mykiss]	5.4	5.45	4	3	11.56
1946	XP_021470815.1	Oncorhynchus mykiss	synaptopodin-2-like [Oncorhynchus mykiss]	5.38	5.49	2	3	12.39
1947	XP_021458130.1	Oncorhynchus mykiss	78 kDa glucose-regulated protein-like [Oncorhynchus mykiss]	5.37	70.13	1	44	50.92
1948	XP_021471291.1	Oncorhynchus mykiss	probable ATP-dependent RNA helicase DDX23 [Oncorhynchus mykiss]	5.37	5.51	1	4	4.172
1949	XP_021463553.1	Oncorhynchus mykiss	smoothelin-like [Oncorhynchus mykiss]	5.35	18.47	1	10	11.97
1950	XP_021460559.1	Oncorhynchus mykiss	cytoplasmic FMR1-interacting protein 1 homolog, partial [Oncorhynchus mykiss]	5.32	5.43	3	4	19
1951	XP_021457566.1	Oncorhynchus mykiss	nuclear pore complex protein Nup205 [Oncorhynchus mykiss]	5.32	5.39	1	3	1.512
1952	XP_021446698.1	Oncorhynchus mykiss	gelsolin-like isoform X2 [Oncorhynchus mykiss]	5.31	36.08	2	20	26.27
1953	XP_021435170.1	Oncorhynchus mykiss	plastin-2 [Oncorhynchus mykiss]	5.3	83.91	1	51	68.43
1954	XP_021416657.1	Oncorhynchus mykiss	electron transfer flavoprotein subunit beta-like isoform X1 [Oncorhynchus mykiss]	5.3	28.64	1	16	61.66
1955	XP_021434083.1	Oncorhynchus mykiss	calcium/calmodulin-dependent protein kinase type II delta 1 chain-like [Oncorhynchus mykiss]	5.3	11.38	1	6	13.67
1956	XP_021453431.1	Oncorhynchus mykiss	ribulose-phosphate 3-epimerase [Oncorhynchus mykiss]	5.29	5.43	1	3	16.67
1957	XP_021435591.1	Oncorhynchus mykiss	protein TFG-like isoform X3 [Oncorhynchus mykiss]	5.29	5.39	7	3	8.31
1958	XP_021473641.1	Oncorhynchus mykiss	membrane-associated progesterone receptor component 1-like [Oncorhynchus mykiss]	5.28	9.46	1	5	33.7
1959	XP_021474566.1	Oncorhynchus mykiss	cadherin-17-like [Oncorhynchus mykiss]	5.25	62.36	1	38	46.41
1960	XP_021419862.1	Oncorhynchus mykiss	nucleosome assembly protein 1-like 4 isoform X2 [Oncorhynchus mykiss]	5.24	7.53	5	4	11.11
1961	XP_021446977.1	Oncorhynchus mykiss	proteasome subunit beta type-6-like [Oncorhynchus mykiss]	5.22	5.36	3	3	15.95
1962	XP_021478470.1	Oncorhynchus mykiss	S-adenosylmethionine synthase-like [Oncorhynchus mykiss]	5.21	7.71	1	4	9.231
1963	XP_021462485.1	Oncorhynchus mykiss	src substrate cortactin-like isoform X2 [Oncorhynchus mykiss]	5.2	5.32	10	4	7.602
1964	XP_021467910.1	Oncorhynchus mykiss	activator of 90 kDa heat shock protein ATPase homolog 1-like isoform X2 [Oncorhynchus mykiss]	5.19	5.36	2	3	7.692
1965	XP_021451045.1	Oncorhynchus mykiss	tRNA-splicing ligase RtcB homolog, partial [Oncorhynchus mykiss]	5.19	5.34	2	4	13.89
1966	XP_021474624.1	Oncorhynchus mykiss	transmembrane 4 L6 family member 5 [Oncorhynchus mykiss]	5.19	5.29	2	3	15.26
1967	XP_021468901.1	Oncorhynchus mykiss	laminin subunit gamma-1-like [Oncorhynchus mykiss]	5.18	27.93	1	14	11.29
1968	XP_021473299.1	Oncorhynchus mykiss	NHL repeat-containing protein 3 [Oncorhynchus mykiss]	5.18	5.31	1	5	15.3
1969	XP_021416125.1	Oncorhynchus mykiss	glycosylated lysosomal membrane protein isoform X2 [Oncorhynchus mykiss]	5.18	5.23	2	3	8.906
1970	XP_021430584.1	Oncorhynchus mykiss	fibulin-5-like [Oncorhynchus mykiss]	5.17	5.28	1	4	6.303
1971	XP_021432972.1	Oncorhynchus mykiss	ceramide synthase 2-like [Oncorhynchus mykiss]	5.17	5.22	2	3	10.14
1972	XP_021424692.1	Oncorhynchus mykiss	ubiquinone biosynthesis protein COQ9-B, mitochondrial-like isoform X2 [Oncorhynchus mykiss]	5.16	5.21	2	4	10.98
1973	XP_021427815.1	Oncorhynchus mykiss	peptidyl-prolyl cis-trans isomerase FKBP4-like [Oncorhynchus mykiss]	5.14	23.26	1	15	33.86
1974	XP_021426326.1	Oncorhynchus mykiss	pirin isoform X2 [Oncorhynchus mykiss]	5.14	5.27	3	5	16.36
1975	XP_021439714.1	Oncorhynchus mykiss	signal recognition particle subunit SRP72-like [Oncorhynchus mykiss]	5.14	5.25	1	3	5.605
1976	XP_021468789.1	Oncorhynchus mykiss	VIP peptides-like [Oncorhynchus mykiss]	5.14	5.2	2	3	23.84
1977	XP_021430351.1	Oncorhynchus mykiss	saccharopine dehydrogenase-like oxidoreductase [Oncorhynchus mykiss]	5.13	18.1	1	12	33.72
1978	XP_021429201.1	Oncorhynchus mykiss	sialic acid synthase-like [Oncorhynchus mykiss]	5.13	17.15	1	10	31.48
1979	XP_021479301.1	Oncorhynchus mykiss	drebrin-like [Oncorhynchus mykiss]	5.13	5.47	1	3	6.947
1980	XP_021431330.1	Oncorhynchus mykiss	lethal(2) giant larvae protein homolog 2-like isoform X2 [Oncorhynchus mykiss]	5.13	5.29	7	4	5.045
1981	XP_021433262.1	Oncorhynchus mykiss	rab GDP dissociation inhibitor beta-like isoform X2 [Oncorhynchus mykiss]	5.12	36.16	2	20	52.51
1982	XP_021462139.1	Oncorhynchus mykiss	inactive carboxypeptidase-like protein X2 [Oncorhynchus mykiss]	5.12	5.36	1	4	5.97
1983	XP_021449868.1	Oncorhynchus mykiss	BRCA2 and CDKN1A-interacting protein [Oncorhynchus mykiss]	5.12	5.17	1	3	15.18
1984	XP_021476964.1	Oncorhynchus mykiss	ras-related protein Rab-35 [Oncorhynchus mykiss]	5.11	9.29	1	7	32.34
1985	XP_021445251.1	Oncorhynchus mykiss	extended synaptotagmin-2-like isoform X4 [Oncorhynchus mykiss]	5.1	5.36	4	3	3.771
1986	XP_021440176.1	Oncorhynchus mykiss	prepronociceptin-like [Oncorhynchus mykiss]	5.1	5.16	1	4	13.71
1987	XP_021477603.1	Oncorhynchus mykiss	hexokinase-2-like [Oncorhynchus mykiss]	5.09	12.02	2	7	9.13
1988	XP_021470495.1	Oncorhynchus mykiss	NADH dehydrogenase [ubiquinone] 1 beta subcomplex subunit 8, mitochondrial [Oncorhynchus mykiss]	5.09	5.17	1	3	20.51
1989	XP_021459164.1	Oncorhynchus mykiss	uncharacterized protein LOC110524132 [Oncorhynchus mykiss]	5.09	5.14	1	3	10.19
1990	XP_021417240.1	Oncorhynchus mykiss	LOW QUALITY PROTEIN: complement C3-like [Oncorhynchus mykiss]	5.08	62.09	2	35	19.49
1991	XP_021439602.1	Oncorhynchus mykiss	saxitoxin and tetrodotoxin-binding protein 1-like [Oncorhynchus mykiss]	5.08	5.18	1	4	21.74
1992	XP_021435881.1	Oncorhynchus mykiss	transmembrane 9 superfamily member 3-like isoform X1 [Oncorhynchus mykiss]	5.07	5.25	3	3	5
1993	XP_021429955.1	Oncorhynchus mykiss	reticulon-1-A-like isoform X2 [Oncorhynchus mykiss]	5.07	5.15	1	3	15.87
1994	XP_021454113.1	Oncorhynchus mykiss	tropomyosin alpha-3 chain-like isoform X12 [Oncorhynchus mykiss]	5.05	47.88	6	26	58.87
1995	XP_021417538.1	Oncorhynchus mykiss	elongation factor 1-gamma-like [Oncorhynchus mykiss]	5.03	34.25	1	23	51.26
1996	XP_021450218.1	Oncorhynchus mykiss	DNA-directed RNA polymerase II subunit RPB3 [Oncorhynchus mykiss]	5.03	5.16	1	3	11.05
1997	XP_021412790.1	Oncorhynchus mykiss	keratin, type I cytoskeletal 13-like isoform X2 [Oncorhynchus mykiss]	5.02	57.45	2	39	75.23
1998	XP_021477479.1	Oncorhynchus mykiss	voltage-dependent anion-selective channel protein 2-like isoform X2 [Oncorhynchus mykiss]	5.02	17.69	6	14	38.82
1999	XP_021450734.1	Oncorhynchus mykiss	casein kinase II subunit beta [Oncorhynchus mykiss]	5.02	5.06	9	3	15.35
2000	XP_021421690.1	Oncorhynchus mykiss	V-type proton ATPase subunit S1-like [Oncorhynchus mykiss]	5	5.06	2	3	6.695
2001	XP_021445172.1	Oncorhynchus mykiss	calcyclin-binding protein [Oncorhynchus mykiss]	5	5.04	1	4	19.83
2002	XP_021435808.1	Oncorhynchus mykiss	nucleoplasmin-3 [Oncorhynchus mykiss]	5	5.04	1	4	31.25
2003	XP_021432178.1	Oncorhynchus mykiss	glutathione S-transferase 3-like [Oncorhynchus mykiss]	4.99	13.43	2	8	33.33
2004	XP_021442398.1	Oncorhynchus mykiss	maestro heat-like repeat-containing protein family member 1 [Oncorhynchus mykiss]	4.97	5.22	2	4	2.672
2005	XP_021438648.1	Oncorhynchus mykiss	LECT2 neutrophil chemotactic factor isoform X1 [Oncorhynchus mykiss]	4.95	5.06	2	4	43.38
[truncated: 1,414 more rows]
[truncated: 1 more columns]
