# Supplementary material for: Modulation of posterior intestinal mucosal proteome in rainbow trout (Oncorhynchus mykiss) after Yersinia ruckeri infection
Source: Vet Res. 2019 Jul 17;50:54. doi: 10.1186/s13567-019-0673-8 (PMC6637484; doi:10.1186/s13567-019-0673-8)
Supplement: Supplementary file 4 — Additional file 4.List of up or down-regulated posterior intestine proteins of rainbow trout in response to Yersinia ruckeri strains at 3 dpe. Fold change was statistically analyzed in the posterior intestine of rainbow trout exposed to Y. ruckeri biotype 1 (CSF007-82) and biotype 2 (A7959–11) versus control posterior intestine rainbow trout samples (n = 3 per time point). * denotes statistically significant difference according to both ANOVA and post hoc Tukey’s HSD with FDR-adjusted p-value < 0.05 and fold change < −2 or > +2. [file 13567_2019_673_MOESM4_ESM.xls]

## Sheet: Add file 4
Day 3
Accession RefSeq	Protein name	No. Of quant. Pept.	Fold change (Biotype 1 exposed posterior intestine vs control posterior intestine)	Fold change (Biotype 2 exposed posterior intestine vs control posterior intestine)
XP_021476232.1	cubilin [Oncorhynchus mykiss]	6	3.5*	5*
XP_021426673.1	sodium/potassium-transporting ATPase subunit alpha-1 [Oncorhynchus mykiss]	6	1.9	2.6*
XP_021446871.1	pyruvate carboxylase, mitochondrial-like [Oncorhynchus mykiss]	6	2.7*	3.5*
XP_021434915.1	villin-1 [Oncorhynchus mykiss]	6	2*	2.7*
XP_021423931.1	aminopeptidase N-like [Oncorhynchus mykiss]	6	2.9*	4.6*
XP_021443239.1	unconventional myosin-Ic-like [Oncorhynchus mykiss]	3	1.6	3*
XP_021446601.1	78 kDa glucose-regulated protein [Oncorhynchus mykiss]	5	1.7	2.1*
XP_021478264.1	macrophage mannose receptor 1-like [Oncorhynchus mykiss]	5	3.2*	4.7*
XP_021427832.1	cytosolic non-specific dipeptidase-like isoform X2 [Oncorhynchus mykiss]	6	1.7	2.1*
XP_021477515.1	putative aminopeptidase W07G4.4 isoform X1 [Oncorhynchus mykiss]	6	1.8	2.4*
XP_021413688.1	aconitate hydratase, mitochondrial-like [Oncorhynchus mykiss]	6	1.8	2.2*
XP_021426828.1	UDP-glucose:glycoprotein glucosyltransferase 1-like [Oncorhynchus mykiss]	6	1.7	2*
XP_021430163.1	C-1-tetrahydrofolate synthase, cytoplasmic [Oncorhynchus mykiss]	6	1.9	2.6*
XP_021426240.1	aminopeptidase N-like [Oncorhynchus mykiss]	6	1.6	2.5*
XP_021438009.1	aldehyde dehydrogenase, mitochondrial-like [Oncorhynchus mykiss]	6	1.8	2.4*
XP_021446773.1	eosinophil peroxidase-like [Oncorhynchus mykiss]	6	3.2*	1.6
XP_021480939.1	fatty-acid amide hydrolase 1-like [Oncorhynchus mykiss]	6	2.5	3.4*
XP_021460921.1	peroxisomal multifunctional enzyme type 2 [Oncorhynchus mykiss]	6	2*	2.4*
NP_001117848.1	keratin, type I cytoskeletal 13 [Oncorhynchus mykiss]	6	1.6	2.7*
XP_021477916.1	interferon-induced GTP-binding protein Mx2-like [Oncorhynchus mykiss]	5	2	2.4*
XP_021424356.1	aminoacylase-1 [Oncorhynchus mykiss]	6	1.5	2.1*
XP_021442206.1	xaa-Pro dipeptidase [Oncorhynchus mykiss]	6	2.4*	3.1*
XP_021412317.1	xaa-Pro aminopeptidase 1 [Oncorhynchus mykiss]	6	1.9	2.4*
XP_021472553.1	keratin, type I cytoskeletal 18-like [Oncorhynchus mykiss]	6	2.4*	3.2*
XP_021432212.1	hexokinase-1-like [Oncorhynchus mykiss]	6	2	2.6*
XP_021467816.1	alpha-N-acetylgalactosaminidase-like [Oncorhynchus mykiss]	6	3*	4.1*
XP_021421397.1	N-acylglucosamine 2-epimerase [Oncorhynchus mykiss]	5	1.8	2.7*
XP_021465598.1	V-type proton ATPase subunit B, brain isoform-like [Oncorhynchus mykiss]	6	1.9	2.1*
XP_021453070.1	isocitrate dehydrogenase [NADP] cytoplasmic-like [Oncorhynchus mykiss]	3	1.9	2.9*
XP_021412268.1	protein O-GlcNAcase-like [Oncorhynchus mykiss]	6	1.9	2.7*
XP_021477939.1	pyruvate kinase PKM [Oncorhynchus mykiss]	6	1.8	2.2*
XP_021477917.1	interferon-induced GTP-binding protein MxB-like [Oncorhynchus mykiss]	6	1.2	2.1*
XP_021475660.1	endoplasmic reticulum aminopeptidase 1-like [Oncorhynchus mykiss]	4	1.8	2.2*
XP_021414654.1	soluble calcium-activated nucleotidase 1-like isoform X2 [Oncorhynchus mykiss]	5	2.3*	3.3*
XP_021457481.1	UDP-N-acetylhexosamine pyrophosphorylase-like protein 1 [Oncorhynchus mykiss]	6	1.5	2.1*
XP_021474922.1	beta-galactosidase [Oncorhynchus mykiss]	6	3.6*	4.8*
XP_021438924.1	elongation factor 1-gamma [Oncorhynchus mykiss]	3	1.7	2.3*
XP_021464135.1	long-chain specific acyl-CoA dehydrogenase, mitochondrial-like isoform X1 [Oncorhynchus mykiss]	6	2.1*	2.6*
XP_021429415.1	plasma alpha-L-fucosidase [Oncorhynchus mykiss]	6	3.6*	5.3*
XP_021462823.1	dipeptidase 1 [Oncorhynchus mykiss]	6	2.1*	2.7*
XP_021444801.1	phosphotriesterase-related protein isoform X1 [Oncorhynchus mykiss]	6	2.1*	2.9*
XP_021476769.1	guanine deaminase-like [Oncorhynchus mykiss]	5	2.9*	3.9*
XP_021478132.1	hydroxysteroid dehydrogenase-like protein 2 [Oncorhynchus mykiss]	6	1.8	2.1*
NP_001154031.1	Glutathione S-transferase A [Oncorhynchus mykiss]	6	1.7	2*
XP_021430445.1	cathepsin L1-like [Oncorhynchus mykiss]	6	4.3*	5.9*
XP_021474211.1	trimethyllysine dioxygenase, mitochondrial-like [Oncorhynchus mykiss]	6	1.6	2.4*
XP_021429830.1	glutamyl aminopeptidase-like [Oncorhynchus mykiss]	2	2	2.5*
XP_021449825.1	medium-chain specific acyl-CoA dehydrogenase, mitochondrial [Oncorhynchus mykiss]	6	2*	2.6*
XP_021469737.1	calreticulin-like [Oncorhynchus mykiss]	5	1.8	2.1*
XP_021453615.1	calretinin-like [Oncorhynchus mykiss]	6	2.5*	3*
XP_021426220.1	regucalcin isoform X1 [Oncorhynchus mykiss]	6	2.1	3.1*
XP_021442570.1	14-3-3E1 protein isoform X2 [Oncorhynchus mykiss]	2	1.8	2.4*
XP_021476068.1	protein disulfide-isomerase A4 [Oncorhynchus mykiss]	6	1.4	2*
XP_021427100.1	pro-cathepsin H-like [Oncorhynchus mykiss]	5	4.3*	6.3*
XP_021412259.1	V-type proton ATPase subunit C 1-A [Oncorhynchus mykiss]	6	1.9	2.2*
XP_021471007.1	ras-related protein Rab-1B [Oncorhynchus mykiss]	4	1.4	2.4*
XP_021424573.1	enolase-like [Oncorhynchus mykiss]	5	1.5	2.3*
XP_021480461.1	prohibitin [Oncorhynchus mykiss]	6	1.8	2.1*
XP_021472549.1	cytochrome P450 2K1-like isoform X1 [Oncorhynchus mykiss]	5	1.5	2.6*
XP_021453139.1	sterol 26-hydroxylase, mitochondrial-like [Oncorhynchus mykiss]	6	1.7	2.4*
XP_021412083.1	lysosomal alpha-mannosidase [Oncorhynchus mykiss]	6	2.8*	4.8*
XP_021425871.1	lysosomal alpha-glucosidase-like [Oncorhynchus mykiss]	4	1.7	2.1*
XP_021476406.1	mitochondrial enolase superfamily member 1 [Oncorhynchus mykiss]	6	1.8	2.3*
XP_021453604.1	purine nucleoside phosphorylase-like [Oncorhynchus mykiss]	5	1.8	2.4*
XP_021457775.1	ras-related protein rab7-like [Oncorhynchus mykiss]	2	1.9	2.3*
XP_021436794.1	voltage-dependent anion-selective channel protein 2-like [Oncorhynchus mykiss]	4	2*	2*
XP_021441860.1	probable serine carboxypeptidase CPVL [Oncorhynchus mykiss]	6	3.6*	4.9*
XP_021473782.1	dolichyl-diphosphooligosaccharide--protein glycosyltransferase subunit STT3A [Oncorhynchus mykiss]	6	1.6	2.3*
XP_021430112.1	acid phosphatase type 7 [Oncorhynchus mykiss]	6	2.5*	4.4*
XP_021457395.1	tetratricopeptide repeat protein 38 [Oncorhynchus mykiss]	6	1.8	2.6*
XP_021413694.1	phospholipase B-like 1 [Oncorhynchus mykiss]	6	1.8	2.3*
XP_021432045.1	neutral and basic amino acid transport protein rBAT [Oncorhynchus mykiss]	6	1.9	2.7*
XP_021466472.1	isoaspartyl peptidase/L-asparaginase [Oncorhynchus mykiss]	4	2.2*	3.3*
XP_021416558.1	persulfide dioxygenase ETHE1, mitochondrial-like [Oncorhynchus mykiss]	2	2.2	3.7*
XP_021458286.1	prenylcysteine oxidase 1 [Oncorhynchus mykiss]	5	1.8	2.3*
XP_021435956.1	3-hydroxyanthranilate 3,4-dioxygenase [Oncorhynchus mykiss]	5	1.8	2*
XP_021461954.1	putative aminopeptidase W07G4.4 [Oncorhynchus mykiss]	5	1.9	2.8*
NP_001154148.1	epididymal secretory protein E1 precursor [Oncorhynchus mykiss]	6	3.9*	3.3*
XP_021437673.1	flavin reductase (NADPH)-like [Oncorhynchus mykiss]	4	2*	2.7*
NP_001117786.1	glutamine synthetase [Oncorhynchus mykiss]	4	1.9	3*
XP_021467775.1	meprin A subunit alpha-like [Oncorhynchus mykiss]	6	2.4*	3.9*
NP_001117967.1	cathepsin Y [Oncorhynchus mykiss]	2	3.3*	-1.7
XP_021474939.1	acid ceramidase-like [Oncorhynchus mykiss]	4	2.4*	3*
XP_021448792.1	lysosomal Pro-X carboxypeptidase-like [Oncorhynchus mykiss]	5	2*	3.4*
XP_021424864.1	exportin-2 [Oncorhynchus mykiss]	4	1.8	2.4*
XP_021459608.1	N-acetylneuraminate lyase [Oncorhynchus mykiss]	5	1.7	2.1*
XP_021434005.1	4F2 cell-surface antigen heavy chain-like [Oncorhynchus mykiss]	5	2	2.5*
XP_021427470.1	sialidase-1 [Oncorhynchus mykiss]	6	3.4*	6.8*
XP_021422206.1	inosine-5'-monophosphate dehydrogenase 2-like isoform X3 [Oncorhynchus mykiss]	5	1.4	2.2*
XP_021468223.1	cGMP-dependent protein kinase 1-like [Oncorhynchus mykiss]	6	2.1*	2.5*
XP_021457257.1	lysozyme C II [Oncorhynchus mykiss]	5	2.6*	2.8*
XP_021460735.1	beta,beta-carotene 9',10'-oxygenase-like [Oncorhynchus mykiss]	3	1.6	2.3*
XP_021433285.1	probable 2-oxoglutarate dehydrogenase E1 component DHKTD1, mitochondrial isoform X1 [Oncorhynchus mykiss]	6	1.7	2.2*
XP_021419347.1	phytanoyl-CoA dioxygenase, peroxisomal isoform X1 [Oncorhynchus mykiss]	6	1.7	2.4*
XP_021459299.1	calreticulin-like [Oncorhynchus mykiss]	4	1.7	2.3*
XP_021441170.1	high choriolytic enzyme 1 isoform X1 [Oncorhynchus mykiss]	5	2.4*	1.4
XP_021437213.1	dipeptidyl peptidase 1-like [Oncorhynchus mykiss]	5	1.8	2.3*
XP_021477366.1	D-amino-acid oxidase isoform X2 [Oncorhynchus mykiss]	6	2.5*	3.1*
XP_021462617.1	NADH dehydrogenase [ubiquinone] iron-sulfur protein 3, mitochondrial-like [Oncorhynchus mykiss]	4	1.5	2*
XP_021480508.1	ras-related protein Rab-5C-like [Oncorhynchus mykiss]	2	1.7	2.4*
XP_021481191.1	17-beta-hydroxysteroid dehydrogenase 14-like [Oncorhynchus mykiss]	5	2.1*	2.7*
XP_021435544.1	histamine N-methyltransferase-like [Oncorhynchus mykiss]	3	2*	2.5*
XP_021446911.1	adenylosuccinate synthetase isozyme 2-like [Oncorhynchus mykiss]	2	2.1*	2.3*
XP_021460576.1	rab GDP dissociation inhibitor beta-like [Oncorhynchus mykiss]	2	1.5	2.6*
XP_021420375.1	LOW QUALITY PROTEIN: galactokinase [Oncorhynchus mykiss]	5	2*	2.4*
XP_021464740.1	cytochrome c1, heme protein, mitochondrial-like [Oncorhynchus mykiss]	4	1.9	2.6*
XP_021461275.1	dipeptidyl peptidase 2 [Oncorhynchus mykiss]	6	1.9	2.3*
XP_021448584.1	V-type proton ATPase subunit d 1, partial [Oncorhynchus mykiss]	2	2.3*	3.5*
XP_021460613.1	cathepsin D isoform X1 [Oncorhynchus mykiss]	6	2.4*	3.2*
XP_021454303.1	anoctamin-5-like [Oncorhynchus mykiss]	4	2.1*	3.6*
XP_021437429.1	sucrase-isomaltase, intestinal-like [Oncorhynchus mykiss]	6	1.8	4.2*
XP_021445951.1	ependymin-like [Oncorhynchus mykiss]	3	3.5*	6.6*
XP_021475869.1	cytochrome c oxidase subunit 4 isoform 1, mitochondrial-like [Oncorhynchus mykiss]	4	2.5*	3.8*
XP_021474242.1	pyruvate carboxylase, mitochondrial-like [Oncorhynchus mykiss]	3	1.5	2.2*
XP_021440655.1	serine/threonine-protein phosphatase 2A 56 kDa regulatory subunit epsilon isoform-like isoform X1 [Oncorhynchus mykiss]	2	2.5*	1.7
XP_021418678.1	NADP-dependent malic enzyme-like [Oncorhynchus mykiss]	2	1.8	2.2*
XP_021466891.1	precerebellin-like protein isoform X1 [Oncorhynchus mykiss]	5	2.9*	2.2
XP_021413679.1	hsc70-interacting protein-like isoform X3 [Oncorhynchus mykiss]	2	1.6	2.3*
XP_021456417.1	ras-related protein Rab-32-like [Oncorhynchus mykiss]	6	2	3*
XP_021476330.1	cytochrome b5-like [Oncorhynchus mykiss]	3	2*	3.7*
XP_021446645.1	fatty acid-binding protein, liver [Oncorhynchus mykiss]	3	2	2.2*
XP_021427341.1	dolichyl-diphosphooligosaccharide--protein glycosyltransferase subunit STT3B isoform X2 [Oncorhynchus mykiss]	6	1.5	2.1*
XP_021452903.1	cytochrome c [Oncorhynchus mykiss]	2	1.8	2.6*
XP_021437248.1	sucrase-isomaltase, intestinal-like [Oncorhynchus mykiss]	4	2.1*	4.1*
XP_021424232.1	thioredoxin reductase 1, cytoplasmic-like [Oncorhynchus mykiss]	4	1.7	2.2*
XP_021462825.1	haptoglobin [Oncorhynchus mykiss]	4	5*	2.1*
XP_021428259.1	ras-related protein Rab-25-like [Oncorhynchus mykiss]	3	1.6	2.6*
XP_021442530.1	very-long-chain 3-oxoacyl-CoA reductase-B-like [Oncorhynchus mykiss]	3	1.5	2.1*
XP_021470206.1	beta-enolase isoform X2 [Oncorhynchus mykiss]	3	1.5	2.2*
XP_021424270.1	carboxypeptidase Q [Oncorhynchus mykiss]	3	1.8	3.1*
XP_021468639.1	gamma-interferon-inducible lysosomal thiol reductase-like [Oncorhynchus mykiss]	3	3*	4.4*
XP_021439196.1	ectonucleotide pyrophosphatase/phosphodiesterase family member 6 [Oncorhynchus mykiss]	4	1.2	2.3*
XP_021441133.1	calcineurin B homologous protein 1 [Oncorhynchus mykiss]	4	2*	2.1*
XP_021470969.1	ependymin-like [Oncorhynchus mykiss]	3	4.1*	6.6*
NP_008293.1	cytochrome c oxidase subunit II (mitochondrion) [Oncorhynchus mykiss]	3	2.2*	3*
XP_021477941.1	fructose-1,6-bisphosphatase 1-like [Oncorhynchus mykiss]	3	3.8*	2.2
XP_021438872.1	V-type proton ATPase 116 kDa subunit a-like [Oncorhynchus mykiss]	3	1.9	2.7*
XP_021434786.1	beta-hexosaminidase subunit alpha-like [Oncorhynchus mykiss]	2	2.4*	2.5*
XP_021416862.1	saxitoxin and tetrodotoxin-binding protein 2-like, partial [Oncorhynchus mykiss]	5	2.6*	2.3*
XP_021471483.1	uncharacterized protein LOC110532155 isoform X4 [Oncorhynchus mykiss]	3	2.1*	1.7
XP_021437858.1	calpain-9-like isoform X2 [Oncorhynchus mykiss]	2	1.9	2*
XP_021412302.1	xylose isomerase-like isoform X1 [Oncorhynchus mykiss]	3	1.3	2*
XP_021467131.1	cholesterol 24-hydroxylase-like [Oncorhynchus mykiss]	4	2.6*	3.8*
NP_001118025.1	tapasin long form precursor [Oncorhynchus mykiss]	3	2.5*	1.9
XP_021478327.1	endoplasmic reticulum metallopeptidase 1-like [Oncorhynchus mykiss]	3	1.4	2*
XP_021448743.1	protein CREG1-like [Oncorhynchus mykiss]	2	2.3*	3.8*
XP_021469331.1	Niemann-Pick C1 protein-like [Oncorhynchus mykiss]	2	2.3*	2.7*
XP_021478886.1	cation-dependent mannose-6-phosphate receptor-like [Oncorhynchus mykiss]	4	2	2.2*
XP_021475894.1	translocon-associated protein subunit alpha isoform X2 [Oncorhynchus mykiss]	4	1.5	2.2*
XP_021446380.1	V-type proton ATPase subunit G 1-like [Oncorhynchus mykiss]	2	2*	2.9*
XP_021437474.1	RNA-binding protein 8A isoform X2 [Oncorhynchus mykiss]	2	1.3	2.3*
XP_021446230.1	beta-hexosaminidase subunit beta-like isoform X2 [Oncorhynchus mykiss]	3	2*	2.6*
XP_021427155.1	isocitrate dehydrogenase [NADP], mitochondrial-like [Oncorhynchus mykiss]	3	2.4*	3.2*
XP_021445792.1	NADH dehydrogenase [ubiquinone] flavoprotein 2, mitochondrial-like [Oncorhynchus mykiss]	3	1.5	2.3*
XP_021412419.1	AP-1 complex subunit mu-2 isoform X2 [Oncorhynchus mykiss]	2	2.2*	3.1*
XP_021447396.1	WASH complex subunit 5 [Oncorhynchus mykiss]	2	1.7	2.1*
XP_021415665.1	granulins-like isoform X4 [Oncorhynchus mykiss]	2	2.3*	-1.8
XP_021418752.1	cytochrome b5-like [Oncorhynchus mykiss]	3	2.2*	2.7*
XP_021453084.1	metallothionein A [Oncorhynchus mykiss]	3	1.3	-5.6*
XP_021468184.1	fermitin family homolog 1 [Oncorhynchus mykiss]	3	2*	1.4
XP_021418858.1	claudin-10-like isoform X2 [Oncorhynchus mykiss]	2	2.4*	3.7*
XP_021459926.1	collectrin-like [Oncorhynchus mykiss]	2	1.9	2.4*
XP_021458496.1	alpha-methylacyl-CoA racemase isoform X2 [Oncorhynchus mykiss]	3	1.8	2.2*
XP_021443148.1	flavin reductase (NADPH)-like [Oncorhynchus mykiss]	2	1.4	2.2*
XP_021430495.1	V-type proton ATPase subunit E 1-like [Oncorhynchus mykiss]	2	1.4	2.6*
XP_021420315.1	CDGSH iron-sulfur domain-containing protein 1-like isoform X1 [Oncorhynchus mykiss]	2	1.6	2.4*
XP_021440304.1	UDP-glucose 4-epimerase-like isoform X3 [Oncorhynchus mykiss]	2	1.8	2.1*
NP_001117743.1	caspase 6 precursor [Oncorhynchus mykiss]	2	2.2*	2.1*
XP_021448069.1	von Willebrand factor A domain-containing protein 7-like [Oncorhynchus mykiss]	2	1.7	2.5*
XP_021462846.1	sorbitol dehydrogenase-like [Oncorhynchus mykiss]	2	1.7	2.4*
XP_021465264.1	ras-related protein rab7-like [Oncorhynchus mykiss]	2	1.7	2.2*
NP_001117703.1	heat shock 90kDa protein 1 beta isoform a [Oncorhynchus mykiss]	3	1.6	2.2*
XP_021459425.1	ATP synthase subunit delta, mitochondrial-like [Oncorhynchus mykiss]	2	1.4	2.7*
XP_021456368.1	acetyl-CoA acetyltransferase, cytosolic [Oncorhynchus mykiss]	2	1.3	2.2*
XP_021479523.1	calcium uptake protein 2, mitochondrial-like [Oncorhynchus mykiss]	2	1.8	2.3*
XP_021453138.1	solute carrier family 15 member 2-like [Oncorhynchus mykiss]	3	1.8	3.2*
NP_001158710.1	NADH dehydrogenase 1 subunit C2 [Oncorhynchus mykiss]	3	1.5	2.2*
XP_021417525.1	ganglioside GM2 activator-like [Oncorhynchus mykiss]	2	2.1*	2.4*
XP_021449671.1	cytochrome P450 3A27-like [Oncorhynchus mykiss]	3	1.9	4.6*
XP_021480534.1	complement C1q-like protein 2 [Oncorhynchus mykiss]	3	3*	1.5
XP_021437430.1	alpha-glucosidase-like [Oncorhynchus mykiss]	3	2.2*	6.4*
XP_021419162.1	acyl-coenzyme A thioesterase 5-like isoform X3 [Oncorhynchus mykiss]	2	1.9	2.4*
XP_021478318.1	trimeric intracellular cation channel type B-like isoform X2 [Oncorhynchus mykiss]	3	1.9	2.6*
XP_021416657.1	electron transfer flavoprotein subunit beta-like isoform X1 [Oncorhynchus mykiss]	3	1.7	2.4*
XP_021435591.1	protein TFG-like isoform X3 [Oncorhynchus mykiss]	2	1.9	2.4*
XP_021430351.1	saccharopine dehydrogenase-like oxidoreductase [Oncorhynchus mykiss]	2	3.6*	2.6*
XP_021470495.1	NADH dehydrogenase [ubiquinone] 1 beta subcomplex subunit 8, mitochondrial [Oncorhynchus mykiss]	2	1.5	2.2*
XP_021481673.1	LOW QUALITY PROTEIN: serine/threonine-protein kinase LMTK2-like [Oncorhynchus mykiss]	2	2.4*	2.9*
XP_021449002.1	uncharacterized protein LOC110513545 [Oncorhynchus mykiss]	2	2.1	3.3*
XP_021422987.1	protein transport protein Sec24C-like [Oncorhynchus mykiss]	2	1.8	2.1*
XP_021475983.1	N-alpha-acetyltransferase 50 isoform X2 [Oncorhynchus mykiss]	2	1.6	2.1*
XP_021439009.1	sterol-4-alpha-carboxylate 3-dehydrogenase, decarboxylating-like [Oncorhynchus mykiss]	3	1.4	2.1*
XP_021464978.1	ras-related protein ORAB-1 [Oncorhynchus mykiss]	2	2.7*	4.4*
XP_021477738.1	ATP synthase subunit alpha, mitochondrial-like [Oncorhynchus mykiss]	2	1.7	2.1*
XP_021466405.1	deoxyribonuclease gamma-like [Oncorhynchus mykiss]	2	2.6*	4.1*
XP_021449770.1	GTP-binding protein SAR1b-like [Oncorhynchus mykiss]	2	2.6*	2.6*
XP_021453081.1	10 kDa heat shock protein, mitochondrial isoform X2 [Oncorhynchus mykiss]	2	2.3*	2.7*
XP_021478684.1	cytochrome b-c1 complex subunit 9 [Oncorhynchus mykiss]	2	1.7	2.1*
XP_021420241.1	microfibril-associated glycoprotein 4-like [Oncorhynchus mykiss]	2	6.4*	5.1*
XP_021412428.1	tetraspanin-1-like [Oncorhynchus mykiss]	2	3.5*	6.8*
XP_021450699.1	persulfide dioxygenase ETHE1, mitochondrial-like [Oncorhynchus mykiss]	2	2.6*	3.5*
XP_021444254.1	glutamine synthetase isoform X1 [Oncorhynchus mykiss]	2	1.6	2.5*
XP_021438587.1	solute carrier family 12 member 9-like [Oncorhynchus mykiss]	2	2	2.3*
XP_021480095.1	ferritin, middle subunit-like [Oncorhynchus mykiss]	2	1.9	3*
XP_021442964.1	glycerophosphodiester phosphodiesterase domain-containing protein 1 [Oncorhynchus mykiss]	2	2.2*	1.9
XP_021412552.1	myosin-11-like isoform X1 [Oncorhynchus mykiss]	6	-4.7*	-11.7*
XP_021422847.1	filamin-A-like [Oncorhynchus mykiss]	6	-3.2*	-10.4*
XP_021480986.1	myosin-9-like isoform X1 [Oncorhynchus mykiss]	5	-2.4*	-3.8*
XP_021434378.1	collagen alpha-3(VI) chain isoform X6 [Oncorhynchus mykiss]	6	-3	-17.3*
XP_021467328.1	collagen alpha-1(XII) chain-like [Oncorhynchus mykiss]	3	-2.5	-23.4*
XP_021476082.1	collagen alpha-6(VI) chain-like [Oncorhynchus mykiss]	3	-2.4*	-4*
XP_021430297.1	collagen alpha-1(XII) chain-like [Oncorhynchus mykiss]	6	-2.3	-4.9*
XP_021460583.1	talin-1-like [Oncorhynchus mykiss]	6	-2.3*	-3.7*
XP_021417537.1	neuroblast differentiation-associated protein AHNAK-like [Oncorhynchus mykiss]	6	-4.1*	-12.2*
XP_021437135.1	vinculin-like [Oncorhynchus mykiss]	6	-2.9*	-6.2*
NP_001118084.1	simple type II keratin K8a (S1) [Oncorhynchus mykiss]	6	-2.1	-4.8*
XP_021464454.1	desmin-like [Oncorhynchus mykiss]	6	-4.7	-12.9*
XP_021464059.1	fibronectin [Oncorhynchus mykiss]	6	-2.2*	-4.8*
XP_021457290.1	tropomyosin alpha-1 chain isoform X4 [Oncorhynchus mykiss]	6	-2.8	-6.7*
XP_021455853.1	collagen alpha-1(XII) chain-like isoform X6 [Oncorhynchus mykiss]	6	-1.6	-3.1*
XP_021447676.1	collagen alpha-1(VI) chain-like isoform X1 [Oncorhynchus mykiss]	6	-3	-19.1*
XP_021452692.1	myosin light chain kinase, smooth muscle-like isoform X3 [Oncorhynchus mykiss]	6	-2.8*	-4.8*
XP_021436174.1	filamin-C-like [Oncorhynchus mykiss]	5	-2	-2.8*
XP_021420238.1	nidogen-1 [Oncorhynchus mykiss]	6	-2.6*	-6.5*
XP_021438926.1	neuroblast differentiation-associated protein AHNAK-like [Oncorhynchus mykiss]	6	-2.1	-5.3*
XP_021444369.1	collagen alpha-2(VI) chain-like [Oncorhynchus mykiss]	6	-3.1*	-8.9*
XP_021466263.1	protein-glutamine gamma-glutamyltransferase 2-like [Oncorhynchus mykiss]	6	-2.2	-4.7*
XP_021428324.1	collagen alpha-2(I) chain [Oncorhynchus mykiss]	6	-2.6	-15.9*
XP_021435538.1	collagen alpha-2(VI) chain [Oncorhynchus mykiss]	6	-3.4	-16.7*
XP_021420460.1	actin, aortic smooth muscle-like [Oncorhynchus mykiss]	4	-3.4*	-10.9*
NP_001117826.1	type I keratin S8 [Oncorhynchus mykiss]	5	-5.9*	-14.4*
XP_021466271.1	keratin, type I cytoskeletal 18-like [Oncorhynchus mykiss]	6	-1.8	-2.6*
XP_021480890.1	primary amine oxidase, liver isozyme-like [Oncorhynchus mykiss]	6	-2.8	-5.2*
XP_021460317.1	caldesmon-like isoform X1 [Oncorhynchus mykiss]	6	-4.7*	-9.1*
NP_001117719.1	apolipoprotein A-I-1 precursor [Oncorhynchus mykiss]	6	-1.3	-2.2*
XP_021443513.1	selenium-binding protein 1-like isoform X2 [Oncorhynchus mykiss]	5	-1.9	-2.6*
XP_021449109.1	tubulin alpha chain-like [Oncorhynchus mykiss]	3	-2.1*	-4.9*
XP_021437325.1	EH domain-containing protein 2 isoform X3 [Oncorhynchus mykiss]	6	-3.4*	-8.6*
XP_021434622.1	annexin A2 [Oncorhynchus mykiss]	6	-1.4	-2.1*
XP_021438757.1	alpha-actinin-1-like, partial [Oncorhynchus mykiss]	6	-2.4*	-6.3*
XP_021462116.1	phosphoglucomutase-like protein 5 [Oncorhynchus mykiss]	6	-3.8*	-10.2*
XP_021465773.1	plasticin-like [Oncorhynchus mykiss]	4	-2.2*	-1.4
XP_021458743.1	integrin alpha-1-like [Oncorhynchus mykiss]	6	-3*	-6.2*
XP_021473960.1	unconventional myosin-Ic-like [Oncorhynchus mykiss]	6	-2.3*	-4.3*
XP_021433885.1	glycogen phosphorylase, muscle form [Oncorhynchus mykiss]	5	-1.6	-2.5*
XP_021452586.1	collagen alpha-3(VI) chain-like, partial [Oncorhynchus mykiss]	6	-3.8*	-7.4*
XP_021474954.1	fibrinogen gamma chain-like [Oncorhynchus mykiss]	6	-1.6	-3.2*
XP_021443287.1	transgelin-like isoform X1 [Oncorhynchus mykiss]	4	-2.4*	-7.1*
NP_001117994.1	annexin A1a [Oncorhynchus mykiss]	6	-2.1	-4.7*
XP_021468811.1	integrin beta-1-like isoform X2 [Oncorhynchus mykiss]	6	-2.2*	-3.7*
XP_021457865.1	tenascin-like isoform X7 [Oncorhynchus mykiss]	6	-2.1*	-4*
XP_021474949.1	PDZ and LIM domain protein 3-like [Oncorhynchus mykiss]	2	-4.2*	-22.6*
XP_021438915.1	transforming growth factor-beta-induced protein ig-h3-like [Oncorhynchus mykiss]	4	-2.3	-5.7*
XP_021413219.1	collagen alpha-1(I) chain-like [Oncorhynchus mykiss]	3	-3.3*	-15.5*
XP_021479779.1	dihydropyrimidinase-related protein 3-like isoform X2 [Oncorhynchus mykiss]	6	-2.4*	-4.5*
XP_021424256.1	keratin, type I cytoskeletal 18-like [Oncorhynchus mykiss]	6	-2.6	-10.8*
NP_001117882.1	complement factor H precursor [Oncorhynchus mykiss]	5	-1.5	-4.2*
XP_021463057.1	retinal dehydrogenase 2-like [Oncorhynchus mykiss]	6	-1.7	-2.3*
NP_001117706.1	heat shock protein 47 precursor [Oncorhynchus mykiss]	6	-3.7*	-9.6*
XP_021416751.1	four and a half LIM domains protein 1-like isoform X2 [Oncorhynchus mykiss]	6	-2.9*	-10.8*
XP_021470204.1	fibrinogen beta chain [Oncorhynchus mykiss]	6	-1.4	-2.6*
XP_021452473.1	glyceraldehyde-3-phosphate dehydrogenase isoform X2 [Oncorhynchus mykiss]	4	-1.8	-2.9*
XP_021477285.1	smoothelin-like isoform X2 [Oncorhynchus mykiss]	6	-3*	-3.8*
NP_001117701.1	m-calpain [Oncorhynchus mykiss]	6	-2*	-4*
XP_021453746.1	hemopexin [Oncorhynchus mykiss]	6	-2*	-4.2*
XP_021459333.1	tropomyosin alpha-1 chain-like isoform X2 [Oncorhynchus mykiss]	2	-2	-6.2*
XP_021439206.1	MICOS complex subunit MIC60 isoform X3 [Oncorhynchus mykiss]	5	-2.6	-9.4*
XP_021417874.1	decorin isoform X2 [Oncorhynchus mykiss]	6	-3.6	-11.8*
XP_021419202.1	non-muscle caldesmon-like [Oncorhynchus mykiss]	4	-4*	-6*
XP_021444106.1	integrin-linked protein kinase [Oncorhynchus mykiss]	6	-2.8*	-5.1*
XP_021424443.1	prolargin-like [Oncorhynchus mykiss]	6	-3*	-8.5*
XP_021426343.1	synemin [Oncorhynchus mykiss]	5	-3.2*	-3.7*
XP_021470203.1	fibrinogen alpha chain-like [Oncorhynchus mykiss]	6	-1.5	-3.8*
XP_021432624.1	lumican-like [Oncorhynchus mykiss]	5	-3.3*	-15.5*
XP_021438340.1	heat shock cognate 70 kDa protein-like [Oncorhynchus mykiss]	6	-1.9	-2.6*
XP_021434589.1	tensin-1-like [Oncorhynchus mykiss]	3	-2.6*	-5.1*
XP_021434850.1	myosin light chain kinase, smooth muscle-like isoform X2 [Oncorhynchus mykiss]	6	-3.2*	-5.2*
XP_021478966.1	transgelin-2-like [Oncorhynchus mykiss]	6	-1.5	-2*
XP_021474756.1	synaptopodin-2-like isoform X3 [Oncorhynchus mykiss]	5	-2.6*	-3*
XP_021436388.1	spectrin beta chain, non-erythrocytic 1-like isoform X2 [Oncorhynchus mykiss]	3	-2.4*	-3.2*
NP_001117678.1	collagen a3(I) precursor [Oncorhynchus mykiss]	6	-2.3	-22.9*
XP_021424281.1	myosin regulatory light polypeptide 9 [Oncorhynchus mykiss]	2	-3.4	-8.8*
XP_021470341.1	serum albumin 1 [Oncorhynchus mykiss]	6	-2.1*	-5.5*
XP_021424881.1	uncharacterized protein LOC110494266 [Oncorhynchus mykiss]	6	-2.5	-32.6*
XP_021473195.1	voltage-dependent anion-selective channel protein 1 [Oncorhynchus mykiss]	6	-1.8	-2.5*
XP_021459659.1	testin [Oncorhynchus mykiss]	5	-2.6*	-4.4*
XP_021480463.1	synaptic vesicle membrane protein VAT-1 homolog [Oncorhynchus mykiss]	6	-2.4*	-5.5*
XP_021435114.1	LIM and senescent cell antigen-like-containing domain protein 1 isoform X2 [Oncorhynchus mykiss]	6	-2.3*	-5.7*
XP_021421004.1	polymerase I and transcript release factor [Oncorhynchus mykiss]	5	-3.3*	-6.6*
XP_021464066.1	tubulin alpha chain-like [Oncorhynchus mykiss]	5	-1.4	-3.1*
XP_021476235.1	ras suppressor protein 1 isoform X2 [Oncorhynchus mykiss]	5	-1.4	-2.6*
NP_001118206.1	simple type II keratin K8b (S2) [Oncorhynchus mykiss]	5	-2.1*	-3.1*
XP_021466957.1	reticulon 4 isoform X1 [Oncorhynchus mykiss]	2	-1.7	-2.2*
XP_021449967.1	fascin-like [Oncorhynchus mykiss]	5	-2.8*	-3.6*
XP_021421075.1	LIM and SH3 domain protein 1-like [Oncorhynchus mykiss]	6	-4.4*	-10.8*
NP_001117803.2	calpain regulatory subunit [Oncorhynchus mykiss]	4	-1.5	-2.2*
XP_021424823.1	extended synaptotagmin-1-like [Oncorhynchus mykiss]	5	-1.4	-2.2*
XP_021459071.1	dermatopontin [Oncorhynchus mykiss]	5	-2.6*	-6*
XP_021463140.1	tubulin beta-3 chain-like [Oncorhynchus mykiss]	4	-1.7	-2.8*
NP_001118046.1	cysteine- and glycine-rich protein 1 [Oncorhynchus mykiss]	3	-2.9*	-4.5*
XP_021473803.1	serpin H1-like [Oncorhynchus mykiss]	6	-2.4*	-3.1*
XP_021420967.1	synaptic vesicle membrane protein VAT-1 homolog [Oncorhynchus mykiss]	4	-1.9	-3.2*
XP_021445713.1	annexin A13-like [Oncorhynchus mykiss]	3	-1.3	-4.1*
XP_021422496.1	mimecan-like [Oncorhynchus mykiss]	4	-3.2*	-7.5*
XP_021448727.1	beta-galactoside-binding lectin-like [Oncorhynchus mykiss]	5	-2.1	-7.2*
XP_021480954.1	hemoglobin subunit alpha-4-like [Oncorhynchus mykiss]	2	-1.8	-3.7*
NP_001118106.1	leukotriene b4 12-hydroxydehydrogenase/15-ketoreductase [Oncorhynchus mykiss]	4	-1.8	-3.5*
NP_001117963.1	calpain 2 catalytic subunit [Oncorhynchus mykiss]	5	-1.8	-2.6*
XP_021421146.1	transforming growth factor beta-1-induced transcript 1 protein isoform X4 [Oncorhynchus mykiss]	5	-2.4*	-4.7*
XP_021423477.1	myosin-11-like isoform X3 [Oncorhynchus mykiss]	4	-5.7*	-13.4*
XP_021446402.1	tenascin-like [Oncorhynchus mykiss]	6	-2.2	-4.1*
XP_021476092.1	collagen alpha-6(VI) chain-like [Oncorhynchus mykiss]	3	-2.6	-15.7*
XP_021466635.1	tensin-like [Oncorhynchus mykiss]	5	-2.3*	-3.5*
XP_021447812.1	ubiquitin carboxyl-terminal hydrolase isozyme L1-like [Oncorhynchus mykiss]	6	-1.8	-3*
XP_021478091.1	heat shock protein, alpha-crystallin-related, 1 isoform X1 [Oncorhynchus mykiss]	6	-3.9*	-7.5*
XP_021447060.1	pyruvate dehydrogenase E1 component subunit alpha, mitochondrial-like isoform X2 [Oncorhynchus mykiss]	4	-2.1*	-1.7
XP_021451765.1	tubulin polymerization-promoting protein family member 3-like [Oncorhynchus mykiss]	6	-3.6*	-7*
XP_021456962.1	LOW QUALITY PROTEIN: collagen alpha-1(XI) chain-like [Oncorhynchus mykiss]	2	-3	-10.2*
XP_021464510.1	septin-11-like isoform X1 [Oncorhynchus mykiss]	4	-2.1*	-3.4*
XP_021438694.1	collagen alpha-1(XII) chain-like [Oncorhynchus mykiss]	5	-2.4*	-2.5*
XP_021476056.1	eukaryotic translation initiation factor 5A-1-like [Oncorhynchus mykiss]	5	-1.4	-2.4*
XP_021457292.1	tropomyosin alpha-4 chain isoform X6 [Oncorhynchus mykiss]	4	-2.4	-6.6*
XP_021420385.1	alpha-N-acetylgalactosamine-specific lectin-like [Oncorhynchus mykiss]	6	-6.8*	-31.4*
XP_021470007.1	collagen alpha-2(VI) chain-like, partial [Oncorhynchus mykiss]	5	-3.5*	-11.8*
XP_021446724.1	dihydropyrimidinase-related protein 2-like [Oncorhynchus mykiss]	5	-2.4*	-5.3*
XP_021450569.1	collagen alpha-2(VI) chain-like, partial [Oncorhynchus mykiss]	5	-5.1*	-16.5*
XP_021436818.1	annexin A4-like [Oncorhynchus mykiss]	5	-1.5	-2.2*
XP_021417482.1	transforming growth factor-beta-induced protein ig-h3-like [Oncorhynchus mykiss]	5	-2.5	-4.5*
XP_021469917.1	sideroflexin-1-like [Oncorhynchus mykiss]	4	-2*	-2.8*
XP_021462965.1	PDZ and LIM domain protein 1-like [Oncorhynchus mykiss]	4	-3.3*	-5.6*
NP_001154920.1	apolipoprotein A-II precursor [Oncorhynchus mykiss]	4	-2.1*	-4*
XP_021467048.1	40S ribosomal protein S12 [Oncorhynchus mykiss]	5	-1.1	-2.2*
XP_021455946.1	myristoylated alanine-rich C-kinase substrate-like [Oncorhynchus mykiss]	6	-2	-3.5*
XP_021480441.1	LIM and SH3 domain protein 1-like [Oncorhynchus mykiss]	6	-2.1*	-4.5*
XP_021471231.1	cellular nucleic acid-binding protein-like [Oncorhynchus mykiss]	4	-1.2	-3.5*
XP_021464347.1	cathepsin K isoform X2 [Oncorhynchus mykiss]	3	-1.9	-2.9*
XP_021470102.1	laminin subunit beta-2-like, partial [Oncorhynchus mykiss]	6	-2.1*	-2
XP_021477817.1	glycine-rich RNA-binding protein GRP1A-like [Oncorhynchus mykiss]	2	-1.7	-2*
NP_001158577.1	Fatty acid-binding protein, heart [Oncorhynchus mykiss]	4	-2.3	-4.9*
XP_021425893.1	guanine nucleotide-binding protein G(o) subunit alpha [Oncorhynchus mykiss]	3	-1.4	-3.2*
NP_001117853.1	protein LEG1 homolog precursor [Oncorhynchus mykiss]	5	-2.3*	-2.8*
XP_021437086.1	collagen alpha-1(I) chain-like [Oncorhynchus mykiss]	5	-3.7	-29.6*
XP_021480496.1	2',3'-cyclic-nucleotide 3'-phosphodiesterase [Oncorhynchus mykiss]	2	-2.4*	-4.3*
XP_021449426.1	ras GTPase-activating-like protein IQGAP1, partial [Oncorhynchus mykiss]	3	-1.6	-2.2*
XP_021454009.1	protein S100-A1-like isoform X2 [Oncorhynchus mykiss]	3	-2.5*	-3.5*
NP_001123454.1	thymosin beta-11 [Oncorhynchus mykiss]	2	-1.4	-4.1*
XP_021458942.1	profilin-2-like isoform X1 [Oncorhynchus mykiss]	3	-2*	-1.8
XP_021445892.1	high mobility group-T protein isoform X1 [Oncorhynchus mykiss]	2	-1.6	-3*
XP_021466477.1	mimecan-like [Oncorhynchus mykiss]	4	-1	-2.2*
XP_021477488.1	dynein light chain 1, cytoplasmic-like [Oncorhynchus mykiss]	4	-1.5	-2.2*
XP_021447881.1	fibrillin-1, partial [Oncorhynchus mykiss]	4	-2.4*	-6.9*
XP_021446903.1	peroxiredoxin-5, mitochondrial-like [Oncorhynchus mykiss]	2	-1.4	-2.1*
XP_021428175.1	fatty acid-binding protein, heart-like [Oncorhynchus mykiss]	3	-4*	-3.8*
XP_021480522.1	polymerase I and transcript release factor-like [Oncorhynchus mykiss]	2	-2.4	-5.4*
XP_021440666.1	uncharacterized protein LOC110505637 isoform X1 [Oncorhynchus mykiss]	3	-1.7	-2.2*
XP_021472371.1	rab GDP dissociation inhibitor alpha-like [Oncorhynchus mykiss]	2	-1.6	-2.6*
XP_021427456.1	lens epithelium-derived growth factor-like isoform X3 [Oncorhynchus mykiss]	2	-1.9	-2.2*
XP_021431894.1	L-xylulose reductase [Oncorhynchus mykiss]	2	-1.4	-9.4*
XP_021479797.1	septin-8-A isoform X1 [Oncorhynchus mykiss]	3	-1.7	-3.9*
XP_021425787.1	dynactin subunit 2 [Oncorhynchus mykiss]	2	-1.3	-2.2*
XP_021451961.1	lipoma-preferred partner homolog [Oncorhynchus mykiss]	3	-2.6*	-3.3*
XP_021419683.1	lumican-like [Oncorhynchus mykiss]	3	-3.3*	-13.4*
XP_021478921.1	SH3 domain-binding glutamic acid-rich-like protein isoform X3 [Oncorhynchus mykiss]	3	-3.9*	-6*
XP_021437806.1	transgelin-like [Oncorhynchus mykiss]	4	-2.3*	-6.5*
XP_021449925.1	serum deprivation-response protein-like, partial [Oncorhynchus mykiss]	3	-2	-2.8*
XP_021461366.1	small nuclear ribonucleoprotein Sm D3 [Oncorhynchus mykiss]	2	-1.2	-2.9*
XP_021449847.1	type-4 ice-structuring protein LS-12-like [Oncorhynchus mykiss]	3	-4.1*	-4.7*
XP_021453493.1	collagen alpha-2(IV) chain-like [Oncorhynchus mykiss]	2	-3.3*	-6.2*
XP_021418468.1	annexin A13-like [Oncorhynchus mykiss]	4	-2	-3.4*
XP_021477639.1	protein S100-A1-like [Oncorhynchus mykiss]	4	-3.1*	-4.2*
XP_021436588.1	BAG family molecular chaperone regulator 2 [Oncorhynchus mykiss]	3	-2.1*	-3*
XP_021433329.1	collagen alpha-5(IV) chain-like [Oncorhynchus mykiss]	3	-2.5	-7.9*
XP_021480106.1	uncharacterized protein LOC110537948 [Oncorhynchus mykiss]	3	-2.2*	-4.9*
XP_021447265.1	apolipoprotein C-I-like [Oncorhynchus mykiss]	2	-1.7	-4.6*
XP_021474046.1	moesin-like isoform X1 [Oncorhynchus mykiss]	3	-1.8	-2.2*
XP_021433117.1	non-muscle caldesmon-like isoform X2 [Oncorhynchus mykiss]	3	-1.7	-2.7*
XP_021453669.1	collagen alpha-2(V) chain-like [Oncorhynchus mykiss]	2	-2.1	-7.5*
XP_021415729.1	serine/arginine-rich splicing factor 10-like isoform X1 [Oncorhynchus mykiss]	2	-1.8	-2.5*
XP_021415379.1	PDZ and LIM domain protein 7-like [Oncorhynchus mykiss]	2	-3*	-4.7*
XP_021439983.1	nidogen-2 isoform X2 [Oncorhynchus mykiss]	3	-2.9*	-3.4*
XP_021478259.1	lysosome membrane protein 2-like [Oncorhynchus mykiss]	2	-2.6*	-3.3*
XP_021477693.1	phosphoglucomutase-like protein 5 [Oncorhynchus mykiss]	3	-1.9	-3.5*
XP_021421567.1	low-density lipoprotein receptor-related protein 1-like [Oncorhynchus mykiss]	2	-1.7	-2.1*
XP_021476062.1	phosphatidylinositol 5-phosphate 4-kinase type-2 alpha-like [Oncorhynchus mykiss]	2	-1.6	-3.3*
XP_021464894.1	cysteine and glycine-rich protein 1-like [Oncorhynchus mykiss]	2	-3.5*	-10.1*
XP_021441996.1	programmed cell death protein 5-like [Oncorhynchus mykiss]	2	-2.7*	-4.4*
XP_021413605.1	membrane primary amine oxidase-like [Oncorhynchus mykiss]	3	-3.4*	-8.5*
XP_021472872.1	transgelin-3-like, partial [Oncorhynchus mykiss]	2	-2.2*	-3.1*
XP_021477621.1	protein S100-A1-like isoform X2 [Oncorhynchus mykiss]	2	-2.4*	-5*
XP_021427294.1	ictacalcin-like [Oncorhynchus mykiss]	2	-1.6	-2.1*
NP_001117649.1	collagen 1a1 precursor [Oncorhynchus mykiss]	2	-4.2*	-18.9*
XP_021454611.1	protein TsetseEP-like [Oncorhynchus mykiss]	3	-2.5*	-3.4*
XP_021438996.1	copper transport protein ATOX1-like [Oncorhynchus mykiss]	2	-2.1*	-5.4*
XP_021419099.1	L-lactate dehydrogenase B chain [Oncorhynchus mykiss]	2	-3.4*	-7.4*
XP_021446698.1	gelsolin-like isoform X2 [Oncorhynchus mykiss]	3	-2.8*	-5.5*
XP_021462485.1	src substrate cortactin-like isoform X2 [Oncorhynchus mykiss]	2	-3.2*	-4.9*
XP_021430584.1	fibulin-5-like [Oncorhynchus mykiss]	2	-3.6*	-5.4*
XP_021468789.1	VIP peptides-like [Oncorhynchus mykiss]	3	-3.7*	-6.5*
XP_021462139.1	inactive carboxypeptidase-like protein X2 [Oncorhynchus mykiss]	2	-2.4	-3.7*
XP_021459164.1	uncharacterized protein LOC110524132 [Oncorhynchus mykiss]	3	-2.6*	-6.3*
XP_021439602.1	saxitoxin and tetrodotoxin-binding protein 1-like [Oncorhynchus mykiss]	2	-1.6	-2.6*
XP_021429955.1	reticulon-1-A-like isoform X2 [Oncorhynchus mykiss]	2	-2.5*	-5.1*
XP_021470898.1	coronin-1B-like [Oncorhynchus mykiss]	2	-1.9	-2.5*
XP_021433831.1	carboxypeptidase Z-like [Oncorhynchus mykiss]	3	-2.2*	-3.4*
XP_021456583.1	40S ribosomal protein S29-like [Oncorhynchus mykiss]	3	-3.4*	-2.9*
XP_021466727.1	interferon-induced protein 44-like [Oncorhynchus mykiss]	2	-2.2*	-2.6*
XP_021440913.1	galectin-5-like isoform X2 [Oncorhynchus mykiss]	2	-2.3*	-3.9*
XP_021480500.1	dnaJ homolog subfamily C member 7 [Oncorhynchus mykiss]	2	-1.9	-3.2*
XP_021424261.1	protein-glutamine gamma-glutamyltransferase 2-like [Oncorhynchus mykiss]	3	-1.9	-2*
XP_021444733.1	myeloid-associated differentiation marker homolog [Oncorhynchus mykiss]	2	-3.1*	-3.8*
XP_021446701.1	erythrocyte band 7 integral membrane protein-like [Oncorhynchus mykiss]	2	-2.1*	-4.3*
XP_021429636.1	cofilin-2 [Oncorhynchus mykiss]	2	-2.1*	-2.9*
XP_021447756.1	uncharacterized protein LOC110510930 [Oncorhynchus mykiss]	2	-1.6	-3.4*
NP_001117986.1	lectin [Oncorhynchus mykiss]	3	-1.9	-3.7*
XP_021461352.1	filamin-C-like [Oncorhynchus mykiss]	2	-3*	-2.4*
XP_021416101.1	protein S100-A13-like [Oncorhynchus mykiss]	2	-3.2*	-6.6*
XP_021481521.1	calcium-regulated heat stable protein 1-like [Oncorhynchus mykiss]	2	-1.7	-2.3*
XP_021448752.1	actin, cytoplasmic 1-like isoform X1 [Oncorhynchus mykiss]	2	-1.3	-3*
XP_021429237.1	PDZ and LIM domain protein 3-like [Oncorhynchus mykiss]	2	-3.1*	-5.7*
XP_021423786.1	collagen alpha-6(VI) chain-like [Oncorhynchus mykiss]	2	-3.5*	-7.9*
XP_021423124.1	collagen alpha-1(XIV) chain-like [Oncorhynchus mykiss]	2	-2.8	-4.6*
NP_001158643.1	Ictacalcin [Oncorhynchus mykiss]	2	-1.8	-2.2*
XP_021465526.1	microfibrillar-associated protein 2-like [Oncorhynchus mykiss]	2	-2.3*	-2.7*
NP_001154032.1	CF115 protein [Oncorhynchus mykiss]	2	-1.2	-2.2*
XP_021473174.1	prolyl 4-hydroxylase subunit alpha-2-like isoform X2 [Oncorhynchus mykiss]	2	-1.7	-2.1*
XP_021434575.1	collagen alpha-2(V) chain-like [Oncorhynchus mykiss]	2	-3*	-12.4*
XP_021450558.1	filamin-A-like, partial [Oncorhynchus mykiss]	2	-2.9*	-2.9*
XP_021478655.1	PDZ and LIM domain protein 5-like isoform X6 [Oncorhynchus mykiss]	2	-2.1*	-4*
XP_021435517.1	fibronectin-like [Oncorhynchus mykiss]	2	-2.5*	-2.3*
XP_021457811.1	betaine--homocysteine S-methyltransferase 1-like [Oncorhynchus mykiss]	2	-2.3*	-2
XP_021419663.1	cytoskeleton-associated protein 4 [Oncorhynchus mykiss]	2	-1.2	-4.1*
XP_021445912.1	collagen alpha-1(V) chain-like [Oncorhynchus mykiss]	2	-2.1	-5.7*
XP_021474210.1	vesicle-associated membrane protein 2 [Oncorhynchus mykiss]	2	-1.7	-2.7*
XP_021426893.1	retinol dehydrogenase 7-like [Oncorhynchus mykiss]	2	-2.3*	-4.5*
XP_021416263.1	flotillin-1 [Oncorhynchus mykiss]	2	-2.9*	-3.1*
XP_021477514.1	serum albumin 2-like [Oncorhynchus mykiss]	2	-1.8	-3.7*
XP_021465428.1	alkaline phosphatase-like [Oncorhynchus mykiss]	2	-2.2	-5.9*
